# Supplementary material for: Setd2 supports GATA3+ST2+ thymic-derived Treg cells and suppresses intestinal inflammation
Source: Nat Commun. 2022 Dec 3;13:7468. doi: 10.1038/s41467-022-35250-0 (PMC9719510; doi:10.1038/s41467-022-35250-0)
Supplement: Supplementary file 4 — Supplementary Data 1 [file 41467_2022_35250_MOESM4_ESM.xlsx]

## Sheet: Colonic Treg signature
Supplementary Data 1 Signature gene lists used in this study
Gene name
Il10
Fosb
Fosl2
4930567H12Rik
Areg
Rgs2
Havcr2
Lilr4b
Fos
Il23r
Nfil3
Nr4a2
Gem
Gzmb
Dusp4
Hspa1a
Nckap5
Cxcl10
Bhlhe40
Odc1
Sik1
Nr4a3
Emp1
Hspa1b
Ccr1
Ppp1r15a
Vps37b
Lilrb4a
Ell2
Coq10b
Ramp3
Ets2
Got1
Atf3
Dgat1
Mmp9
Crem
Gadd45b
Gprc5a
Ccr5
Mt2
Dusp1
Spty2d1
Epas1
Ifrd1
Tnfaip3
Dennd4a
Errfi1
Cables1
Klf4
Rnf125
Frmd5
Il1r1
Ccr2
Emb
Phlda1
Cpd
Lmna
Ipmk
Dusp16
Nr4a1
Ky
Fam46a
Pcsk1
Rrad
Tiparp
Egln3
Irs2
Tgif1
Ern1
Fgl2
Id2
Msrb3
Mptx1
Junb
Rora
Cabyr
Tnfrsf10b
Isy1
Gla
4930503L19Rik
Neb
Dusp5
Sytl3
Adam8
Hilpda
Slc5a3
Ephx3
Olfr1380
Klf6
Mxd1
Trp53inp2
Bag3
Csrnp1
Npas2
D16Ertd472e
Pcyt1a
Mir24-1
Bpnt1
Cxcl2
Mxi1
Polg2
1700064E03Rik
Gas2l3
Car1
6330407A03Rik
Kctd12
Cxcr6
Pqlc1
Fmnl2
Plek
F2rl2
Mir27a
Lgmn
Cxcr4
Zbtb10
Cpm
Gsdmc2
Cdr2
Lag3
Mir19b-1
Stx11
Dusp14
Dhx40
Trim69
Retnlb
Dnajb4
Ctla2a
Sgk1
Ahr
Tex2
Fam83d
Zc3hav1l
Gsdmc4
Hspb1
Itgav
Tob2
Rin2
Cwc25
G530011O06Rik
Irf4
Chka
Mir22hg
Trdn
Per1
Ttc39c
Zg16
Hsph1
Rorc
Asb2
Dusp10
Tmem176b
Gas2
Ccl20
Gpr132
Fam110a
Il12rb2
Ednrb
Zfp948
Tinf2
Chd7
Gls2
Rasgef1b
Jmy
Pde4d
Mir92-1
Nfkbid
Il1r2
Mir23b
Ccl3
Jun
Kdm6b
Gm13363
Vdr
Il1rl1
Cldnd1
Lyn
Plk3
Ccrl2
Lamc1
Tubb6
Camk2n1
Arnt2
Ctla4
Cd69
Tmem176a
Galnt2
Sccpdh
Ier5l
Mir27b
Homer1
Dcn
Mmd
Eea1
Nr3c1
Jak2
Igfbp7
Hey1
Sprr2a2
Mir23a
Rny1
Ctla2b
Klk1b3
Angptl2
Tbx21
Oit1
Cobll1
Arl5b
Dnajb9
Ica1l
Kdm2b
Runx2os1
Ccr9
Tlcd1
Gm7367
Rnase4
Irak3
Rgcc
Gm10752
Samsn1
Zdhhc23
Eprs
Rgs9
Fbxo33
Taf4b
Adam9
Map9
Serpinb1a
Slc16a6
Ehd1
Hip1
2010109A12Rik
Sgtb
Dnaja1
Pxdc1
Slc15a3
Myo1d
Marcks
Ccdc117
Fam110c
Aph1c
Zeb2
Perp
Furin
Stum
Hsp90aa1
Phlpp1
Chst11
Muc13
Hic1
Gbp2b
Atp2b4
Nr1d1
Cap2
Mpzl1
Acod1
Tnfsf9
Wsb1
Hccs
Lsmem1
Vaultrc5
Mrps6
Runx2
Tex30
Slc23a3
Hexim1
Icos
Fam20a
Tnfrsf9
Glyat
Impact
Skil
Npnt
Muc1
Maf
Mir20a
Rbbp8
Olfml3
Tmbim1
Abcb1a
Yes1
Gm16486
Nebl
Fasl
Gpr15
Cd44
Plac8
Tnip3
Hspa2
Nr1d2
Adam12
Usp2
Gm9992
1700001P01Rik
Kpna1
Plk2
Gm5486
Ddias
Gpr55
Cass4
Ric1
Utp14b
Cbarp
Itgb5
F2r
Gabarapl1
Acsm3
Slc38a2
Guca2a
Pmaip1
Trf
Laptm4b
Tec
Itga1
Wnk1
Optn
Wisp1
Galc
Nabp1
Trmt61b
Antxr2
Slc6a14
Fbxo30
Myadm
Dnase1l3
Rel
Mir29a
Dnajb1
Atf4
Vgll4
Dkkl1
Gm9975
Sdc4
Snx9
Pde4b
Mirlet7d
Hlf
Mc5r
Sult1d1
Ocln
Ddx3x
Myo3b
Rab43
Mtfr2
D830014E11Rik
Bcl6
Ifngr1
Eid3
Il22ra2
Tigit
Acpp
Fes
Pmepa1
Igkv8-30
Gpld1
Cited2
Lmnb1
Nfkbiz
Dpt
Rasgrp4
Ctsk
Malt1
Gm10484
Prdm1
Mir19a
Raph1
Hopx
Trnt1
Raet1d
Ece1
Crmp1
Mir92b
Ulk1
Krt8
Glrx
Coro2b
Kif23
Thap6
Rap2a
Mt1
Grn
Snord14e
Cd109
Cdk14
Vcl
Lyz2
Arhgap31
Tnfsf11
Phactr2
Trps1
Spink4
Snx18
Dusp18
Ppp1r10
Cyp2c55
Farp1
Prkrir
Serpinb6a
Rbm24
4930515G13Rik
Hspa5
Gdap10
Sycn
Slc3a2
Sap30
Thbs1
Frmd4b
Ubl3
3110043O21Rik
Tcp11l2
Pof1b
Ahrr
Nt5e
Tmem45b
Rab11fip1
Rell1
Htr2a
Amd2
Arf4
44450
Ermn
Zfp703
Cysltr1
Nav2
Tob1
Atf6
Gabpb1
Twsg1
Map2k3
Ugt2b34
Rnf24
Cenpl
Srxn1
Sesn2
Metrnl
Rhod
Ccr4
Oser1
Lztfl1
Gna13
Adora2a
Ypel4
Tox2
Abcb1b
B930095G15Rik
Plscr2
Mir98
Osbpl3
Gstm3
Slc26a3
S100a1
Plcxd2
H60b
Zswim6
A830080D01Rik
Olfr172
Lrrc49
Tc2n
Vat1
Ndnf
Nup98
Ccne2
Uap1
Fem1c
Astl
Dstn
Neurl3
Crtam
Nfkb2
Arl5a
Lin54
Pbx3
Cpeb2
Rnf19a
Atp6v0d2
Fabp2
Ckmt1
Rnf157
Olfr1444
Agpat9
Adgrg7
Sgms1
Fgf16
Lncpint
Cyp51
Cd83
Atp8a2
Mrgpra3
Olfr1372-ps1
Rgs16
Ttbk2
Rbm47
Cep120
Gch1
Tnfrsf8
Crbn
Kcne3
Gcnt2
Orc1
Satb2
Tra2a
Slc16a1
Gm11696
Ehf
Aff1

## Sheet: Splenic Treg signature
Supplementary Data 1 Signature gene lists used in this study
Gene name
0610030E20Rik
1110032F04Rik
1700025G04Rik
1810034E14Rik
2010016I18Rik
2610002M06Rik
4930518I15Rik
4930522L14Rik
6720489N17Rik
9330175E14Rik
A430078G23Rik
A630033H20Rik
AB010352
AB124611
Abcg3
Abhd1
Abhd18
Acp5
Acss1
Actn1
Actr6
Adal
Adam4
Adamts10
Aff3
Ahcyl2
AI467606
Alg2
Amn1
Ampd3
Anapc4
Ankmy2
Ankrd49
Apobec1
Apobec3
Apool
Arhgap20
Arhgap9
Arhgef18
Arid3b
Art2b
Arv1
Atm
Atp1b3
Aven
B3gnt5
B4galnt1
Bach2
BC005685
BC094916
BC147527
Bcl2
Bmyc
Boll
Brip1os
Btla
C330018D20Rik
Cab39l
Card6
Cbx7
Ccdc125
Ccdc71
Cd1d1
Cd200
Cd200r1
Cd46
Cd7
Cd96
Cdc14b
Cdc23
Cdc42se1
Cdca7l
Cdk19
Cep97
Cers6
Cfap97
Chchd5
Chil5
Churc1
Clec2d
Clec2i
Cluap1
Cmah
Cmc4
Cnp
Cnr2
Ctse
Cyp2r1
D17H6S56E-5
D3Ertd751e
D730005E14Rik
Dapl1
Daxx
Dbp
Dcaf17
Dctd
Ddx58
Ddx60
Def6
Dennd2d
Dgkz
Dguok
Dhx58
Disp1
Dkc1
Dnah7c
Dnah8
Dnajc19
Dscr3
Dtd2
Dtx1
Dtx3l
Dus4l
Dzip1
Dzip3
Eef1akmt1
Ehd3
Eno3
Epsti1
Eri2
Evl
Exosc7
Fam105a
Fam111a
Fam118b
Fam149b
Fam175a
Fam206a
Fam53b
Fam65b
Fam69a
Fam78a
Foxk1
Fyco1
Galnt10
Gata1
Gdpgp1
Gimap3
Gimap5
Gimap7
Gimap9
Gm10033
Gm10388
Gm10521
Gm10673
Gm10688
Gm10796
Gm12250
Gm14085
Gm14326
Gm15446
Gm15753
Gm1966
Gm2011
Gm2956
Gm3173
Gm3435
Gm3696
Gm4759
Gm4956
Gm5512
Gm568
Golga1
Gpr174
Gpr18
Gpr21
Gpr83
Gsta4
Gtf2a2
Gtf3c3
Gucy1a3
Guf1
H2-M3
H2-Ob
H2-T10
H2-T24
Hddc2
Herc6
Hibch
Hint3
Hist1h1b
Hist1h2ab
Hist1h2ak
Hist1h2bb
Hist1h2bg
Hist1h2bm
Hist1h2br
Hist1h3a
Hist1h4d
Hist1h4f
Hist1h4m
Hsdl1
Hsh2d
Ice2
Id3
Ifi203
Ifi27l2a
Ifit1
Ifit2
Ifit3
Ift80
Igfbp4
Igsf23
Ikbke
Il6ra
Inpp1
Inpp5f
Ipcef1
Itgb1
Itm2a
Kbtbd11
Kcna2
Kcnn4
Khdc1a
Kif21b
Klhdc1
Klhl20
Klhl42
Klhl6
Krcc1
Kti12
Lbh
Ldlrap1
Lef1
Lfng
Lgals3bp
Limd2
LOC100861615
LOC102638047
Lpar5
Lpar6
Lrmp
Lrrc61
Lta
Ltb
Ltn1
Ly6c2
Man1c1
Map2k6
Mapk11
Mbnl3
Mettl10
Mettl20
Mettl8
Mfng
Mgst2
Mical3
Mina
Mir1291
Mir15b
Mir342
Mitd1
Mlh1
Mlh3
Mob3a
Mob3b
Mocs1
Morc3
Mrpl23
Mrps18b
Ms4a4b
Ms4a4c
Ms4a6b
Ms4a6c
Mterf1a
Mto1
Myc
Ndrg3
Nod1
Notch4
Npas4
Nrn1
Nrp1
Nrros
Nsg2
Nxpe3
Oas1b
Oas1c
Oma1
Orc5
Pagr1a
Papolg
Parp11
Parp8
Pars2
Patz1
Pbx2
Pcgf1
Pddc1
Pdk1
Pdlim1
Pecam1
Pglyrp1
Phf11a
Phf11c
Pik3cd
Pik3ip1
Pitpnm2
Plk1
Pnrc2
Pou2f2
Ppcdc
Ppil3
Ppp1r21
Ppp1r3fos
Primpol
Prkcq
Prkd2
Prkd3
Proser3
Prrg1
Psmb10
Psmb8
Pstk
Ptcd2
Ptp4a3
Ptpn6
Pxmp4
Pycard
Pydc3
Pydc4
Pyhin1
Qser1
Rab11fip2
Rad1
Rarg
Rars2
Rasa3
Rasal3
Rasgrp2
Rassf2
Rbm45
Rcbtb1
Rcn1
Relt
Rfesd
Rfx5
Rgs14
Rgs19
Rln3
Rmdn1
Rnasel
Rnf170
Rnf213
Rnu3a
Rpp38
Rps19-ps3
Rsl1
Rtp4
S1pr1
S1pr4
Samd9l
Sass6
Scml4
Sdhaf1
Sell
Sesn1
Setx
Sfxn4
Sgk3
Sgpp1
Sh2d1a
Sh2d3c
Shprh
Sidt1
Sike1
Slamf7
Slc12a6
Slc12a7
Slc14a1
Slc17a9
Slc22a5
Slc28a2
Slc35a5
Slc35b3
Slc35d2
Slc35g1
Slc44a1
Slc44a2
Slfn1
Slfn2
Slfn5
Slfn8
Smc4
Smc6
Smim20
Snora69
Snord87
Sp100
Sp6
Srm
Ssbp2
St6gal1
St8sia6
Stk38
Tbc1d10c
Tbxa2r
Tcf7
Tcrg-V1
Tcrg-V6
Tespa1
Tet1
Tgds
Themis
Thumpd2
Tia1
Tigd2
Tlr1
Tlr6
Tlr7
Tmem106b
Tmem173
Tmem194b
Tmem229b
Tmem245
Tmem261
Tmem71
Tmtc4
Tnfrsf26
Tnfsf10
Tor4a
Traf3ip3
Trat1
Trav14-1
Treml2
Trgv2
Trim12a
Trim12c
Trim14
Trim21
Trim30d
Trim34a
Trim5
Trim56
Tspan32
Tspyl3
Ttc13
Ttc14
Ttc32
Ttf1
Tubgcp5
Twf2
Txnip
Usp18
Usp28
Vwa5a
Xaf1
Yae1d1
Zbtb26
Zbtb37
Zbtb7b
Zc3h6
Zdhhc15
Zfp1
Zfp113
Zfp125
Zfp143
Zfp157
Zfp169
Zfp26
Zfp280d
Zfp322a
Zfp329
Zfp386
Zfp39
Zfp398
Zfp426
Zfp442
Zfp512
Zfp595
Zfp607a
Zfp617
Zfp626
Zfp638
Zfp652
Zfp709
Zfp738
Zfp759
Zfp763
Zfp799
Zfp825
Zfp866
Zfp870
Zfp873
Zfp931
Zfp935
Zfp943
Zfp950
Zfp953
Zfp961
Zkscan8
Zranb2
Zscan29
Zufsp

## Sheet: RORgt+Treg signature
Supplementary Data 1 Signature gene lists used in this study
Gene ID	Gene name	RNA-seq Log2FC(RORγt+ Treg/RORγt- Treg)	PValue
10568956	Olfr60	3.3	1.09e-06
10347888	Ccl20	2.61	1.16e-06
10461735	Glyat	2.57	1.2e-07
10545154	Il23r	2.47	2.9e-06
10544596	Tmem176b	2.26	2.34e-05
10538150	Tmem176a	2.1	2.64e-06
10545135	Il12rb2	1.88	0.000589
10530841	Igfbp7	1.84	3.08e-05
10347895	Daw1	1.82	2.1e-05
10542140	Klrb1f	1.79	6.52e-06
10542355	Emp1	1.75	5.43e-07
10358476	Prg4	1.7	1.14e-06
10345032	Il17a	1.67	0.00111
10345762	Il1r1	1.49	7.48e-05
10558655	Olfr541	1.47	1.05e-05
10494023	Rorc	1.46	1.57e-07
10404913	Cap2	1.44	4.7e-07
10390691	Nr1d1	1.41	7.47e-06
10352178	Sccpdh	1.39	1.51e-05
10596303	Acpp	1.35	1.19e-05
10398039	Serpina3f	1.32	0.000389
10568165	Zg16	1.32	0.000805
10476759	Rin2	1.31	7.25e-05
10527963	Gm10484	1.29	2.45e-05
10482448	Zeb2	1.29	4.9e-05
10392464	Fam20a	1.27	2.12e-06
10495820	Fabp2	1.26	5.17e-06
10404702	Gcnt2	1.26	5.89e-05
10561008	Ceacam1	1.26	0.0472
10375443	Havcr2	1.25	1.25e-05
10389231	Ccl3	1.24	0.0185
10401673	Tgfb3	1.22	3.15e-05
10485378	Prr5l	1.22	0.000304
10541895	Tnfrsf1a	1.2	4.8e-06
10408557	Serpinb1a	1.19	1.51e-05
10406736	F2rl2	1.18	0.00439
10564818	Anpep	1.15	6.03e-06
10517336	Clic4	1.11	7.35e-05
10423599	Matn2	1.1	8.02e-07
10556528	Pde3b	1.1	0.0005
10598004	Ccr1	1.09	3.62e-05
10441787	Airn	1.09	4.27e-05
10439845	Gm5486	1.09	9.6e-05
10553521	Gas2	1.07	4e-05
10368675	Marcks	1.07	0.000775
10478633	Mmp9	1.07	0.000853
10393559	Timp2	1.06	1.62e-05
10379727	Wfdc17	1.06	0.0133
10435305	Itgb5	1.05	6.47e-05
10372648	Lyz2	1.04	0.00759
10570735	Defa24	1.03	0.0269
10364102	Chchd10	1.02	3.11e-05
10472649	Myo3b	1.02	4.19e-05
10598750	Gpr34	1.02	6.48e-05
10363173	Gja1	1.02	0.000382
10570668	Defa33	1.02	0.0257
10483679	Gpr155	1.01	1.55e-05
10471555	Angptl2	1	0.0015
10497831	Ccna2	1	0.017
10527940	Cdk14	0.998	7.41e-06
10590620	Ccr9	0.995	0.0112
10450154	H2-Aa	0.99	0.0116
10590635	Ccr5	0.99	0.0142
10455961	Iigp1	0.976	0.0143
10496555	Gbp2b	0.974	0.000325
10395365	Agr2	0.973	0.0133
10590631	Ccr2	0.965	0.00131
10428955	Gsdmc2	0.965	0.00261
10517508	C1qb	0.963	0.00531
10432032	Vdr	0.958	0.00308
10570656	Defa33	0.949	0.0102
10568668	Adam12	0.928	0.000143
10404904	Rbm24	0.924	7.31e-05
10416355	Rcbtb2	0.905	0.00982
10458983	44258	0.899	7.42e-05
10511779	Atp6v0d2	0.897	0.00397
10588899	Gpx1	0.886	0.000402
10586744	Anxa2	0.876	5.9e-05
10390186	Abi3	0.874	0.0196
10384458	Plek	0.867	0.000863
10547906	Lag3	0.866	0.00814
10460746	Naaladl1	0.863	9.23e-05
10361887	Perp	0.851	0.00122
10399470	Trib2	0.848	0.000235
10414909	Trav3n-3	0.839	0.00855
10569113	Cdhr5	0.838	0.0304
10472097	Fmnl2	0.837	0.0003
10375051	Hba-a2	0.827	0.0266
10558649	Olfr541	0.819	0.000148
10444291	H2-Ab1	0.819	0.0276
10372781	Irak3	0.815	0.000313
10375058	Hba-a2	0.81	0.0242
10392476	1700012B07Rik	0.801	0.00264
10585005	Apoa1	0.792	2.14e-05
10505187	Ugcg	0.791	0.000289
10514221	Plin2	0.791	0.000525
10545173	Igkv10-96	0.787	0.0209
10455970	BC023105	0.782	0.0491
10402708	Ckb	0.78	0.00105
10538163	Aoc1	0.775	0.00579
10577426	Defa33	0.773	0.023
10514338	Mir31	0.772	0.00256
10378547	Mir132	0.76	4.99e-05
10439312	Cd86	0.76	0.00021
10509441	Ece1	0.754	0.00316
10385447	Dppa1	0.753	0.00207
10377429	Snord118	0.752	0.0444
10597973	Lztfl1	0.75	0.00224
10548409	Klrc1	0.744	0.0165
10562576	Plekhf1	0.743	0.00752
10372652	Lyz1	0.737	0.0316
10476648	Dstn	0.734	0.000402
10380571	Gngt2	0.734	0.00354
10430425	Lgals2	0.733	0.0015
10432918	Krt8	0.729	0.00189
10566254	Hbb-bt	0.729	0.00681
10558657	Olfr541	0.727	0.000249
10422493	Gpr18	0.726	0.000721
10531034	Ugt2b34	0.721	0.005
10388958	Gm21975	0.716	0.0032
10349580	Pigr	0.714	0.0162
10572445	Lrrc25	0.71	0.00231
10554574	Tm6sf1	0.71	0.00418
10441565	Rps6ka2	0.707	5.76e-05
10545569	Reg3g	0.705	0.000581
10412298	Itga1	0.703	0.0033
10585010	Apoa4	0.701	0.000821
10404649	Dsp	0.699	0.000623
10606058	Cxcr3	0.699	0.0206
10521498	Crmp1	0.698	0.000165
10538965	Fabp1	0.698	0.00648
10577421	Defa33	0.696	0.0398
10500295	Plekho1	0.695	0.000556
10535704	Cyp3a11	0.694	0.015
10472396	Scn2a1	0.692	0.00326
10449657	Tff3	0.691	0.00582
10537509	Mgam	0.68	0.000129
10547916	Ptms	0.676	0.00126
10411229	F2r	0.674	0.03
10408077	Hist1h2ak	0.672	0.000895
10501164	Csf1	0.672	0.00581
10359434	Fasl	0.671	0.00192
10368647	Dse	0.67	0.000199
10414360	Lgals3	0.67	0.0288
10541515	Dppa3	0.669	0.00158
10379633	Slfn1	0.668	0.012
10506335	Pde4b	0.66	9.72e-05
10403943	Hist1h2bm	0.66	0.0011
10577429	Defa30	0.66	0.0282
10463263	Lztfl1	0.66	0.0483
10361375	Fbxo5	0.658	0.0118
10345675	Npas2	0.657	0.0013
10447799	Igf2r	0.655	0.000165
10388591	Cpd	0.655	0.000261
10438639	Dgkg	0.648	0.000185
10458386	Ndufa2	0.648	0.0117
10555785	Olfr598	0.647	0.0379
10581450	Ddx28	0.646	0.00118
10449971	Zfp763	0.646	0.00345
10455015	Vaultrc5	0.644	0.000509
10390328	Tbx21	0.643	0.016
10348451	Ackr3	0.641	0.00142
10589723	Lrrfip2	0.64	0.000247
10417095	Farp1	0.638	0.000491
10350838	2810417H13Rik	0.638	0.011
10420877	Esco2	0.638	0.0211
10421557	Itm2b	0.637	0.000119
10395155	Fam110c	0.636	0.00111
10585276	Pou2af1	0.635	0.000364
10441436	Snx9	0.633	0.000864
10508986	Stmn1	0.626	0.00362
10601484	2010106E10Rik	0.625	0.00064
10593169	Apoc3	0.624	6.44e-05
10528207	Cd36	0.617	0.000458
10417568	Oit1	0.616	0.0247
10578904	Cpe	0.615	0.000438
10562251	Scn1b	0.615	0.0312
10471945	Zeb2os	0.613	0.00139
10366572	Iltifb	0.613	0.00889
10502575	Clca3b	0.612	0.0117
10498345	Gpr171	0.61	0.000449
10598359	Syp	0.61	0.00413
10513818	Stmn1	0.609	0.00347
10473783	Rapsn	0.605	0.0158
10490923	Car2	0.604	0.0272
10476301	Smox	0.601	0.00478
10423593	Laptm4b	0.599	0.000857
10440903	4932438H23Rik	0.597	0.00194
10531100	Sult1d1	0.597	0.0163
10567412	Eri2	0.593	0.00382
10487879	Rnf24	0.592	0.0066
10403464	Dip2c	0.588	0.000989
10414537	Rnase4	0.587	0.00313
10552824	Rras	0.587	0.0163
10352000	Kmo	0.586	0.0333
10530516	Txk	0.58	0.000223
10452508	Twsg1	0.578	0.000217
10428827	Tmem65	0.578	0.000228
10416406	Htr2a	0.578	0.000487
10594144	Bbs4	0.578	0.00424
10381250	Tubg1	0.576	0.000382
10503341	Cdh17	0.576	0.00922
10487588	Il1a	0.574	0.012
10450501	Tnf	0.574	0.0133
10424411	Tsg101	0.573	0.00398
10388430	Serpinf1	0.572	0.00257
10494643	Hmgcs2	0.572	0.0469
10472400	Scn2a1	0.57	0.00122
10573319	Podnl1	0.569	0.00262
10537690	Sval1	0.567	0.00105
10414271	Ptger2	0.565	0.00613
10503264	Ccne2	0.56	0.00816
10442224	Zfp948	0.56	0.0099
10570726	Defa33	0.56	0.0426
10498659	Sis	0.559	0.00105
10587383	Cd109	0.559	0.0108
10573261	Asf1b	0.555	0.012
10487480	Bub1	0.555	0.0386
10359375	Gpr52	0.554	0.0128
10512156	Aqp3	0.553	0.000277
10605172	Arhgap4	0.553	0.0301
10542880	Mettl20	0.552	0.000615
10373695	Iltifb	0.552	0.015
10379646	Slfn3	0.549	0.00078
10545175	Igkv10-96	0.549	0.0089
10373388	Nabp2	0.549	0.0275
10514219	Scarna8	0.549	0.0454
10577434	Defa30	0.549	0.0477
10458340	Hbegf	0.544	0.00584
10449266	Fam234a	0.544	0.0122
10448184	4930515G13Rik	0.544	0.0295
10376420		0.543	0.0212
10474984	Nusap1	0.543	0.0292
10454105	Dsg1c	0.542	0.0187
10483046	Dpp4	0.541	0.00138
10347417	Bcs1l	0.541	0.0253
10404061	Hist1h2bb	0.54	0.0113
10459066	Gm4841	0.54	0.0278
10466127	AW112010	0.538	0.00164
10456988	Pard6g	0.537	0.00594
10385518	Tgtp2	0.537	0.0144
10567086	Cyp2r1	0.536	0.0105
10385513	9930111J21Rik1	0.535	0.00116
10533869	Ccdc92	0.534	0.00489
10598403	Praf2	0.534	0.0492
10415176	Dhrs4	0.533	0.00817
10404359	Mboat1	0.532	0.00659
10536472	Mdfic	0.529	0.000932
10417124	B930095G15Rik	0.529	0.00133
10367697	Ppp1r14c	0.529	0.0038
10395978	Gm527	0.528	0.00623
10409278	Nfil3	0.525	0.00066
10495252		0.525	0.00645
10553913	Mcee	0.524	0.0328
10365127	Smim24	0.523	0.00457
10410092	Zfp367	0.522	0.00135
10478572	Ube2c	0.522	0.0443
10492815	Tmem154	0.522	0.0464
10434878	Gm10823	0.521	0.0484
10464659	Rad9a	0.519	0.00348
10366293	Csrp2	0.519	0.0104
10361906	Il22ra2	0.518	0.00192
10481491	Ier5l	0.515	0.00178
10499639	Cks1b	0.515	0.00442
10525365	Hvcn1	0.514	0.0198
10487021	Slc30a4	0.513	0.00238
10408902	Mcur1	0.511	0.002
10385526	9930111J21Rik1	0.507	0.000677
10475532	Sqrdl	0.507	0.000905
10415413	Nynrin	0.507	0.00284
10492428	Tiparp	0.507	0.00609
10412909	Fdft1	0.507	0.0264
10524955	Tesc	0.506	0.00206
10500837	Dclre1b	0.506	0.00274
10594221	Lrrc49	0.506	0.00854
10390850	Krt20	0.506	0.0362
10367507	Olfr792	0.505	0.0101
10598524	Ssxb10	0.505	0.0476
10572932	Naa20	0.504	0.00666
10558773	B4galnt4	0.502	0.00181
10378568	Mir22hg	0.502	0.00341
10381006	Thra	0.501	0.0221
10563643	Tsg101	0.5	0.00168
10405783	Mir24-1	0.499	0.00223
10429944	Scrt1	0.499	0.00425
10351963	Olfr248	0.498	0.02
10368060	Ect2l	0.498	0.05
10394394	Apob	0.497	0.00104
10558653	Olfr535	0.497	0.00693
10531994	Gbp11	0.496	0.00411
10386219	Zfp39	0.495	0.00102
10385533	Tgtp2	0.495	0.0189
10447038	Cebpzos	0.495	0.0239
10458589	Prelid2	0.494	0.00147
10465043		0.494	0.00197
10444431	Prrt1	0.494	0.00222
10405303	Cdhr2	0.493	0.0162
10450519	Tcf19	0.492	0.0379
10515994	Smap2	0.488	0.00426
10515519	Atp6v0b	0.488	0.00548
10427454	Card6	0.487	0.00325
10459455	Alpk2	0.487	0.00376
10507726	Cited4	0.487	0.0111
10572290	Nr2c2ap	0.486	0.00934
10513101	Mir32	0.485	0.00497
10581434	Dpep2	0.484	0.00149
10469353	Tmem236	0.482	0.0172
10585097	Gm5617	0.482	0.0194
10439895	Alcam	0.482	0.0204
10362091	Raet1d	0.482	0.0394
10532989	Gatc	0.481	0.00629
10467110	Lipo3	0.481	0.0067
10586448	2810417H13Rik	0.48	0.0131
10494369	Sf3b4	0.48	0.047
10385455	Timd2	0.479	0.000451
10547976	Tapbpl	0.479	0.000502
10355162	Plekhm3	0.479	0.00123
10368970	Prdm1	0.479	0.0453
10469816	Il1rn	0.478	0.00469
10552546	Klk1b3	0.478	0.033
10420668	Mir15a	0.477	0.0105
10555586	Lamtor1	0.476	0.0285
10444041	Ndufa7	0.476	0.0391
10435015	Wdr53	0.476	0.0484
10368289	Enpp1	0.475	0.00111
10475648	Dtwd1	0.475	0.0179
10470296	Mir126a	0.474	0.00324
10444229	H2-DMa	0.474	0.0301
10532281	Vmn2r14	0.473	0.0131
10450369	Hspa1a	0.472	0.0209
10420666	Mir16-1	0.472	0.0408
10450872	Olfr99	0.471	0.00477
10528102	Crot	0.47	0.000894
10349771		0.47	0.00713
10441633	Ccr6	0.468	0.0454
10476775	Naa20	0.467	0.00879
10565890	Dnajb13	0.466	0.00437
10357391	Zranb3	0.463	0.00163
10362440	Trdn	0.463	0.0442
10421526	Rb1	0.462	0.00482
10560624	Apoe	0.462	0.0076
10461909	Nmrk1	0.461	0.0484
10494043	Tdrkh	0.46	0.00235
10436456	Pros1	0.46	0.00714
10576216	Snord68	0.458	0.00458
10417798	Kcnk5	0.458	0.00546
10432593	Csrnp2	0.456	0.00281
10499652	4632404H12Rik	0.456	0.00625
10463070	Entpd1	0.456	0.0471
10603066	Ace2	0.455	0.000856
10494039	Lingo4	0.455	0.00428
10477022	Sdcbp2	0.454	0.00088
10436196	Cd47	0.454	0.0224
10551815	Zfp260	0.453	0.0178
10508770	Gm13033	0.452	0.00996
10388389	Hic1	0.452	0.0194
10574246	Adgrg5	0.451	0.00169
10496204	Cenpe	0.45	0.0109
10568328	Vkorc1	0.449	0.0333
10528915	Tyms	0.447	0.00398
10387816	Rnasek	0.447	0.00642
10514713	Wdr78	0.446	0.00064
10598757	Gpr82	0.446	0.00665
10416510	Nufip1	0.446	0.0156
10592160		0.446	0.0166
10582241	Zcchc14	0.444	0.00201
10353010	Mybl1	0.444	0.0114
10563780	E2f8	0.444	0.0289
10409162	Susd3	0.442	0.00415
10574242	Polr2c	0.442	0.00706
10371400	Cry1	0.441	0.00209
10473349	Ypel4	0.441	0.00326
10417787	Gng2	0.441	0.00807
10486552	Lrrc57	0.44	0.00316
10361338	Ipcef1	0.44	0.00845
10393569	BC100451	0.44	0.0286
10540738	Fancd2	0.439	0.00633
10424188	Mtbp	0.439	0.0122
10578746	Cep44	0.439	0.0125
10404045	Hist1h2al	0.439	0.0211
10408085	Hist1h2al	0.438	0.0232
10459905	Setbp1	0.438	0.0248
10368317	Enpp3	0.437	0.00368
10351667	Slamf1	0.436	0.00119
10403955	Hist1h2al	0.436	0.0209
10405727	Carnmt1	0.436	0.029
10385716	0610009B22Rik	0.435	0.00733
10361748	Fbxo30	0.435	0.00857
10567173	Pik3c2a	0.435	0.0129
10393098	Wbp2	0.435	0.0192
10408111	Hist1h2al	0.435	0.0212
10404026	Hist1h2al	0.435	0.0234
10349157	Serpinb2	0.435	0.0435
10385507	Gm12185	0.434	0.0014
10471129	Ncs1	0.434	0.00246
10580537	Aktip	0.434	0.00358
10595205	Carnmt1	0.434	0.0165
10599951	1110012L19Rik	0.434	0.0205
10379215	Ift20	0.434	0.0331
10408072	Hist1h2al	0.433	0.0225
10425012	Zfp7	0.432	0.00138
10603708	Cask	0.432	0.00454
10457888	Tpgs2	0.432	0.00627
10447904	Gm9992	0.432	0.0167
10424221	Tbc1d31	0.431	0.00102
10404036	Hist1h2bg	0.431	0.0403
10441791		0.43	0.0234
10362794	Ppil6	0.429	0.0328
10408118	Hist1h2al	0.428	0.0237
10522368	Nipal1	0.427	0.00755
10420216	Sdr39u1	0.427	0.00813
10545026	Vmn1r23	0.427	0.0187
10408070	Hist1h2br	0.426	0.0152
10408094	Hist1h2al	0.426	0.0228
10531407	Cxcl9	0.425	0.0137
10403978	Hist1h2br	0.425	0.0145
10475324	Ckmt1	0.425	0.0482
10486255	Oip5	0.424	0.00636
10541877	Vamp1	0.423	0.00353
10346533	Nif3l1	0.422	0.00219
10369815	Cdk1	0.421	0.00858
10530615	Ociad2	0.421	0.0352
10465336	Mrpl49	0.42	0.00176
10408210	Hist1h2br	0.42	0.0144
10581151	Rrad	0.42	0.0197
10576883	Shcbp1	0.42	0.0225
10389590	Gdpd1	0.42	0.0294
10490755	Hnf4g	0.42	0.0355
10542200	Gabarapl1	0.42	0.0456
10377418	Tmem107	0.419	0.0116
10457463	Nutf2-ps1	0.419	0.0124
10422728	Dab2	0.419	0.0235
10403938	Hist1h2al	0.419	0.0256
10506388	Tctex1d1	0.418	0.00538
10404496	Nqo2	0.418	0.00653
10398400	Mir543	0.418	0.0142
10405781	Mir27b	0.418	0.02
10447084	Galm	0.418	0.0267
10453214	Nutf2-ps1	0.417	0.0142
10345855	Slc9a2	0.417	0.015
10402575	Degs2	0.416	0.00587
10407907	Rala	0.416	0.0147
10403948	Hist1h2br	0.415	0.0168
10568958	Olfr530	0.414	0.00665
10459766	Scarna17	0.414	0.0173
10443463	4930567H12Rik	0.414	0.0261
10571302	Saraf	0.413	0.00213
10384145	H2afv	0.413	0.0425
10381588	Grn	0.413	0.0441
10573451	Syce2	0.412	0.00231
10585201	Timm8b	0.412	0.0179
10461921	Carnmt1	0.412	0.0302
10460833	Ehd1	0.411	0.015
10543411	Slc13a1	0.411	0.0438
10398812	Mir203	0.409	0.0181
10408197	Hist1h2bh	0.409	0.0225
10571321	Ppp1r3b	0.408	0.00185
10407420	Net1	0.408	0.00603
10480275	Nebl	0.408	0.0137
10381962	Ace	0.408	0.0296
10477528	Bpifb9a	0.408	0.045
10494007	Them4	0.407	0.00728
10456400	Tubb6	0.407	0.0127
10547985	Cd27	0.406	0.00832
10552557	Klk1b8	0.406	0.0191
10569319	Ctsd	0.406	0.0232
10542522	Plekha5	0.406	0.0265
10446334	Glcci1	0.405	0.00428
10533844	Rilpl2	0.405	0.0285
10474700	Thbs1	0.405	0.0389
10603837	Ndufb11	0.405	0.0423
10368806	Smpd2	0.404	0.0386
10599342	6030498E09Rik	0.404	0.0412
10372410	Glipr1	0.403	0.0192
10542335	Gprc5a	0.403	0.0223
10356367	Alpi	0.403	0.0478
10524234	Galnt9	0.402	0.00686
10477808	Romo1	0.402	0.0101
10429387	Hacd2	0.402	0.0136
10457168	Cd226	0.401	0.00186
10540923	Mkrn2	0.401	0.00387
10527801	Brca2	0.401	0.00731
10362767	Mical1	0.401	0.0233
10487597	Il1b	0.4	0.0191
10443301	Zfp523	0.399	0.00737
10473230	Nup35	0.399	0.0109
10558643	Olfr527	0.398	0.00357
10403959	Hist1h2br	0.398	0.0205
10471953	Acvr2a	0.398	0.0362
10391100	Atp5g1	0.398	0.0371
10430247	Txn2	0.398	0.0488
10369806	1700040L02Rik	0.397	0.0109
10604891	Mir547	0.397	0.0334
10413047	Plau	0.395	0.00725
10403980	Hist1h2br	0.395	0.0169
10576235	Dpep1	0.395	0.0409
10413100	Kat6b	0.394	0.0017
10586118	Calml4	0.392	0.00302
10360040	Fcgr3	0.392	0.0163
10439018	0610012G03Rik	0.391	0.0169
10421723	Dnajc15	0.391	0.0234
10504957	Smc2	0.39	0.00919
10505276	Slc31a1	0.39	0.00942
10565519	Tmem126b	0.389	0.0123
10579976	Elmod2	0.389	0.0414
10461439	Fads1	0.388	0.00816
10519913	Magi2	0.388	0.0184
10579119	Ndufa13	0.388	0.0258
10344801	Cspp1	0.388	0.0278
10559820	Zfp954	0.388	0.0298
10500091	Scnm1	0.387	0.0238
10425410	Grap2	0.386	0.00404
10383970	Kremen1	0.386	0.0105
10554325	Ticrr	0.386	0.0289
10401519	Npc2	0.386	0.0302
10560063	Chmp2a	0.386	0.0437
10426875	Atf1	0.385	0.00824
10462796	Kif11	0.385	0.00924
10583207	Maml2	0.385	0.0119
10371220	Gna15	0.385	0.0189
10504644	Ccdc180	0.385	0.0477
10531987	Gbp4	0.384	0.00711
10562204	Fxyd7	0.383	0.00191
10526792	Lamtor4	0.382	0.0479
10474588	Emc7	0.381	0.00549
10537634	Try4	0.381	0.00859
10583634	Qtrt1	0.381	0.0206
10415844	Ctsb	0.381	0.0222
10450367	Hspa1a	0.381	0.0247
10497689	Gnb4	0.381	0.0443
10551883	Tyrobp	0.38	0.0102
10538582	Vmn1r15	0.38	0.0103
10440238	Nsun3	0.38	0.024
10535095	Zfand2a	0.379	0.0047
10523195	Thap6	0.378	0.0024
10548810	E330021D16Rik	0.378	0.00321
10457071	Cyb5a	0.378	0.00339
10357436	Mcm6	0.378	0.0384
10465103	1700020D05Rik	0.377	0.00639
10481291	Gtf3c5	0.377	0.0163
10452110	2410015M20Rik	0.377	0.0176
10380927	Grb7	0.377	0.0411
10550163	Sult2a2	0.376	0.0101
10452047	Ptprs	0.376	0.0198
10535841	Slc46a3	0.376	0.0295
10357472	Cxcr4	0.376	0.0318
10571728	Rwdd4a	0.375	0.00613
10369989	Ddt	0.375	0.0111
10530633	Sgcb	0.374	0.00455
10480286		0.373	0.0173
10532937	Unc119b	0.373	0.0275
10443940	Zfp955b	0.372	0.00772
10448459	Tbc1d24	0.372	0.0107
10438098	Sdf2l1	0.372	0.0121
10447634	Gm9992	0.372	0.0188
10475990	Slc20a1	0.372	0.0493
10506332	Gm12794	0.371	0.0261
10576173		0.37	0.0162
10541091	Gemin6	0.37	0.0342
10509030	Runx3	0.369	0.00564
10404407	Foxc1	0.369	0.00644
10502766	Adgrl2	0.369	0.0109
10495340	Taf13	0.369	0.0135
10475420	Trim69	0.369	0.0199
10414772	Trav12-2	0.369	0.0386
10385719	Sec24a	0.368	0.00312
10539969	Vmn1r51	0.368	0.0169
10556790	2610020H08Rik	0.368	0.0196
10493812	S100a4	0.368	0.0284
10387536	Cd68	0.368	0.0292
10471464	St6galnac6	0.367	0.00881
10422598	Sepp1	0.367	0.0175
10552433	Zfp658	0.367	0.0263
10356475	Arl4c	0.367	0.0397
10357986	Ptprv	0.366	0.0043
10365344	Tcp11l2	0.366	0.00575
10389606	Prr11	0.366	0.0329
10460765	Lamtor1	0.366	0.044
10390237	Atp5g1	0.365	0.0352
10505213	E130308A19Rik	0.364	0.00323
10400293	Dtd2	0.364	0.014
10382998	Birc5	0.364	0.0207
10480950	Dnlz	0.364	0.0211
10505862	Gm13288	0.364	0.0217
10459643	4930503L19Rik	0.364	0.0478
10448582	Mlst8	0.361	0.00751
10550212	Obox5	0.361	0.00945
10378545	Mir212	0.36	0.00603
10397267	Isca2	0.36	0.0103
10589420	Cdc25a	0.36	0.0288
10482030	Stom	0.359	0.0178
10472398	Scn2a1	0.359	0.0196
10490053	Zfp217	0.359	0.0279
10445633	Prph2	0.359	0.0326
10345230	Rab23	0.358	0.0087
10400941	Dhrs7	0.358	0.00883
10567131	Nup35	0.358	0.019
10421737	Tnfsf11	0.358	0.025
10432398	Tuba1c	0.357	0.0176
10403066	Ighv1-53	0.357	0.0233
10473384	Slc43a3	0.356	0.00824
10402648	Mpc1	0.356	0.0172
10598569	Fthl17f	0.356	0.0486
10521038	Slc5a1	0.355	0.00438
10418766	Ankrd28	0.355	0.0186
10354085	Rev1	0.355	0.0294
10526311	Bcl7b	0.355	0.0319
10358415	Rgs21	0.355	0.0338
10463027	Cyp2c29	0.355	0.0421
10457007	Pqlc1	0.353	0.00535
10607395	Mageh1	0.353	0.0296
10559974	Vmn1r71	0.353	0.0298
10534889	Agfg2	0.353	0.0366
10514275	Hacd4	0.352	0.0115
10516994	Fam76a	0.352	0.012
10403466	Dip2c	0.352	0.0126
10369877	Ube2d1	0.352	0.019
10472916	Cdca7	0.351	0.0176
10475957	Ttl	0.351	0.0314
10564502	Pgpep1l	0.351	0.0345
10560608	Apoc4-apoc2	0.35	0.0103
10592266	Slc37a2	0.35	0.0171
10352048	Exo1	0.35	0.0211
10579437	Ccdc124	0.35	0.024
10551614	Ech1	0.349	0.0167
10505856	Gm13288	0.349	0.0305
10509063	Il22ra1	0.348	0.0156
10407801	Gm10811	0.348	0.0208
10456566	Mbd2	0.347	0.00598
10410351	Zfp729b	0.346	0.0272
10575376	Cmtr2	0.346	0.0395
10508759	Rpa2	0.345	0.0146
10496359	Emcn	0.345	0.0349
10586433	Rbpms2	0.345	0.0455
10416709	Tdrd3	0.344	0.00653
10489195	Tti1	0.344	0.00863
10445531	Zfp318	0.344	0.0129
10495763	Gclm	0.344	0.0316
10364702	Midn	0.344	0.0479
10374430	Wdr92	0.343	0.0182
10553788	Atp10a	0.343	0.0236
10353775	Bend6	0.343	0.0251
10497817	Anxa5	0.343	0.0267
10429081	Snrpc	0.343	0.0328
10559970	Vmn1r69	0.343	0.0389
10487340	Ncaph	0.343	0.0488
10547088	Mbd4	0.342	0.00581
10406877	Serf1	0.342	0.0238
10534927	Pilra	0.342	0.0326
10461792	Olfr1454	0.342	0.0479
10497703	Mrpl47	0.341	0.00482
10427461	Ptger4	0.341	0.0135
10548785	Dynlt1a	0.341	0.0338
10404030	Hist1h3f	0.341	0.0347
10371277	Zfp938	0.34	0.00474
10388132	4933427D14Rik	0.34	0.00496
10512904	Aldob	0.34	0.00611
10449940	Cyp4f14	0.34	0.00818
10495173	Lrif1	0.34	0.0367
10560530	Bloc1s3	0.34	0.0431
10527009	Chst12	0.339	0.0228
10442199	Zfp54	0.338	0.00976
10515935	Guca2b	0.338	0.0114
10500253	Prpf3	0.338	0.0143
10492355	Mme	0.337	0.0085
10440491	App	0.337	0.0132
10545339	Mrpl35	0.337	0.0153
10428842	Tatdn1	0.337	0.0183
10603478	Tbc1d25	0.337	0.0206
10582330	Rnf166	0.337	0.031
10488291	Rbbp9	0.336	0.00603
10352348	Cnih4	0.336	0.0109
10375454	BC053393	0.336	0.0185
10422412	Slc15a1	0.335	0.00833
10478587	Zswim3	0.335	0.00997
10404069	Hist1h1a	0.335	0.0253
10587231	Bmp5	0.335	0.036
10480288	Nebl	0.335	0.0419
10498158	Ufm1	0.334	0.0253
10423654	Osr2	0.334	0.0404
10585233	Alg9	0.334	0.0404
10592816	Hmbs	0.334	0.0466
10379891	Ppm1d	0.333	0.0237
10389505	Gm9975	0.333	0.0412
10465388	Arl2	0.333	0.0456
10450372	Gm10501	0.333	0.0476
10581992	Maf	0.332	0.00878
10592201	Chek1	0.332	0.00957
10410617	Pdcd6	0.332	0.0114
10565904		0.332	0.0144
10393431	Tk1	0.332	0.0229
10493690	Nup210l	0.331	0.0077
10544732	Skap2	0.331	0.00818
10430825	Cenpm	0.331	0.0126
10409345	Cltb	0.331	0.0342
10442236	Gm10509	0.331	0.049
10602166	Nxt2	0.33	0.019
10478973	Cass4	0.33	0.0351
10518096	Fhad1	0.33	0.0419
10372130	4930430F08Rik	0.329	0.0112
10527455	Cpsf4	0.329	0.0123
10588669	Rassf1	0.329	0.0126
10491962	Foxo1	0.329	0.0146
10523359	Cxcl13	0.329	0.0234
10379344	Gm10387	0.329	0.039
10607484	Ptchd1	0.329	0.0427
10484658	Olfr1109	0.329	0.0454
10360377	AI607873	0.329	0.0476
10500720	Slc22a15	0.328	0.0123
10410709	Rfesd	0.328	0.014
10580169	Ccdc130	0.328	0.0191
10406270	Glrx	0.328	0.0195
10504002	Spink4	0.328	0.022
10566516	Rrp8	0.328	0.0281
10568217	Dctpp1	0.327	0.0119
10384192	Tbrg4	0.327	0.0171
10425158	Pdxp	0.327	0.0178
10442616	Hagh	0.327	0.0185
10472366	Scn2a1	0.327	0.0202
10530536	Tec	0.327	0.0282
10461663	Mrpl16	0.327	0.0361
10474809	Phgr1	0.326	0.00472
10368199	Myb	0.326	0.0143
10419570	Gm5800	0.326	0.0173
10389786	Hlf	0.326	0.0192
10406614	Mtx3	0.326	0.0233
10524781	Rab35	0.326	0.0268
10399696	Rnf144a	0.326	0.0312
10583508	Mrpl4	0.326	0.0365
10579313	Ssbp4	0.326	0.0406
10471715	Mrrf	0.326	0.0468
10410332	Zfp58	0.325	0.0122
10467852	Slc25a28	0.325	0.0245
10399036	Uevld	0.325	0.0266
10350113	Arl8a	0.325	0.033
10418300	Cacna2d3	0.325	0.0497
10452022	Ticam1	0.324	0.0172
10465005	Banf1	0.324	0.0206
10400460	Mbip	0.324	0.028
10471675	Glo1	0.324	0.0463
10447740	Gm10513	0.324	0.0493
10416653	Kbtbd7	0.324	0.0494
10413222	Ppif	0.323	0.0107
10554926	Ccdc90b	0.323	0.0206
10463661	Trim8	0.323	0.0212
10418475	Spcs1	0.323	0.0241
10551314	BC024978	0.323	0.0245
10396732		0.323	0.0292
10473643	Gm13769	0.323	0.0374
10351623	F11r	0.323	0.0418
10537428	Rab19	0.323	0.0488
10492757	Plrg1	0.322	0.00885
10452257	Slc25a23	0.322	0.0191
10370330	Krtap10-4	0.322	0.0199
10584428	Olfr912	0.322	0.0203
10375893	Sar1b	0.322	0.0211
10383887	Uqcr10	0.322	0.0249
10347873	Agfg1	0.322	0.0261
10598101	Maml2	0.322	0.0326
10396831	Arg2	0.322	0.0399
10478943	Pfdn4	0.322	0.0451
10379836		0.322	0.0497
10459723	Elac1	0.321	0.00466
10469712	Pdss1	0.321	0.0215
10448700	Gfer	0.321	0.028
10467162	Pank1	0.321	0.0281
10440593	Rwdd2b	0.321	0.0314
10559724	Vmn1r56	0.32	0.00748
10398052	Serpina3h	0.32	0.0165
10580058	2210011C24Rik	0.32	0.0443
10451123	Slc29a1	0.32	0.0493
10539179	Reg3b	0.319	0.00697
10605943	Pdzd11	0.319	0.0197
10539200	Reg1	0.319	0.0232
10438171	Thap7	0.319	0.0461
10450579	Ddr1	0.318	0.0134
10488830	Pigu	0.318	0.0166
10444589		0.318	0.0325
10497878	Il2	0.318	0.0356
10528484	Srpk2	0.317	0.00687
10538832	Mad2l1	0.317	0.0152
10388884	Nlk	0.317	0.0187
10499935	Lce1i	0.317	0.0195
10605055	Haus7	0.317	0.0225
10369898		0.317	0.023
10450435	Csnk2b	0.317	0.0311
10359339	Rabgap1l	0.317	0.0334
10605113	L1cam	0.316	0.00664
10566926	Rnf141	0.316	0.0117
10434668	Tmem97	0.316	0.027
10507539	Elovl1	0.316	0.0478
10597162	Klhl18	0.315	0.0088
10587780	Tuba1c	0.315	0.0187
10346668	Fam117b	0.315	0.0205
10477715	Mir499	0.315	0.0255
10593205	Rexo2	0.314	0.0156
10478967	Cstf1	0.314	0.0295
10577343	Defb38	0.314	0.0451
10404404	Foxf2	0.313	0.00885
10572596	Babam1	0.313	0.0145
10562491	Gm3837	0.313	0.0157
10531208	Cox18	0.313	0.0175
10511333	Plag1	0.313	0.0204
10547657	C3ar1	0.313	0.0217
10465812	Ttc9c	0.312	0.00534
10530641	Usp46	0.312	0.0126
10401309	Synj2bp-cox16	0.312	0.036
10574087	Herpud1	0.312	0.0421
10510982	Pex10	0.312	0.0456
10568247	Zfp688	0.312	0.0472
10577757	Adam9	0.311	0.0119
10389894	Abcc3	0.311	0.0127
10350392	Aspm	0.311	0.0258
10537146	Akr1b8	0.31	0.00712
10515574	St3gal3	0.31	0.0193
10437655	Tvp23a	0.31	0.0385
10592856	Ccdc84	0.309	0.0183
10485294	Hsd17b12	0.309	0.0315
10398388	Mir380	0.309	0.0336
10401667	0610007P14Rik	0.309	0.0441
10363970	Rab36	0.309	0.0467
10452854	Srd5a2	0.308	0.0241
10560993	Gsk3a	0.308	0.0405
10366073	Cep290	0.308	0.0466
10501026	Chil4	0.307	0.0105
10462587	Stambpl1	0.307	0.0125
10566488	Trim3	0.307	0.0185
10553829	Gm7367	0.307	0.0387
10523802	Cdc7	0.307	0.0488
10442106	Vmn2r93	0.306	0.0094
10468949	Dclre1c	0.306	0.0152
10358210	Nr5a2	0.306	0.0202
10408600	Serpinb6a	0.305	0.0229
10597592	Acaa1b	0.304	0.0224
10568017	Slx1b	0.304	0.0271
10567432	Dnah3	0.304	0.0344
10365428	Btbd11	0.303	0.00918
10399505	Greb1	0.303	0.0117
10540248	Mitf	0.303	0.0402
10386236	Hist3h2bb-ps	0.303	0.0465
10387689	Tmem95	0.302	0.0095
10356137	Tm4sf20	0.302	0.0169
10388018	Dhx33	0.302	0.0205
10468853	Sfxn4	0.302	0.024
10522696	Arl9	0.302	0.027
10504349	Creb3	0.302	0.0329
10347117	Cps1	0.302	0.0492
10472095	Bloc1s2	0.301	0.00749
10535979	Rfc3	0.301	0.0117
10572928	Rasd2	0.301	0.0165
10430909	Cyp2d26	0.301	0.0213
10588642	Nprl2	0.301	0.0233
10584835	Mpzl3	0.301	0.0351
10399882	Dus4l	0.3	0.0333
10587655	Zfp949	0.3	0.0361
10403428	Larp4b	0.299	0.00886
10496324	Slc39a8	0.299	0.00938
10358561	Hmcn1	0.299	0.0225
10566309	Ubqlnl	0.299	0.03
10368083	Ccdc28a	0.298	0.0179
10437541	Nagpa	0.298	0.0242
10497105	Lrrc40	0.298	0.0245
10595914	Gm1123	0.298	0.0255
10536895	Atp6v1f	0.298	0.0489
10467956	Bloc1s2	0.297	0.0114
10438040	Olfr19	0.297	0.0153
10487577	Ckap2l	0.297	0.0167
10454709	Kif20a	0.297	0.0247
10371959	Elk3	0.297	0.0333
10410317	Zfp459	0.296	0.0328
10358668	Hmcn1	0.296	0.0417
10349383	Slc35f5	0.296	0.042
10426535	Pced1b	0.295	0.0172
10498526	4931440P22Rik	0.295	0.019
10494407	Hist2h2bb	0.295	0.0199
10551469	Dyrk1b	0.295	0.0313
10348299	5830472F04Rik	0.295	0.0453
10384102	Npc1l1	0.294	0.0111
10559673	Tmem238	0.294	0.013
10456522	Tcf4	0.294	0.0161
10397166	Acot5	0.294	0.0252
10377841	Tm4sf5	0.293	0.0264
10592058	Tuba1c	0.293	0.0465
10428070	9430069I07Rik	0.292	0.00729
10413059	Vcl	0.292	0.0191
10356932	D1Ertd622e	0.292	0.0255
10401950	1700019M22Rik	0.292	0.0345
10495186	AI504432	0.292	0.0416
10452874	Atp6v1f	0.292	0.0494
10454202	Rnf138	0.291	0.0406
10480284		0.29	0.0141
10472181	Galnt5	0.29	0.0224
10345666	Pdcl3	0.29	0.0453
10554569	Gm10767	0.289	0.0105
10502606	Clca4b	0.289	0.0193
10404000	Vmn1r201	0.289	0.023
10503989	Toporsos	0.289	0.0354
10554281	Fanci	0.288	0.0242
10347734	Sgpp2	0.288	0.0263
10444008	Zfp414	0.288	0.0296
10361651	Nup43	0.288	0.0331
10524621	Oasl2	0.288	0.0363
10466659	Gda	0.287	0.019
10383423	Anapc11	0.287	0.0309
10476939	Zfp442	0.287	0.0437
10361110	Dtl	0.287	0.0457
10447594	Dynlt1a	0.287	0.0464
10522858	Csn1s2b	0.285	0.0479
10467739	Avpi1	0.284	0.0146
10480256	Gm10848	0.284	0.0283
10429199	Mir30d	0.284	0.0392
10481711	Stxbp1	0.283	0.0143
10594289	Glce	0.283	0.0297
10494060	Mrpl9	0.283	0.0371
10584758	Gm10767	0.282	0.014
10415411	Nynrin	0.282	0.0364
10523541	Mrps18c	0.282	0.0448
10472386	Scn2a1	0.281	0.0103
10525733	Kmt5a	0.281	0.0212
10484785	Olfr1220	0.281	0.036
10426650	Tuba1c	0.28	0.021
10588509	Pcbp4	0.28	0.0256
10495059	St7l	0.28	0.0405
10602749	4930503H13Rik	0.28	0.0477
10454212	Mep1b	0.279	0.0278
10539295	Dqx1	0.279	0.034
10586017	Uaca	0.279	0.0407
10537406	Clec2l	0.278	0.0161
10378407	Olfr390	0.278	0.0194
10375062	Hbq1a	0.278	0.0227
10410530	Slc6a19	0.278	0.0467
10579703	Cherp	0.277	0.0192
10515352	Akr1a1	0.277	0.0323
10385511	Psme2b	0.277	0.046
10429197	Mir30b	0.276	0.0126
10566405	Lamtor3	0.276	0.018
10548884	Erp27	0.276	0.0214
10484205	Ccdc141	0.276	0.0464
10565292	Arnt2	0.275	0.0199
10391828	C1ql1	0.275	0.0245
10385495	Cdk2ap1	0.275	0.0267
10485830	Emc4	0.275	0.0416
10422707	Prkaa1	0.274	0.0119
10561777	Zfp940	0.274	0.0135
10504450	Glipr2	0.274	0.0227
10602739	Acot9	0.274	0.0273
10469505	Commd3	0.274	0.0281
10386197	2210407C18Rik	0.274	0.0478
10606495	Pof1b	0.273	0.0258
10565081	Timm17a	0.273	0.0343
10395612	G2e3	0.273	0.0364
10523281	44450	0.273	0.044
10368739	Gtf3c6	0.272	0.0238
10388734	Eral1	0.272	0.0327
10395805	1700047I17Rik2	0.271	0.0136
10475360	Mrpl51	0.271	0.0397
10533807	Cdk2ap1	0.27	0.0173
10460706	Syvn1	0.27	0.0207
10443786	Pde9a	0.27	0.0221
10382797	Gm7367	0.27	0.0272
10479351	Adrm1	0.27	0.0383
10353032	Rpa3	0.269	0.018
10375941	Vdac1	0.269	0.0356
10405488	Tmed9	0.269	0.0385
10512125	Psenen	0.269	0.0399
10384579	Ugp2	0.268	0.0233
10410345	Zfp748	0.268	0.0259
10381445	Tmem106a	0.268	0.0304
10453736	Unkl	0.268	0.0466
10538939	Eif2ak3	0.267	0.018
10474972	Chac1	0.267	0.0242
10563377	Sult2b1	0.267	0.0302
10363265	Lims1	0.267	0.0305
10533428	Ccdc63	0.267	0.0415
10601854	Wbp5	0.267	0.0479
10427235	Prr13	0.266	0.0254
10512088	Topors	0.266	0.0339
10518209	1700012P22Rik	0.266	0.0399
10438378	Cdc45	0.265	0.0141
10527229	Fam220a	0.265	0.0149
10471745	Olfr342	0.265	0.0265
10478283	Mphosph6	0.264	0.0268
10552587	Klk1b3	0.263	0.0162
10494271	Ctss	0.263	0.0194
10560070	Ube2m	0.263	0.0277
10457640	S100a11	0.263	0.0428
10416169	Gnrh1	0.263	0.0472
10348932	Gin1	0.262	0.0269
10507086	Skint2	0.262	0.0313
10391407	Coa3	0.262	0.0321
10584615	Nectin1	0.262	0.0381
10351825	Tagln2	0.262	0.0477
10555205	Gdpd5	0.262	0.05
10524681	Triap1	0.261	0.0342
10430834	Naga	0.261	0.0343
10445131	Olfr106-ps	0.261	0.0347
10539220	Gcfc2	0.26	0.0186
10395770	1700047I17Rik2	0.26	0.0215
10573082	Inpp4b	0.26	0.0284
10355611	Zfp142	0.259	0.0187
10443027	Crebrf	0.259	0.0369
10373367	Coq10a	0.259	0.0401
10603135	Fancb	0.259	0.0419
10491385	Actl6a	0.259	0.0434
10402473	Clmn	0.259	0.0473
10358459	BC003331	0.256	0.0279
10402378	Serpina16	0.256	0.0407
10499425	2700060E02Rik	0.255	0.034
10409061	Mirlet7f-1	0.255	0.047
10365219	Gm4924	0.255	0.0481
10581159	Fam96b	0.254	0.0446
10516974	Ppp1r8	0.254	0.0465
10495945	Zgrf1	0.254	0.0481
10372844	Rassf3	0.253	0.0227
10554667	Tmc3	0.253	0.0479
10562000	Psenen	0.253	0.0488
10367945	Phactr2	0.253	0.0489
10396108	Arf6	0.252	0.022
10487797	Adam33	0.252	0.0253
10597413	Crtap	0.252	0.0352
10446756	Ypel5	0.252	0.0415
10596575	Manf	0.252	0.0418
10376285	Sap30l	0.252	0.0459
10429951		0.252	0.0466
10499883	Adrm1	0.252	0.0487
10412328	Pelo	0.252	0.0489
10363563	Slc25a16	0.251	0.0257
10385616	Rufy1	0.251	0.03
10419779	Haus4	0.251	0.0303
10487930	Pcna	0.251	0.0332
10382508	Ict1	0.251	0.0338
10472364	Scn2a1	0.251	0.0375
10440576	Ltn1	0.251	0.041
10469167	Sfmbt2	0.251	0.042
10560868	Zfp575	0.251	0.0423
10578521	Snx25	0.251	0.043
10481920	Psmd5	0.251	0.0482
10388451	Wdr81	0.251	0.0497
10441233	Mx1	0.25	0.0417
10535653	Zkscan14	0.249	0.0257
10577623	Gins4	0.249	0.0297
10461391	Pcna	0.249	0.0297
10380524	Slc35b1	0.249	0.0362
10351353	Cd247	0.249	0.0438
10464569	4833408A19Rik	0.249	0.0438
10376755	Tnfrsf13b	0.248	0.0185
10462406	Ric1	0.248	0.0357
10454326	2700062C07Rik	0.247	0.0398
10534596	Cux1	0.246	0.0219
10448707	Tbl3	0.246	0.0481
10521205	Sh3bp2	0.245	0.0297
10350742	Rnasel	0.245	0.0336
10362922	Atg5	0.245	0.0344
10384824	Prorsd1	0.244	0.0251
10596893	Dag1	0.244	0.0273
10385036	Fgf18	0.244	0.0384
10512308	Sigmar1	0.244	0.0402
10457686	Dsc2	0.244	0.0414
10531910	Hsd17b13	0.243	0.0333
10348456	Cops8	0.243	0.0355
10535750	Mtif3	0.243	0.0491
10415778	Arl11	0.242	0.0338
10492180	Rnf13	0.242	0.0356
10515712	Szt2	0.242	0.0414
10374793	Pnpt1	0.242	0.0467
10527547	Gtf3a	0.24	0.0283
10365627	Sycp3	0.24	0.0317
10509218	Zfp46	0.24	0.0329
10568968	Syce1	0.24	0.033
10533327	Mapkapk5	0.239	0.0357
10401166	Pigh	0.238	0.0271
10595900	Mrps22	0.238	0.0357
10475199	Snap23	0.238	0.041
10526508	Fis1	0.238	0.0448
10484594	Olfr1058	0.238	0.0463
10415127	Il25	0.238	0.049
10516590	Zbtb8a	0.237	0.0234
10601385	Tlr13	0.237	0.0309
10355974	Wdfy1	0.237	0.0341
10538299	Hoxaas2	0.237	0.0365
10550250	Kptn	0.237	0.0446
10484604	Olfr1065	0.237	0.0474
10596812	Fam212a	0.237	0.0483
10438400	Mrpl40	0.236	0.033
10450640	Mrps18b	0.236	0.0423
10465895	Fads2	0.235	0.0303
10511541	Dpy19l4	0.234	0.0311
10552599	Klk1b16	0.234	0.0406
10566599	Olfr699	0.234	0.0448
10555041	Alg8	0.234	0.045
10378754	Fam57a	0.233	0.0381
10411119	Papd4	0.233	0.0471
10445758	Treml4	0.232	0.0373
10403756	Yae1d1	0.232	0.0406
10365297	D10Wsu102e	0.232	0.045
10526487	Alkbh4	0.231	0.0358
10523785	Zfp326	0.23	0.0375
10537638	Try10	0.23	0.0441
10428707	Has2	0.229	0.0337
10400137	Dnajb9	0.229	0.0448
10591735	Elof1	0.229	0.0493
10378555	Smyd4	0.228	0.0318
10404380	Dusp22	0.228	0.0327
10353420	Mcm3	0.227	0.031
10374035	Xbp1	0.227	0.0328
10442270	Zfp946	0.226	0.04
10502081	Enpep	0.225	0.0388
10350646	Edem3	0.225	0.045
10445746	Trem1	0.224	0.0414
10475394	Ctdspl2	0.222	0.0296
10412650	Kctd6	0.222	0.0337
10388869	Tnfaip1	0.222	0.0385
10407782	Edaradd	0.222	0.0398
10549899	Zfp418	0.222	0.0454
10504658	Ccdc180	0.221	0.04
10598912	Cdk16	0.221	0.0448
10493585	Ube2q1	0.219	0.0372
10571829	Glra3	0.219	0.0386
10446771	Lclat1	0.219	0.0429
10364038	Upb1	0.218	0.0348
10586347	Parp16	0.218	0.0424
10499536	Efna1	0.218	0.0445
10420030	Psme2	0.216	0.0369
10494460	Pex11b	0.216	0.0396
10405125	Fbxw17	0.216	0.0462
10507334	Ccdc163	0.215	0.0457
10448455	Atp6v0c	0.215	0.0483
10353849	Kansl3	0.214	0.0323
10459236	Grpel2	0.214	0.0414
10365088	Cactin	0.214	0.0431
10367626	Armt1	0.214	0.0467
10557862	Itgam	0.213	0.0351
10549569	Cnot3	0.212	0.0489
10547034	Raf1	0.211	0.0466
10412054	Ndufaf2	0.211	0.0486
10354845	Orc2	0.21	0.0443
10529305	Tmem129	0.209	0.0487
10477831	Cnbd2	0.206	0.0495
10440120	Gm813	0.204	0.0487
10528827	4930584F24Rik	0.203	0.0473
10605328	Fam3a	0.201	0.0464
10456579	Mex3c	0.201	0.047
10385159	Rars	0.2	0.0427
10496447	Adh6a	0.197	0.0433

## Sheet: ST2+Treg signature
Supplementary Data 1 Signature gene lists used in this study
Gene name	RNA-seq Log2FC(ST2+ Treg/ST2- Treg)	PValue
Il1rl1	6.09208	6.62e-36
Cxcl2	2.8021	2e-18
Irg1	2.67769	1.23e-15
Cyp11a1	3.67617	2.3e-13
Klrg1	2.33519	2.69e-12
Il5	5.40558	1.8e-11
Penk	2.28075	1.95e-10
Pparg	2.88092	6.18e-10
Calcrl	1.8189	1.13e-09
Cd200r1	2.00379	1.34e-09
Slc6a4	7.22154	2.26e-09
AU040972	2.75296	2.88e-09
Areg	2.10378	3.49e-09
Cd177	2.74771	6.44e-09
Plvap	1.77075	1.8e-08
Il4	3.07146	2.97e-08
Il13	5.03273	4.19e-08
Alox8	2.43077	4.88e-08
Plet1	2.25199	5.4e-08
Ier3	1.47911	6.18e-08
Il17rb	3.98917	7.21e-08
Kit	2.18768	9.81e-08
Mapkbp1	2.14176	1.06e-07
Gata3	1.67116	1.36e-07
Adgrf5	1.69247	1.41e-07
Arg1	4.58241	1.83e-07
Plet1os	2.33712	2.01e-07
Epas1	1.56101	2.2e-07
Cd36	1.40911	2.54e-07
Rln3	1.71338	2.66e-07
1700061F12Rik	8.56996	4.4e-07
Rnf128	2.06719	4.63e-07
Hydin	5.399	5.47e-07
Dgat2	1.81447	5.63e-07
Flt1	2.937	7.77e-07
Gas2l3	2.16159	7.97e-07
Tspan7	1.6927	1.44e-06
Bcar3	3.61935	1.77e-06
Hspa2	1.76508	1.93e-06
9430020K01Rik	1.56479	2.16e-06
Il9r	2.24108	3.13e-06
Pltp	1.31532	3.26e-06
Sema3c	1.75852	4.38e-06
Cldn5	1.59172	4.89e-06
Fhad1	3.45604	5.04e-06
Notch4	3.68233	6.98e-06
Ramp2	1.8292	7.58e-06
Nfkbiz	1.49314	7.8e-06
Rnf152	6.29675	8.65e-06
Esam	1.44211	8.85e-06
Ccdc78	2.54962	1.02e-05
Alox5	2.64371	1.1e-05
Sptlc3	8.13548	1.14e-05
Slc7a2	2.28122	1.18e-05
Sort1	1.98444	1.25e-05
Csf2	4.46597	1.29e-05
Ifi27l2b	8.51582	1.34e-05
Chdh	4.04912	1.46e-05
Zc3h12a	1.21602	1.55e-05
Eps8	2.03024	1.56e-05
Pcsk1	2.40782	1.61e-05
Tmem100	2.17477	1.68e-05
Fank1	3.88319	1.68e-05
Dab2	2.06101	1.89e-05
Diras2	4.01194	2.22e-05
Fam46a	1.37708	2.58e-05
Calca	1.45996	2.87e-05
Thbd	1.47788	2.88e-05
Fn1	1.82415	3.14e-05
Odf3b	3.08423	3.22e-05
Cav2	1.42835	3.23e-05
Nfkbid	1.30171	3.3e-05
Mcpt8	3.36557	3.47e-05
Myo1e	1.24393	3.54e-05
Car4	1.76947	3.59e-05
Vwa3a	3.8461	4.38e-05
Adam5	8.34248	4.56e-05
Il1a	2.91489	5.07e-05
Slc7a8	2.92916	5.61e-05
Nags	5.89543	5.95e-05
Atf3	1.17952	6.04e-05
Aldh3b1	1.67699	6.21e-05
Cdh1	1.39251	6.54e-05
Ackr1	8.36432	6.57e-05
Ptgir	1.72907	6.78e-05
Cd83	1.06041	7.11e-05
Ccdc108	3.11418	7.19e-05
Plxnb3	7.73622	7.28e-05
Ccdc17	2.26829	7.45e-05
Ero1l	1.06782	7.47e-05
Akr1c18	3.97553	7.54e-05
Hdc	1.2786	7.72e-05
Arhgdig	2.33551	8.07e-05
Jdp2	1.33192	8.08e-05
Rasip1	1.6482	8.42e-05
Cfap221	8.20117	8.69e-05
Il10ra	1.15939	8.84e-05
Kcnk13	8.01711	9.07e-05
Ppp1r32	3.47841	9.26e-05
Tmem212	1.99899	9.83e-05
Wls	0.967059	0.000106345
Gadd45b	1.1683	0.000108288
Pcdh12	7.97081	0.0001093
Tm7sf3	1.18621	0.000111748
Rsph1	1.98355	0.000111828
1600029I14Rik	4.26125	0.000113304
Pcyt1a	1.10901	0.000139215
Dnaic2	2.81955	0.000145711
Tmcc2	2.10788	0.000150126
Acvrl1	1.37297	0.000150163
Dynlrb2	2.06618	0.000155101
Cxcl3	2.01522	0.000172662
Myo7a	2.68528	0.000174813
App	1.09286	0.000177531
Tnfrsf9	1.47947	0.000180544
Ankrd63	7.55452	0.000182662
Morn3	3.55874	0.000188183
Il1r2	1.29164	0.000188279
Fam216b	2.4058	0.000190563
Foxj1	2.10103	0.000193264
Afap1l1	1.54967	0.00019464
Ldlrad1	2.75977	0.000197542
Mcpt1	3.04584	0.000209812
Bmp7	1.19727	0.00021145
Cd93	1.50223	0.000222808
Unc45b	3.09538	0.000228071
Ednrb	2.05989	0.000233744
Epcam	1.18651	0.000234687
Ccdc153	1.90055	0.000236604
Egln3	1.13515	0.000244992
Aatk	7.68584	0.000246587
Ch25h	1.90604	0.000247502
Gm14023	3.79736	0.000249969
Gpt2	1.50727	0.000256461
Aqp1	0.970541	0.000260625
Lrrc23	1.98807	0.00027239
Slco2a1	1.1994	0.000273915
Jup	1.13412	0.000278063
Slco2b1	1.96131	0.000283952
Duoxa2	7.53922	0.000286448
Dnah5	3.48553	0.00028663
Sema6a	2.40913	0.000299123
Mtmr10	1.1533	0.000317552
Ttc39c	1.16662	0.000325321
Dnal1	5.53761	0.000340759
Mir1198	1.0144	0.000345536
Tnfaip2	1.74414	0.000350895
Zrsr1	2.26599	0.000351288
1700026D08Rik	2.59838	0.000351602
Lif	1.59183	0.000353252
Rab3il1	2.56726	0.000364113
Ccdc40	2.17338	0.000375117
Sox17	4.32783	0.000379291
Cdhr3	2.30468	0.000382457
AA467197	1.36066	0.000422441
A830018L16Rik	7.47947	0.000432466
Serpina9	7.39612	0.000432878
Nek5	3.11782	0.000441147
Fam161a	2.5328	0.000459368
Efhc1	2.57493	0.000462699
Prx	1.81886	0.000464791
Mt1	1.00861	0.00048831
Nav2	1.17796	0.000488396
Ebi3	1.24617	0.000490631
Efcab10	2.9602	0.000497344
6820408C15Rik	2.11522	0.00050271
Il1rn	1.87172	0.000503267
Lyn	1.16378	0.000507907
Ptpn13	0.970063	0.000531231
4930562C15Rik	3.10259	0.000545968
Ubxn10	2.17237	0.000562635
1110017D15Rik	1.95872	0.000574948
Ptgdr	4.88241	0.00058591
4930412C18Rik	7.30108	0.000586626
Ltb4r1	1.20197	0.000603236
Phlda1	0.898176	0.00061189
Jag2	2.9382	0.000612207
Spag6	2.24797	0.000612896
Mgll	2.01497	0.000633242
Sdpr	1.22903	0.000648332
Wdr93	4.33674	0.000668024
Sulf2	1.09877	0.000669382
Asb4	7.4461	0.00067196
Timp4	5.5227	0.000681851
Syt5	2.54754	0.000691191
Pih1h3b	7.19176	0.000693147
Gemin5	1.45849	0.000702399
2410004P03Rik	1.8185	0.000705209
Hs3st1	1.87011	0.000722923
Aldh1l2	7.39852	0.000776645
Fam216a	1.02172	0.000781804
Ccr8	1.13616	0.000788141
Dock1	2.05871	0.000814895
Atp10b	3.63645	0.000817519
Ak8	2.54314	0.00082654
H2afz	1.03982	0.000828399
Cfap44	2.78976	0.000840524
Cd14	0.894913	0.000847518
Mrc1	2.42668	0.000852049
Rhoc	1.08626	0.000860906
Tmc5	3.14759	0.000867172
Cldn1	3.21858	0.000920929
Slc25a19	1.08735	0.000970634
1700094D03Rik	1.85367	0.000992931
Trp73	2.34518	0.00100792
Ggt6	7.87113	0.00101004
Nrros	1.05042	0.00102388
Bcl6b	2.3799	0.00103647
Cav1	0.999111	0.00105049
Cfap126	2.13868	0.00105076
Lrrc36	2.8054	0.00105728
Jag1	1.62691	0.00106158
Tbxas1	2.97976	0.00109454
Ikzf4	0.874365	0.00115755
Spag5	1.24931	0.00116281
Mttp	5.5718	0.00116765
Nkd1	1.90047	0.00119409
Cyp27a1	4.74035	0.00119704
Cma1	1.87623	0.00120684
Fcgr3	2.52237	0.00120902
BC028528	1.88041	0.0012217
Plxnb2	1.67357	0.00122532
Dzip1l	2.31134	0.00123652
Ccdc146	2.87752	0.0012422
Fam166b	2.84559	0.00125675
Pdcd1lg2	1.28469	0.00127846
F10	3.25557	0.001285
Mapk15	2.01341	0.00129327
Enkur	2.46408	0.00130027
Plcb3	1.03464	0.0013977
Fosl1	2.38422	0.00140198
Stk33	2.54365	0.00140774
Clec14a	1.59725	0.00140978
Plk5	6.95997	0.00141157
Slc16a7	3.01733	0.00142091
Il2ra	1.3108	0.00143825
Adam33	2.37899	0.00144284
Gpm6a	1.1328	0.00144754
Stmnd1	3.10848	0.00145244
Dnajc6	4.15322	0.00146665
Cpa3	1.88715	0.0014928
Slc10a5	4.04014	0.00150377
Ccdc65	2.7772	0.00151715
Dusp8	1.40283	0.00153793
Mak	2.57483	0.00158274
Tasp1	0.960985	0.00159762
Evpl	3.59451	0.00161625
Myof	0.996542	0.00161669
Ipmk	1.00322	0.00162467
Higd1b	7.10498	0.00162923
Galnt18	1.43005	0.00164694
Slit2	2.88348	0.00165805
Cc2d2a	2.27916	0.00167452
Zmynd10	1.80268	0.00169884
C1qb	2.18869	0.00170024
Tlr11	7.58845	0.00172788
Dusp16	1.16615	0.00173258
Cyp2s1	1.45915	0.00173706
Hsd3b7	1.33274	0.00176406
Kcnmb1	7.18463	0.00178686
Fuca2	0.808944	0.00180098
Ctgf	1.10671	0.00181249
Lrrc48	1.86532	0.00181562
Il1b	1.59144	0.00182921
C130050O18Rik	3.14321	0.00182951
Myrip	6.92925	0.00183783
Tnfrsf8	1.29842	0.00189151
Ccdc155	4.10214	0.00191642
Dnah9	2.11884	0.00194474
Wisp1	1.41135	0.00196081
C1qc	2.94378	0.00196731
Ctsk	2.12808	0.00196921
Tnfsf10	0.917801	0.00199728
Adcy4	1.83886	0.00199876
Rab20	1.18091	0.00200009
Cfap45	1.81421	0.00200588
Pon3	1.07668	0.00205564
1700026L06Rik	2.27374	0.00208906
Slc39a4	0.855866	0.0021091
Tgm2	1.22201	0.0021234
Tph1	2.50252	0.00212701
Ccl24	3.87429	0.00214934
Fastkd3	1.05463	0.0021592
Tmbim1	0.797752	0.00216342
Hspa12a	3.10387	0.00220753
Ttc29	2.52136	0.00222499
Kif1a	3.3832	0.0022631
Plin2	0.97467	0.00226689
AI427809	6.80003	0.00226928
4931429I11Rik	7.18328	0.00230879
Mgl2	2.83203	0.00232965
Sntn	2.19655	0.00233318
Dcdc2a	3.14414	0.00236217
Lrrc10b	2.32065	0.00237175
Sh3bp4	1.28107	0.00239439
Ankrd42	2.76684	0.00242465
Cfb	0.798338	0.00248709
Ereg	4.15066	0.00249431
Nipal4	6.91389	0.00251713
Csf2rb	1.56987	0.0025176
Il7r	0.871545	0.00252548
Nme5	1.81274	0.00255862
Ldb2	2.00934	0.00258195
Hyal2	1.8731	0.00258834
Rel	0.889811	0.00260153
Dkk3	1.20021	0.00263165
Tanc2	1.88401	0.00264931
Tspyl5	7.4189	0.00265199
Clec7a	1.95312	0.00266353
Tubb1	6.75343	0.00267426
Stx11	1.00779	0.00270121
Fam227a	6.76114	0.00273666
Tubal3	7.04881	0.00275546
Krt15	2.79755	0.00278252
Plxna2	2.20806	0.00279791
Hk3	3.00488	0.00283971
Ccdc157	1.51331	0.00286966
Slc25a47	6.92318	0.00290128
Mst1r	2.49097	0.002902
Nfkbia	1.03879	0.00291709
Egfl7	1.21116	0.0029182
Platr21	6.99016	0.00296743
Plaur	1.04581	0.00302792
Il15	7.31964	0.00303008
Olr1	3.09838	0.00304814
Ccdc113	2.07568	0.00305601
Spag8	2.87188	0.00307709
Shroom4	7.22652	0.00308306
Kif6	2.90303	0.00309959
Arhgef15	2.27838	0.00311393
Fmo1	1.49703	0.00313549
Stab1	1.39195	0.00316153
Pcp4l1	1.95403	0.00316807
Cfap43	2.0825	0.00317513
Naaa	1.06683	0.00319029
Ip6k3	6.87692	0.0032101
Dmwd	1.77648	0.0032427
Ptprb	1.24976	0.0032772
Ptprk	1.4507	0.00327799
Spag16	2.4859	0.0032838
Sgsm1	3.47427	0.00333126
Lrrc6	2.34878	0.00334509
Uaca	2.13047	0.00334944
Spp1	2.32258	0.00337246
Adarb1	1.46473	0.00342155
Lpl	1.64205	0.00342796
Ppp1r36	2.21197	0.00342917
Fam183b	1.78352	0.00343433
Gpr176	7.2795	0.00350261
Ptrf	1.21166	0.00356211
Lrrc74b	1.82257	0.00356398
Prkcg	4.16244	0.00359015
Chrd	4.1588	0.00359438
Kdr	1.48476	0.00364532
Cfap53	2.6972	0.00365677
Bst1	2.16109	0.00365839
Lilra5	3.98738	0.00368903
Smad6	1.77455	0.0036898
Ctsh	0.873609	0.00373491
Rsph14	2.73413	0.00374616
Rxfp2	6.76975	0.00378479
Tppp3	1.31785	0.00378845
Flot1	0.993581	0.00384095
Trim29	7.39764	0.00384568
Susd2	1.46554	0.00401789
Dpyd	4.31083	0.00404606
Esrrg	7.41434	0.00405398
Kcnrg	2.29218	0.00405543
Adck3	0.786457	0.00406384
Ccdc88a	1.6871	0.00408327
Pygl	1.51733	0.00410424
Spef2	2.29176	0.00418489
Stac2	5.07729	0.00419307
Dmkn	1.46084	0.00421911
Lrriq1	2.96117	0.00421987
Hhex	1.93471	0.00422746
Lman1	0.767674	0.00428046
Dnah10	2.38844	0.00430827
Rpp25	6.52375	0.00432245
Thop1	1.38564	0.00436806
F7	2.16677	0.00438611
Ppil6	2.38243	0.00440217
Fkbp14	3.17861	0.00441907
Rnase2a	3.10236	0.00444014
Ccdc150	7.15721	0.00445499
Sirpa	1.38589	0.0044712
Slc43a3	0.858047	0.00450423
Cttn	0.854481	0.0045222
Ecscr	1.41536	0.00460436
1700016K19Rik	1.98926	0.00466335
Clstn1	0.74501	0.00471661
Msln	0.832595	0.0047973
Cdc42ep4	1.24	0.00480507
1700024G13Rik	2.17502	0.00483823
Vcl	1.02582	0.00485126
Vrk1	0.910152	0.0048684
Bmp6	2.87118	0.00489631
Rhoj	1.50127	0.00490572
Spata18	1.9748	0.00492596
Grin2d	2.10193	0.0049504
Dnaaf3	2.33149	0.00495129
Ttc21a	2.504	0.00498236
Padi2	0.72596	0.00499594
Slc6a20a	3.02824	0.00499901
Slc6a9	2.01022	0.00501237
Ptafr	4.83164	0.00502974
1700007K13Rik	1.95394	0.00504404
Fam179a	1.97149	0.00504577
Rab11fip1	0.760878	0.00504639
Cldn2	3.85381	0.00506222
Ephb4	1.64396	0.00506333
Gyk	1.48629	0.00507755
Csf2ra	1.65895	0.00509932
Eng	1.20675	0.00512939
Itgb4	1.9043	0.00516271
Rasgef1b	0.890919	0.00518215
Cfap57	2.62651	0.00525402
4930412O13Rik	2.83701	0.00527803
Fnip2	2.32974	0.00540267
Ccdc180	2.36237	0.00543352
Wdr78	1.63233	0.00545388
Ms4a1	6.58499	0.00549288
Mns1	1.42591	0.0055353
Ptpru	2.04194	0.0055536
Vwa5a	0.816923	0.00555535
Dnah6	2.4657	0.00555815
Ttyh1	6.63018	0.00564115
Ak7	2.19732	0.00572797
Actn3	6.57688	0.00575883
Lgmn	1.19993	0.00579626
Hacd3	0.733924	0.00588934
Rgl1	1.25233	0.00588936
9230102O04Rik	3.04328	0.00590726
Ube2u	6.51453	0.00590902
Pald1	1.2556	0.00593818
Efcab1	2.07695	0.00601508
1500015O10Rik	4.9552	0.00605192
Rsad1	2.67492	0.00608731
Hpgd	1.23653	0.00612993
Timp1	1.3484	0.00619334
Tcn2	0.723899	0.00622574
Ptpn21	2.07935	0.00624055
Dpysl5	6.66172	0.006263
Neb	0.807544	0.00632502
Nmur1	1.73984	0.00639405
Fras1	4.00841	0.00640064
Sema3f	1.24189	0.00652045
Acox2	2.20358	0.00652757
Tcp11	2.1523	0.0066034
Ctsl	0.743583	0.00662293
Ltc4s	2.86581	0.00665314
Jam3	3.37157	0.00668117
Ccl6	1.87442	0.00668775
Mlf1	1.1284	0.00670502
Ccpg1os	1.7263	0.00677434
Syne2	0.871355	0.00680045
Rai2	3.18706	0.00681449
Mmp12	2.57306	0.0068779
She	1.501	0.00696857
Adra2a	1.44594	0.00697248
Fabp4	2.12628	0.00698304
Pcdhac2	6.93611	0.00698983
Dzank1	3.23431	0.00700101
Ttc30b	1.86332	0.007045
Chst7	3.26847	0.00704537
Nme9	2.48946	0.0070484
Foxf1	1.45064	0.00706784
Gm16712	1.22746	0.00716776
Lrg1	1.01303	0.00720534
Ccdc67	1.9968	0.0073408
Cd68	1.6103	0.00736842
Traf4	0.787	0.00737779
Mmp14	0.962225	0.00752088
Fat4	3.63418	0.00752627
Tm4sf1	1.21061	0.00753473
Mtrr	1.11993	0.00753698
Atp6v0d2	1.74215	0.00759798
Smim3	0.805842	0.00760192
Kif9	1.9625	0.00762134
Hcar1	6.87617	0.00766867
2210408I21Rik	2.20472	0.00769758
Adcy6	2.73273	0.00776902
Kcnk12	2.78201	0.00778923
1700028P14Rik	2.86595	0.00787674
Frem2	6.56862	0.00794345
Cd300lf	2.08728	0.00796433
Tekt1	1.87027	0.00797911
Ppap2a	0.902274	0.00802958
Aplnr	2.38174	0.00803495
Icam1	0.764735	0.00805378
Lrrc46	2.31666	0.00808712
Ocstamp	3.52117	0.00811117
Lrp12	1.70568	0.0082043
Drc7	2.00869	0.00832311
Dnah11	1.47719	0.0083302
Ctla2a	0.769885	0.00837067
Clec1a	1.72613	0.00837816
Ell2	0.797955	0.0083906
4932443I19Rik	3.81246	0.00840478
Tmtc2	2.28674	0.00841148
Prr29	2.09754	0.0084563
Inhbb	2.07154	0.00846685
Tdrd5	6.52626	0.00848102
Ttn	1.07165	0.0085064
Gpr137b	1.64393	0.00851288
Cck	6.76859	0.0085258
Itgav	0.822189	0.00856684
Elf3	1.36915	0.00862948
Cdh5	1.29836	0.00863346
St5	1.54244	0.00864926
Nlrp1a	6.26424	0.00868166
Kif24	2.47016	0.00869995
Pim3	0.695742	0.00873806
BC051019	1.82824	0.00874369
Ttc25	2.20628	0.00884713
Dmxl2	1.82631	0.00885644
1700001C02Rik	1.74353	0.00890834
Hs6st2	2.12964	0.00892903
Zfp711	6.30316	0.00896538
Siglecg	6.38957	0.00898187
Ccdc80	0.856412	0.00903152
Klhl38	6.75697	0.00919206
Chrm1	6.75579	0.00929778
Ifitm2	0.719566	0.00931869
Gns	0.712796	0.00940132
Ackr2	2.19537	0.00940544
Wnt11	1.54915	0.0094182
Gem	0.690166	0.0095414
D330045A20Rik	6.26737	0.0096986
Hcar2	1.67005	0.00973872
Moxd1	6.76712	0.00974162
Kcnmb2	2.15089	0.0097837
Dlec1	4.82391	0.00979531
Gpr35	2.90038	0.00982556
Ear2	2.34325	0.00985335
Gm12695	3.13722	0.00988353
Gpr45	6.29486	0.00992848
Ccdc85a	3.12936	0.00994292
Tm6sf2	2.09611	0.00996066
Fam20c	2.09876	0.00997191
Catip	2.52227	0.0100104
Dnali1	1.60462	0.0100116
Aass	6.70974	0.010046
Cldn3	1.25064	0.0101742
Map9	2.11975	0.0101783
Tmem252	2.4245	0.0102043
Fam92b	1.95208	0.010264
Gnaq	0.927811	0.010353
Zfp536	4.01227	0.0104071
Tmem232	2.13505	0.0104167
Cyb561	0.880065	0.0104298
Aifm2	1.55517	0.0104326
Acer2	0.972125	0.0105303
Entpd3	2.11084	0.0105782
Ly75	0.785876	0.0105811
Riiad1	1.74313	0.010613
Xist	6.2966	0.0106644
Cmbl	1.90897	0.0106789
Ccrl2	0.727384	0.0106929
Man1c1	1.45216	0.0107084
B3gnt7	1.80416	0.0107589
Clec4a2	2.75674	0.0107925
Gm4980	1.29387	0.0107999
Rgs4	2.48441	0.0108115
Spata17	2.54374	0.0108638
Lrrc71	1.26331	0.0110457
Armc4	2.24039	0.0110569
9830147E19Rik	6.70573	0.0110616
Klhl4	6.70932	0.0110855
Slc28a3	6.71291	0.011129
Cdk14	1.59957	0.0111393
1700040L02Rik	1.93496	0.01116
Zfp36l1	0.7108	0.0111788
Vtn	6.36342	0.0111933
Abcd2	2.18653	0.0111943
Fbp1	2.47072	0.0112464
Hopx	0.75473	0.0112556
Gpha2	6.64057	0.0112693
Fermt1	2.75125	0.0112704
Abhd12b	4.75967	0.0112876
Ghr	1.63108	0.0112895
Cep83	0.802487	0.0113124
Lrrc56	1.56595	0.0113937
Cyp4b1	0.992777	0.0114286
Gatsl3	0.797326	0.0116541
G630090E17Rik	6.13129	0.0116643
Slc2a12	2.46111	0.0116669
Tmprss2	1.69233	0.0117058
Cds1	1.59275	0.0117087
Bzrap1	2.05694	0.0119015
Rabl2	1.76892	0.0119243
Shroom3	1.60398	0.0120971
Htr2b	3.74696	0.0121926
Gja4	1.56047	0.0122264
Fat1	2.04785	0.0122429
Chil3	2.31288	0.012264
Adgrl4	1.5379	0.0122988
Axl	0.888403	0.0124638
Tmcc3	1.39391	0.012474
Cenpf	1.13976	0.0124832
Tmc7	4.79069	0.0124933
Tmem214	0.677898	0.0125183
Iqca	1.87622	0.0125333
Dagla	3.71495	0.0125907
Sun3	3.99299	0.0126073
Cpxm2	6.64543	0.0126246
Ace	0.824172	0.0126366
Fam69c	2.05838	0.0126439
Ms4a8a	1.56754	0.0126829
Agr3	2.11053	0.0126844
Kdm6b	0.74773	0.0127261
Iqub	2.54389	0.0127285
4932418E24Rik	6.59417	0.0127491
H2-Aa	0.788889	0.0128206
Cfap52	1.6899	0.0129551
1700007G11Rik	2.21431	0.0129613
Mcemp1	1.86398	0.0130189
Emid1	2.35844	0.0131336
Porcn	1.40763	0.0131927
Rp1	3.13353	0.0133527
B9d1	1.46453	0.0134034
Rrm2	0.669347	0.0135387
Fosb	0.801586	0.0135658
Rsph9	1.72322	0.0135891
Plekhg1	2.86127	0.0136675
Ddx4	6.21893	0.0137788
Ptprf	0.908925	0.0138002
Folr1	5.92415	0.0138698
Vwf	1.1671	0.0140045
Unc5b	2.11165	0.0140199
Tek	1.40645	0.0140632
Fkbp9	0.909776	0.0140729
Gbgt1	6.21074	0.0140989
Slc9a3r2	0.811021	0.0141477
Eml1	1.37491	0.014233
Prelp	1.10844	0.0142751
Asph	0.941033	0.0142836
Serpine2	1.23925	0.0143249
Ccdc151	1.96253	0.0144643
Nanog	5.93193	0.0145409
Lrrn4	1.20538	0.014745
Clec4a3	1.80002	0.0147638
Firre	2.01828	0.0148252
Ccl9	1.81523	0.0148609
Smim5	1.76016	0.0148825
Cldn7	1.3119	0.0149742
Cdkl4	1.83453	0.0149931
Apba2	6.50294	0.0150444
Vdr	1.10927	0.0150522
Nr4a1	0.738369	0.015117
Map3k8	0.703281	0.0151254
Appl2	0.970711	0.0152139
Wfdc13	2.1962	0.0152305
Nwd1	6.49208	0.0152367
Tlcd1	0.968849	0.0152457
Klf4	0.889044	0.0153224
Prdx4	0.648593	0.0154148
Lbx2	5.86884	0.0154761
Espl1	1.06746	0.0155039
Mfap2	1.38057	0.0155287
Pnkd	0.847815	0.0155949
Podxl	1.12829	0.0156568
Emilin2	1.18329	0.0156767
Cyp1a1	2.99591	0.0157445
Ccdc37	1.93297	0.0157913
Nostrin	1.79733	0.0158155
Wnt4	2.20519	0.0158501
Efemp1	0.721865	0.0158893
Lig1	0.687271	0.015912
C920021L13Rik	1.47634	0.0159599
Itgae	0.748359	0.0159617
Dhrs3	0.683382	0.0159975
Dio1	3.63909	0.016012
Plxnb1	1.29863	0.0161375
Wscd1	1.9648	0.0161689
Tekt4	1.71163	0.0161731
Slc44a4	1.22333	0.0162263
Wdr38	2.74109	0.0162802
1700019L03Rik	1.9578	0.0163622
Atp12a	6.34004	0.0164062
Csf2rb2	1.62458	0.0164551
Ruvbl2	0.746542	0.0164604
Ccl1	1.83917	0.0165083
Npnt	1.06396	0.0165238
Tacc3	0.625492	0.0166616
Gprc5c	1.48002	0.0167065
Spef1	1.73909	0.0167254
Gm973	2.19335	0.0169314
Cdkl3	1.85846	0.0169413
Fam110a	0.659022	0.0171632
Scarf1	2.13464	0.017165
Isl1	6.43035	0.0171919
Prmt8	6.36462	0.0172382
Cald1	1.18911	0.0172396
Sh3bgrl	0.591527	0.0172703
Ppl	2.25378	0.0173721
H2-Q5	0.622072	0.017377
Sema3e	1.59669	0.0174464
Olfm1	1.56106	0.0175468
Adam22	2.23221	0.0175976
Prom1	1.40862	0.0176295
Tnip2	0.837668	0.0177794
Nhlrc4	1.99358	0.017827
Kif13a	0.803805	0.0178454
Med9os	6.32967	0.0178528
Got1l1	6.34038	0.0179202
Nphp1	1.47412	0.0181301
Fam81a	2.14394	0.0181677
Gm1661	1.89552	0.0181776
Enpp4	1.1038	0.0182042
Maml3	2.32934	0.0182854
Tspan18	1.03687	0.0182921
D930007P13Rik	6.29381	0.0184078
Gpld1	0.975848	0.0184886
Erich2	1.76213	0.0186059
Mcpt4	2.48676	0.0186114
Bcl2l1	0.612179	0.0188366
Adgrg3	2.12929	0.018838
Dst	0.731021	0.0188997
Il7	3.34898	0.0189528
Tmem151a	1.79265	0.0190021
Mcpt2	1.57276	0.0190496
Ifi30	1.06598	0.0190994
Tbx2	1.24883	0.0192154
Adgb	2.74159	0.0192324
Fgl1	4.09233	0.0192543
Slc1a7	6.2851	0.0193336
Pax6	5.70179	0.01953
Abca6	5.82811	0.0195578
LOC100038947	2.05694	0.0196794
Tmem132a	1.13426	0.0196963
Cdh11	1.39909	0.0197772
Tmem107	1.16343	0.0197797
1700018F24Rik	6.23674	0.0198427
Ccdc181	1.1808	0.0198685
Gm19345	5.74897	0.0199339
Ccdc170	2.66088	0.019939
a	2.88979	0.0200956
Gpr141	3.23167	0.0201453
Itpka	2.22425	0.0202068
Stk36	2.84396	0.0202111
Gys1	0.974252	0.0202577
5730409E04Rik	4.33991	0.0202594
Crispld1	6.26446	0.0202912
Gas6	0.990881	0.0203301
4933416M07Rik	0.829885	0.0203891
Snhg11	3.87272	0.0204416
Anxa1	0.716488	0.0204467
Pigr	1.21248	0.0204569
Steap2	1.7904	0.0204795
Pxdc1	1.1491	0.0206067
Mmp19	1.24938	0.0206506
Pcdhb7	6.14279	0.0207269
Gtse1	1.30931	0.0207467
43347	1.27857	0.0207911
Ift22	1.26021	0.020925
Bcam	0.721463	0.0209752
Tgm1	2.7977	0.0210334
Espnl	5.76234	0.0210385
Cdkl1	3.1185	0.0210416
Spag17	1.34643	0.0212159
Pdgfd	2.23042	0.0212479
Itga11	3.12598	0.0212649
Cfap70	2.76094	0.0214006
Lhb	2.80213	0.0216403
Dapp1	0.703851	0.0216971
Aldh1a3	1.61412	0.0217004
Akap1	1.50201	0.0217399
Rrbp1	0.562256	0.0217474
Pipox	5.68134	0.0218139
Megf6	1.93168	0.0218486
Spry4	1.60866	0.0219106
Nckap5	1.18187	0.0220039
B3galt1	6.12682	0.0220945
4833427G06Rik	2.03378	0.0221397
Fam13c	3.30818	0.0221482
Ifitm1	0.977932	0.0221771
Dfnb59	5.86408	0.0223229
Tie1	0.919188	0.0224159
Kif13b	1.08536	0.0224958
Katnal2	2.33699	0.0225751
Atp6v0a1	0.919725	0.0225767
4930451G09Rik	4.23009	0.0225815
Ift172	1.38656	0.0226625
Rab26	1.34965	0.0227037
Clec4b1	3.42434	0.0227279
Fam83c	6.12497	0.0228526
Tmc4	1.12612	0.0229144
Bicc1	1.45838	0.022946
Agbl2	2.22195	0.0229599
Upk1b	1.17686	0.0229907
Dock6	1.51281	0.0230069
Sfrp2	1.52483	0.0230241
Rad50	0.739531	0.0232647
Ppp4r4	3.79161	0.0232905
Clec4n	1.64871	0.023413
D630045J12Rik	2.30335	0.0234514
Gpx3	0.838003	0.0236218
Csf1r	1.41159	0.0236449
1700013F07Rik	2.2595	0.0236506
Syngr4	5.58116	0.0236759
BC026585	1.63299	0.0238234
Slc39a2	1.99146	0.0238275
Tjp2	0.655281	0.0239751
Ffar4	1.21599	0.0239808
E230016K23Rik	3.42413	0.0240848
Stra6	6.02069	0.0241346
Lrrc43	2.34728	0.0241939
Gatm	1.9976	0.0242007
Ctsz	0.809401	0.0242319
Atp11a	0.882863	0.0242464
Chd5	5.59365	0.0243474
Cd9	0.740504	0.0244036
Ier5	0.600667	0.0244722
Bmp5	1.87231	0.0245173
Gyg	0.608444	0.0245472
Cnr2	3.27902	0.0248324
Armc3	1.92587	0.0248774
Tshz2	2.16567	0.0249036
Ccdc121	3.23505	0.0249533
Gm1673	2.20274	0.0250144
Rasgrp3	1.77305	0.0250596
Dcstamp	3.02174	0.0251008
Alad	0.634079	0.0251106
Tfrc	0.699397	0.0251316
Galc	0.908223	0.0252302
Krt79	1.15649	0.0253643
Lmntd2	2.48254	0.0254155
Nxnl1	5.66247	0.0256108
Lox	1.10848	0.0256137
Efhc2	6.02878	0.0256157
Rps6ka5	1.15562	0.0258399
Fap	6.02831	0.0259199
Echdc2	1.87734	0.0262552
Gzma	1.44804	0.0262569
Tspan9	0.910383	0.0262847
Mab21l1	6.01209	0.0263004
Tctex1d4	1.04875	0.0265048
Gm11974	0.750409	0.0265322
Ctsc	0.779384	0.02663
Dazl	5.99456	0.0266384
Zdhhc1	1.18404	0.0267676
Nf1	1.5858	0.0267856
Trem2	2.43164	0.0269422
Arvcf	1.46663	0.02704
Ehbp1l1	0.669368	0.0270784
Ccna1	1.87221	0.0270942
Neu2	5.9594	0.0271446
Ncf2	1.43087	0.0272828
Emp2	0.770792	0.0273393
Gpc3	0.758279	0.027388
Neurl1a	1.88768	0.0274839
Cldn15	1.30197	0.0275119
B3gnt3	1.08302	0.0275211
Cfap46	1.94458	0.027637
Rnf130	0.690755	0.0276996
Shank2	2.35199	0.0277782
Slc22a17	1.74652	0.0278553
Ribc1	2.56097	0.0279354
Ccdc30	1.50779	0.0283918
5730457N03Rik	5.90178	0.0284173
Muc13	3.60185	0.0284198
Ccdc42	4.12917	0.028487
P2ry14	1.06746	0.028493
Cd59b	5.6183	0.0286626
Fcamr	2.05792	0.0286994
F11r	0.81676	0.0287055
Amigo3	1.76192	0.0288003
Zbtb46	1.29595	0.0292
Evc2	2.6433	0.0292369
Arhgef17	1.7395	0.029237
Fah	1.10135	0.0292391
Ccdc96	2.79172	0.0292502
Lbp	1.04494	0.0292803
Morn1	1.793	0.0293124
Ulk4	1.71154	0.0293203
Ltf	0.938474	0.0294374
C1qtnf1	1.20881	0.029538
Lrrk2	1.10562	0.0295422
Pcdhb10	5.84605	0.0296047
Inhba	1.67439	0.0296895
Tbc1d19	1.32648	0.0297425
Atl1	3.59197	0.0297513
Tsc22d1	0.892556	0.0298087
Ckap2	1.16098	0.0298164
Sv2c	0.760948	0.0298415
Col4a1	0.867575	0.0298956
A530013C23Rik	4.12155	0.0299341
Ppp2r3a	1.64933	0.0299884
Mylk2	5.94864	0.0300764
Zfp36	0.672165	0.0301658
Syngap1	5.88767	0.0301732
Mfsd12	1.46681	0.0302539
Gm867	1.49852	0.0302902
Rab36	2.14058	0.0303871
Col4a2	1.09373	0.0304013
Mtmr7	1.23572	0.0304164
Dgkb	5.83956	0.0304785
Dennd5a	0.594412	0.0304792
Abhd14a	1.06166	0.0305985
Bace2	1.218	0.03064
Lrrk1	1.29165	0.0307893
C2cd2	0.869191	0.0308576
Srcin1	3.56375	0.0308977
Foxc2	2.63394	0.0309849
Gda	1.38403	0.0309935
Evc	2.73821	0.0309946
1110004E09Rik	0.951244	0.0310107
Batf2	2.55432	0.0313637
Gaa	0.59668	0.0313827
Slc6a14	1.50024	0.031459
Pcdhga7	2.95155	0.0316214
Cep126	1.67581	0.0317395
Cfp	1.69352	0.031748
Gamt	1.83432	0.0317961
Slc5a1	1.4582	0.0319695
Wfdc17	1.52628	0.0321032
Scml2	5.77904	0.0321571
Rasal2	1.90782	0.0323523
Foxo6	3.59776	0.0324379
Lilr4b	0.702178	0.0325115
Muc1	0.892931	0.0325886
Casc5	1.03075	0.032626
Lgr6	1.64691	0.0326306
Ccdc57	2.09754	0.0327304
Tmem67	2.12143	0.0327632
Gm16894	2.24156	0.0328069
Nipal2	1.68993	0.0328489
Cpxm1	1.30156	0.03287
Comt	0.55958	0.0329134
Myo16	5.81414	0.0330178
Fbxo36	1.5577	0.033151
Bmpr2	1.01737	0.0333381
Dnajb13	0.724738	0.033344
Eno4	1.78305	0.0333652
Gm11992	2.29944	0.0340639
Daam2	3.91545	0.0342782
Adamts15	1.39214	0.0342811
Lima1	0.897504	0.0344267
Asah1	0.53258	0.0345269
Scube2	1.65381	0.0345444
Tlr8	3.2152	0.0345571
Ppid	0.660182	0.0345843
Trmt1l	0.779795	0.0346344
Mb21d1	1.2487	0.0346927
Fam47e	1.75549	0.0347067
Krt5	3.25933	0.034722
Ccdc85b	0.81557	0.0350039
Traf3ip1	1.19661	0.035023
Prss35	2.73658	0.0351442
Lat2	0.757514	0.0352065
Galk1	0.706943	0.0353165
Sox18	1.38901	0.0353592
Lrrc34	1.63768	0.0354354
Lsr	0.75335	0.035545
Vangl1	1.30447	0.0356907
Shisa8	2.48854	0.0357583
Ptgis	1.04136	0.0359597
1700088E04Rik	1.02404	0.0360684
Gpihbp1	1.38292	0.0362032
Frmd5	1.55731	0.0362063
Smim10l2a	1.50378	0.0362143
Dgat1	0.719197	0.0362475
Phgdh	0.581376	0.0363093
Tmem117	5.64481	0.0365009
Tsix	5.72259	0.0365194
Frmd4b	0.558175	0.0366558
Zfp13	5.63747	0.0366619
Slc19a3	5.70364	0.0366861
Slc30a4	1.45793	0.0367955
Dtx3	0.736011	0.0368726
Anxa8	1.22837	0.0370308
Epha7	3.9878	0.0370728
Ccl17	2.06968	0.0372161
Acot1	2.0265	0.0372208
9530053A07Rik	1.83451	0.0372762
Mrpl24	0.645175	0.0373999
Osbpl6	1.34039	0.0374103
Dsp	1.63617	0.0375942
P3h4	1.15642	0.0376451
Kcnj13	1.69854	0.0377228
Wdr34	1.31573	0.0377379
Basp1	1.14286	0.0379944
Shcbp1l	4.09699	0.0382348
Ninl	2.26893	0.0382713
Scn7a	1.37721	0.0383013
Rbfox2	1.63673	0.0384188
Tbx4	2.00931	0.038436
Tgfbi	0.953684	0.0384432
Msrb3	0.784865	0.0386243
Intu	1.87806	0.0386331
Rab31	0.83946	0.038683
Mettl7a1	0.827311	0.0387289
Spint1	0.840515	0.0387304
Ifrd1	0.57059	0.0389891
Rsph4a	1.44068	0.0391221
Cyp4f15	1.68539	0.0392688
Rgs12	0.985084	0.0392955
Slc25a51	0.554318	0.0394008
Timd4	5.55978	0.0397514
Lrrc2	5.55978	0.0397814
Ttc12	1.58507	0.0397865
Lyve1	1.08443	0.0400483
Spns1	0.639804	0.0402551
Pcdh17	2.09546	0.0402872
Lgals3	0.816735	0.0402993
Rad54l	0.863346	0.0404569
Triqk	2.14961	0.0405653
Hecw2	1.81272	0.0406902
Dixdc1	1.717	0.0407109
Fam159a	5.55711	0.0407656
Hk2	0.731862	0.040775
Marco	3.57666	0.0408578
Ceacam16	4.00893	0.041019
Tex26	2.72307	0.0410372
Egr2	0.857899	0.0410921
Syt10	3.62993	0.0412173
Gmpr	1.59504	0.0413587
Ift81	1.32997	0.0414835
Fcer1g	1.09738	0.0414928
Mertk	1.69011	0.0415374
Tyrobp	0.963565	0.04157
Tctn2	1.51634	0.0415827
Rcan2	3.45288	0.0416189
Slc24a4	2.48607	0.0416603
Hbegf	0.909012	0.0416946
Cib2	1.22831	0.0417462
Slc2a6	1.91431	0.0419221
Kif21a	1.68612	0.0419335
Usp43	1.65721	0.0420798
Slc13a5	5.55624	0.0421127
Aff4	0.665109	0.0421218
Slc23a2	0.694111	0.0421269
Frmd4a	1.22277	0.0421789
Ccdc184	1.54203	0.0421795
Arap3	1.26144	0.0422325
Parm1	1.70027	0.0422964
Pnpla3	5.48588	0.0423623
Ak1	1.28879	0.0426226
Cldnd1	0.668865	0.0426471
Fam188b	1.59361	0.0426663
Trim17	4.15157	0.0427028
Chchd6	1.12599	0.0427049
Fcrls	5.48312	0.0429078
Pomt1	1.17448	0.0430884
Efcab5	5.20888	0.0431605
Mycbpap	1.54104	0.0432288
Stamos	3.90048	0.0432586
Nudt10	3.96424	0.0432978
Six4	3.80521	0.0433447
Ctxn1	1.44518	0.0433969
Hpn	1.22414	0.0436971
Vmn1r235	5.52448	0.0438869
Ankrd66	2.50884	0.0439845
Arhgef37	5.51689	0.0440667
Nek8	0.884817	0.0440828
Adig	5.50861	0.0441894
Mks1	1.56347	0.0443205
Cxcl17	0.996025	0.0443575
Gm16130	2.18929	0.0443738
Ces1d	0.993706	0.0444185
Tmeff1	2.35602	0.0447462
Pih1d2	1.76843	0.045182
Srek1	0.681885	0.0453928
Lhfpl4	5.47643	0.0454495
P4ha2	1.29986	0.0455701
1700112E06Rik	2.56259	0.0458101
Kndc1	1.82201	0.0458608
Xpnpep2	3.33855	0.0459
Nfkb1	0.625827	0.045943
Apoe	0.844517	0.0460448
Plekhb1	1.22969	0.0460906
Svep1	1.48104	0.0461715
Sepn1	0.886985	0.0462401
Csrp2	0.980935	0.0462709
Ptprg	1.43013	0.0464384
Gm3558	2.55406	0.0465041
Cfap69	1.55506	0.046637
2010204K13Rik	1.79119	0.0467565
Prkab2	1.47501	0.0469006
Mzf1	5.39923	0.0469042
Syngr2	0.584553	0.04701
Calml4	1.50509	0.0470457
Adgrl2	1.10025	0.0472518
Bok	1.41746	0.0473036
Pdgfrb	1.81661	0.0473384
Arl6	1.16697	0.047387
Dot1l	0.536518	0.0474777
E330020D12Rik	1.82324	0.0475258
Hrasls5	5.44269	0.0475504
Scara3	1.43336	0.0475601
Fabp5	0.847205	0.047783
Nt5dc2	1.29736	0.0478037
Myc	0.564582	0.0480492
Ramp3	0.551855	0.0480911
Bcr	0.834245	0.0481337
Mpped2	3.41695	0.0481607
Itpkc	0.621136	0.0482135
Acy3	2.38806	0.0482419
Olfml2a	1.79632	0.0484544
Cd33	2.36295	0.0484847
Ucp3	2.4372	0.0485105
Ccl7	1.19176	0.048827
Akap14	2.17937	0.0490295
C2	0.928727	0.0490421
Hebp1	2.25896	0.049072
Spa17	1.54522	0.0491923
Sytl5	5.40374	0.0492741
Zswim3	1.54692	0.0493485
Orai3	0.66833	0.0493899
Tbc1d24	2.23814	0.049433
Hsp90aa1	0.612758	0.0496786
Cyp26b1	3.09024	0.049686
Slamf9	2.6759	0.0499381
