# Supplementary material for: Setd2 supports GATA3+ST2+ thymic-derived Treg cells and suppresses intestinal inflammation
Source: Nat Commun. 2022 Dec 3;13:7468. doi: 10.1038/s41467-022-35250-0 (PMC9719510; doi:10.1038/s41467-022-35250-0)
Supplement: Supplementary file 5 — Supplementary Data 2 [file 41467_2022_35250_MOESM5_ESM.xlsx]

## Sheet: Sheet1
Supplementary Data 2 H3K36me3 signals of colonic and spleen Treg signature genes
GSE68009 Colonic Treg signature genes				GSE68009 Spleen Treg signature genes
Gene name	RNA-seq Log2FC(Spleen/Gut Treg)	H3K36me3 Log2FC(Spleen/GutTreg)		gene name	RNA-seq Log2FC(Spleen/Gut Treg)	H3K36me3 Log2FC(Spleen/GutTreg)
Dkkl1	-1.24592	-5.23647		Arhgap20	2.11374	4.45358
Sytl3	-2.2052	-3.54493		Chil5	1.01857	4.11508
Zeb2	-1.45307	-3.28091		Itm2a	1.63855	3.38559
Ahrr	-1.11857	-3.23778		Sgk3	1.73487	3.08589
Cables1	-2.66893	-3.10901		Gsta4	1.59134	3.03846
Ky	-2.47096	-2.83011		Mbnl3	1.10814	2.62351
Lilr4b	-3.93871	-2.73507		Sell	3.27732	2.41797
Gpr15	-1.33707	-2.6151		Treml2	2.8612	1.86052
Havcr2	-3.95241	-2.5173		Cd7	2.96222	1.85745
Ccr1	-3.32884	-2.50942		Nsg2	2.06493	1.6119
Nckap5	-3.30763	-2.43259		Pycard	1.07443	1.59143
Metrnl	-1.08612	-2.32732		Parp8	1.29081	1.55302
Rorc	-1.78576	-2.30108		2010016I18Rik	2.10943	1.50558
Emp1	-3.39021	-2.29258		Ifit3	2.04536	1.47714
Tmem176b	-1.77939	-2.27982		Krcc1	1.14167	1.47165
Pxdc1	-1.47041	-2.27625		Nrp1	2.16056	1.46617
Mmp9	-3.00404	-2.26623		Bach2	1.56469	1.45909
Nfil3	-3.75547	-2.25721		AB124611	1.52671	1.44951
Ccr2	-2.59651	-2.24237		Nod1	2.28001	1.4411
Epas1	-2.91707	-2.2276		Prkd3	1.2212	1.39576
Lrrc49	-1.04676	-2.22105		Ift80	2.33203	1.38243
Adam12	-1.31667	-2.19193		Cd200	1.54828	1.34921
Arnt2	-1.64335	-2.17318		Btla	1.51316	1.34885
Id2	-2.35898	-2.12641		Gata1	1.55294	1.33151
Ccr5	-2.96229	-2.08921		Aff3	1.48703	1.31167
Slc15a3	-1.4704	-2.05498		S1pr1	2.22106	1.28525
Irak3	-1.52741	-2.04609		Dctd	1.22028	1.25982
Asb2	-1.7854	-2.03474		Dbp	1.02658	1.20943
Il10	-6.2527	-2.0251		Sidt1	2.64955	1.18232
Fosl2	-4.78552	-1.99678		Ms4a4c	2.62053	1.18203
Lilrb4a	-3.21301	-1.96319		2610002M06Rik	1.04209	1.17964
Hip1	-1.49939	-1.95537		Zfp125	1.18222	1.17726
Myadm	-1.25161	-1.86439		Cmah	1.42858	1.17108
Gas2l3	-2.03657	-1.86005		Slfn1	3.00819	1.16992
Sccpdh	-1.6156	-1.84844		Npas4	1.14576	1.16314
Npas2	-2.08743	-1.84449		Dzip1	1.55023	1.15629
Fam20a	-1.37674	-1.83265		Itgb1	1.7292	1.12538
Rnase4	-1.52836	-1.81859		Pik3ip1	1.46559	1.11078
Tra2a	-1.00338	-1.76635		Lef1	1.55845	1.06956
Crem	-3.00401	-1.73439		Pdlim1	1.5973	1.0637
Tox2	-1.07314	-1.70122		Gpr83	2.1852	1.05127
Srxn1	-1.0882	-1.70091		Art2b	1.82379	1.04343
Cabyr	-2.27044	-1.6955		4930518I15Rik	1.28092	1.02595
Rasgrp4	-1.18752	-1.68899		Mir15b	1.45911	1.02042
Fgl2	-2.37694	-1.68852		Slc14a1	2.22222	1.01163
Rgs9	-1.50888	-1.68018		Evl	2.18377	1.00007
Acpp	-1.20355	-1.66435		Dtx1	1.3792	0.972503
Neb	-2.23246	-1.66091		Ahcyl2	1.26982	0.969532
Lmna	-2.54346	-1.65708		Ddx60	1.53709	0.952292
Cass4	-1.29464	-1.6347		B3gnt5	1.09741	0.93749
Tec	-1.2773	-1.63317		Ms4a4b	2.31879	0.930719
Cpd	-2.58204	-1.62504		Tbxa2r	1.4126	0.908451
Slc16a1	-1.00319	-1.61816		S1pr4	1.13583	0.904922
Coro2b	-1.16365	-1.56368		Map2k6	1.07424	0.897865
Dusp16	-2.52879	-1.558		Tmtc4	1.09264	0.896261
Egln3	-2.43513	-1.54809		St6gal1	1.29351	0.879379
Fgf16	-1.02146	-1.54096		Ifit2	1.60494	0.874008
Maf	-1.35413	-1.53483		Actn1	1.52576	0.872846
Prdm1	-1.1825	-1.53061		Pecam1	1.19647	0.867572
Gzmb	-3.57215	-1.51731		Gm4956	2.82552	0.86628
Il1rl1	-1.67556	-1.50074		Mir342	1.61621	0.85009
Fam110a	-1.74773	-1.48198		Igfbp4	1.69151	0.849327
B930095G15Rik	-1.06782	-1.46637		Ifi27l2a	1.38913	0.846959
Tiparp	-2.43888	-1.45014		Usp18	2.55669	0.811041
Fes	-1.20346	-1.44715		Atp1b3	1.02051	0.806366
Rell1	-1.10916	-1.44378		Rtp4	1.66137	0.805522
Rap2a	-1.16234	-1.44303		Cdc14b	1.15307	0.794399
Lag3	-1.88904	-1.43527		Gm15446	1.3587	0.794071
Tigit	-1.20645	-1.43364		BC147527	1.42355	0.783611
Myo3b	-1.22984	-1.36656		Myc	1.54319	0.773305
Nr3c1	-1.60262	-1.3436		Hint3	1.40312	0.768836
Nav2	-1.09746	-1.3268		Ifit1	2.02511	0.760616
Bhlhe40	-3.42258	-1.30784		H2-Ob	1.07867	0.749125
Farp1	-1.13788	-1.30661		Smc4	1.22696	0.748451
Ern1	-2.39106	-1.30381		Ms4a6b	1.37606	0.747177
Atp2b4	-1.42263	-1.27944		Inpp5f	1.09805	0.725746
Crmp1	-1.16839	-1.2773		Qser1	1.01302	0.710629
F2rl2	-2.00603	-1.27373		Mettl8	1.01361	0.696796
Lamc1	-1.65235	-1.25848		Slc35g1	1.02353	0.692441
Tex2	-1.8479	-1.25612		Mical3	1.15259	0.680734
Cobll1	-1.55339	-1.25607		Prkcq	1.45457	0.66915
Areg	-4.11188	-1.25219		Slfn5	1.76099	0.66183
Runx2	-1.39033	-1.21704		Snord87	1.01989	0.648804
Frmd5	-2.62158	-1.21072		Klhl6	1.80391	0.648017
Osbpl3	-1.06115	-1.17676		Rasgrp2	1.3334	0.643015
Rora	-2.27099	-1.17289		Dennd2d	1.71233	0.64081
Galnt2	-1.61904	-1.16144		Sh2d3c	1.56348	0.63689
Trps1	-1.14582	-1.15901		Cd96	1.61158	0.633258
Slc23a3	-1.38283	-1.14754		Slc44a2	1.08983	0.630667
Hopx	-1.17614	-1.14045		Ctse	1.08272	0.628314
Slc16a6	-1.50011	-1.13454		Primpol	1.0077	0.628138
4930503L19Rik	-2.24668	-1.1118		Orc5	1.36856	0.625026
Atf6	-1.09531	-1.10554		Kbtbd11	1.37713	0.623843
Trim69	-1.86404	-1.10334		Bcl2	2.49352	0.620176
D16Ertd472e	-2.08461	-1.10279		Sfxn4	1.06878	0.619415
Raph1	-1.17759	-1.1007		Scml4	1.01871	0.617309
Ttc39c	-1.79304	-1.08688		Zfp280d	1.00196	0.61518
Ehd1	-1.49957	-1.08309		Tespa1	1.57663	0.611868
Ccr9	-1.53352	-1.07487		Tet1	1.67975	0.608732
Kdm6b	-1.69638	-1.07397		Gm1966	1.05885	0.600849
Frmd4b	-1.12557	-1.0713		Trim12a	1.70029	0.596349
Rhod	-1.08186	-1.06971		Gm4759	1.33793	0.59376
Dgat1	-3.05395	-1.06009		Rasa3	1.4485	0.59007
Abcb1a	-1.3461	-1.05677		Ankmy2	1.2194	0.56748
Itgb5	-1.29043	-1.04364		Mgst2	1.22897	0.55705
Grn	-1.16013	-1.03971		Rps19-ps3	1.10512	0.55425
Tnfrsf9	-1.37594	-1.02484		Dgkz	1.19	0.552979
Dennd4a	-2.58382	-1.01252		Ndrg3	1.11699	0.552058
Gadd45b	-2.98702	-1.01191		Themis	1.55615	0.547297
Lgmn	-1.97201	-0.98651		4930522L14Rik	1.00581	0.545889
Icos	-1.38244	-0.97745		Smc6	1.23091	0.544322
Phactr2	-1.14596	-0.97009		Ikbke	1.53368	0.538964
Mxi1	-2.07528	-0.96643		Slc17a9	1.67106	0.523586
Bpnt1	-2.07888	-0.96417		Gpr18	1.2512	0.506015
Hilpda	-2.14611	-0.96195		Sgpp1	1.22732	0.504113
Ahr	-1.85163	-0.96125		Ampd3	1.55959	0.497457
Furin	-1.45055	-0.95013		Ehd3	1.1331	0.485413
Mir27a	-1.97795	-0.93656		Klhdc1	1.31718	0.479856
Nr4a2	-3.68961	-0.93171		Zfp386	1.0942	0.47041
Ipmk	-2.53771	-0.91693		Ldlrap1	1.2356	0.469179
Glrx	-1.16375	-0.91634		Pitpnm2	1.06925	0.462317
Nr1d1	-1.42044	-0.90155		Vwa5a	1.10079	0.461874
H60b	-1.04955	-0.88948		Stk38	1.24219	0.458508
Cpm	-1.91176	-0.87171		Trim21	1.44104	0.451362
Lztfl1	-1.07932	-0.87089		Tnfrsf26	1.33347	0.449845
Antxr2	-1.25684	-0.87045		Aven	1.44655	0.445398
Cldnd1	-1.66691	-0.86894		Ipcef1	1.01886	0.44528
Plek	-2.01437	-0.86845		H2-M3	1.15787	0.443997
Dusp14	-1.87267	-0.86378		Arhgef18	1.36074	0.443626
Tnfrsf8	-1.0078	-0.86255		Pstk	1.08173	0.443547
Stx11	-1.87603	-0.857		Fam118b	1.02034	0.441306
Rnf157	-1.0282	-0.83976		Setx	1.20094	0.438862
Serpinb6a	-1.13627	-0.83715		Zfp322a	1.09516	0.436853
Ece1	-1.17123	-0.81803		Ttc14	1.13448	0.43433
Got1	-3.13102	-0.81474		Dhx58	1.13172	0.432099
Adam8	-2.19906	-0.8113		Oma1	1.22499	0.429745
Arhgap31	-1.14959	-0.81034		Atm	1.19654	0.429678
Adam9	-1.50446	-0.78652		Usp28	1.48188	0.423746
Gm11696	-1.00288	-0.7691		Phf11c	2.15023	0.419336
Gem	-3.5818	-0.73956		Twf2	1.06313	0.415149
Tnfrsf10b	-2.26955	-0.73276		C330018D20Rik	1.10637	0.414259
Csrnp1	-2.09433	-0.72051		Slc35b3	1.16469	0.406482
Emb	-2.58741	-0.71054		Txnip	1.34431	0.393542
Ier5l	-1.61466	-0.70417		Ifi203	1.33629	0.374755
Ifngr1	-1.21384	-0.6992		Lfng	1.37252	0.371844
Gpr132	-1.75272	-0.69769		Tmem245	1.19755	0.364446
Angptl2	-1.55655	-0.6916		Rad1	1.25826	0.359616
Jmy	-1.72	-0.6761		Foxk1	1.19592	0.359318
Cbarp	-1.29049	-0.67583		Kif21b	1.1506	0.35678
Zdhhc23	-1.51077	-0.66981		Gpr174	1.05657	0.353745
Crtam	-1.03431	-0.66302		Disp1	1.11435	0.3523
Rab11fip1	-1.11183	-0.65791		Rsl1	1.15271	0.352045
Arl5a	-1.03292	-0.64538		Cdca7l	1.11325	0.351647
Plac8	-1.33285	-0.64495		Parp11	1.87163	0.34945
Eea1	-1.60388	-0.64269		Rbm45	1.14562	0.348403
Map2k3	-1.09223	-0.63423		Zfp825	1.2962	0.3456
F2r	-1.28886	-0.6234		Pik3cd	1.03996	0.343384
Adora2a	-1.07781	-0.61461		Zfp870	1.47812	0.340364
Pmepa1	-1.20245	-0.60346		Psmb8	1.08781	0.332585
Dusp4	-3.54274	-0.60244		Rcbtb1	1.53176	0.331333
Vps37b	-3.27062	-0.59708		Dnah8	1.43523	0.325651
Chd7	-1.31472	-0.58198		H2-T10	1.11389	0.324777
Nr4a1	-2.51392	-0.56933		Brip1os	1.03473	0.31423
Tnfsf9	-1.41237	-0.56027		9330175E14Rik	1.48875	0.310073
Nr1d2	-1.3209	-0.55597		Fam111a	1.24324	0.309948
Cited2	-1.19536	-0.53834		Xaf1	1.90623	0.309873
Ric1	-1.29444	-0.53553		Lbh	1.00736	0.302096
Ccr4	-1.0809	-0.53069		B4galnt1	1.26616	0.298259
Trp53inp2	-2.1166	-0.51797		Zfp873	1.33121	0.295053
Gpr55	-1.29566	-0.50462		Tspyl3	1.04449	0.290501
Thap6	-1.16236	-0.50377		Slc12a6	1.23423	0.290277
Dnajb1	-1.24627	-0.49919		Tmem71	1.48946	0.289825
Junb	-2.27892	-0.49884		Fam78a	1.90532	0.287528
Nfkb2	-1.03419	-0.49488		Gpr21	1.26987	0.285491
Samsn1	-1.51318	-0.49312		Eef1akmt1	1.28258	0.283492
Astl	-1.03694	-0.49222		Guf1	1.03859	0.281871
Itgav	-1.83543	-0.47373		Apobec1	1.06498	0.27944
Lin54	-1.03267	-0.47102		Fam53b	1.10944	0.279431
Ctla4	-1.6248	-0.47079		Zfp1	1.00354	0.278686
Dnajb9	-1.54726	-0.45597		Zfp26	1.05489	0.278571
Malt1	-1.1849	-0.45088		Ankrd49	1.42489	0.277382
Irf4	-1.8165	-0.44946		Lpar5	1.04954	0.276705
Slc5a3	-2.14224	-0.44458		Zscan29	1.59387	0.271297
Fos	-3.91715	-0.4418		Thumpd2	1.2153	0.267789
Ulk1	-1.16796	-0.44129		Slfn8	1.43651	0.266353
Trmt61b	-1.25915	-0.43839		Kcnn4	1.26594	0.25885
Dusp1	-2.92091	-0.43442		Golga1	1.10682	0.256311
Fem1c	-1.0399	-0.42708		Zfp329	1.3314	0.254695
Skil	-1.36844	-0.42242		Abhd18	1.30336	0.244665
Ppp1r15a	-3.32728	-0.41977		Herc6	1.02381	0.239927
Gabpb1	-1.09411	-0.40677		Cdc42se1	1.07694	0.238601
Sgms1	-1.02335	-0.40309		Gimap9	1.39358	0.23367
Aph1c	-1.46343	-0.3918		Tmem106b	1.08522	0.230117
Pde4d	-1.65121	-0.38658		Epsti1	1.30078	0.225026
Mir23a	-1.56568	-0.38469		Nxpe3	1.01722	0.222341
Jak2	-1.60131	-0.36775		Ptp4a3	1.05824	0.222231
Tgif1	-2.39116	-0.36224		H2-T24	1.90404	0.221519
Hsph1	-1.78996	-0.3564		Card6	1.20235	0.220372
Snx18	-1.14475	-0.35372		Prkd2	1.43855	0.219798
Rab43	-1.22857	-0.35223		Tbc1d10c	1.34552	0.216468
Pmaip1	-1.28095	-0.34673		Nrros	1.32523	0.215914
Cdr2	-1.89349	-0.33095		Slc28a2	1.04112	0.215644
Rnf125	-2.63139	-0.32902		Sp100	1.16953	0.209118
Vgll4	-1.24612	-0.31218		Shprh	1.12054	0.208212
Rgs2	-4.04789	-0.27827		Rpp38	1.32977	0.207732
Lmnb1	-1.19383	-0.27553		Patz1	1.11069	0.204725
Per1	-1.79359	-0.2711		Tia1	1.46156	0.202105
Nt5e	-1.11782	-0.2637		Oas1b	1.80261	0.201612
Zswim6	-1.04859	-0.26159		Zfp157	1.13003	0.201193
Cwc25	-1.82088	-0.25734		Apobec3	1.36237	0.19415
Guca2a	-1.28407	-0.23962		Ice2	1.12926	0.194063
Pde4b	-1.24023	-0.23771		Gm10033	1.09825	0.193211
Twsg1	-1.09264	-0.22577		Psmb10	1.17519	0.192199
Ccne2	-1.04375	-0.21615		Pbx2	1.21998	0.185171
Dhx40	-1.86499	-0.20564		Sesn1	1.28371	0.184996
Coq10b	-3.1755	-0.20009		Mlh3	1.41627	0.172466
Polg2	-2.0632	-0.19842		Ms4a6c	1.64358	0.167152
Gch1	-1.00981	-0.19814		Zfp950	1.30507	0.164994
Sik1	-3.41103	-0.19571		Ttc13	1.27876	0.162866
Eid3	-1.21198	-0.18451		Papolg	1.11869	0.157205
Chka	-1.81361	-0.17994		Zkscan8	1.69306	0.154754
Tnfsf11	-1.14645	-0.17587		Arhgap9	1.23977	0.153948
Nabp1	-1.26079	-0.1738		Traf3ip3	1.65225	0.152676
Stum	-1.44792	-0.16745		Zfp39	1.19114	0.15135
Ppp1r10	-1.14261	-0.16497		Adal	1.5392	0.149928
Cenpl	-1.09018	-0.14977		Anapc4	1.04819	0.146982
Kdm2b	-1.54607	-0.14917		Arv1	1.36542	0.144219
Crbn	-1.00721	-0.14608		Gimap5	1.00912	0.143774
Neurl3	-1.03545	-0.13129		Tlr1	1.75888	0.136205
Cxcr6	-2.02343	-0.12852		Phf11a	1.2155	0.13495
Zfp703	-1.10079	-0.12044		Ddx58	1.0159	0.132732
Ctsk	-1.18509	-0.11989		Zfp799	1.229	0.129204
Cep120	-1.01071	-0.11959		Clec2d	1.23238	0.12827
Nr4a3	-3.39065	-0.11903		Pnrc2	1.04217	0.127507
Oser1	-1.06652	-0.11747		Morc3	1.13675	0.124473
Gls2	-1.72708	-0.10833		Rassf2	2.07108	0.124319
Mrps6	-1.39442	-0.0984		Gm10521	1.34961	0.123471
Impact	-1.36966	-0.0921		Gtf3c3	1.20373	0.114308
Isy1	-2.26283	-0.08246		Alg2	1.0489	0.113969
Ets2	-3.13618	-0.08112		Mitd1	1.2184	0.113002
Eprs	-1.50931	-0.07139		Zfp143	1.06828	0.112184
Wnk1	-1.27227	-0.06731		Rnasel	1.54746	0.110704
Tex30	-1.38501	-0.04932		Zfp638	1.03926	0.107355
Lncpint	-1.02136	-0.04025		Mapk11	1.19381	0.106789
Nfkbid	-1.70759	-0.03949		Fam149b	1.18166	0.103819
Fbxo33	-1.50777	-0.02212		Abcg3	1.49038	0.101421
Atf4	-1.24626	-0.01889		Zfp961	1.88934	0.093915
Hexim1	-1.38247	-0.01522		Trim30d	1.11532	0.09254
Orc1	-1.00489	-0.01474		Cep97	1.19246	0.08698
Nfkbiz	-1.19232	-0.00138		Lrmp	1.11363	0.082386
Nup98	-1.044	0.001346		Slc35a5	1.14964	0.082384
Ccdc117	-1.46515	0.034019		Dkc1	1.02021	0.078074
Cd69	-1.6247	0.035404		Rnf213	1.02695	0.076143
Sgtb	-1.4853	0.045577		Trim34a	1.21255	0.067965
Uap1	-1.04035	0.051066		Cnp	1.38999	0.064805
Dnaja1	-1.47408	0.064698		Cfap97	1.63364	0.062372
Hsp90aa1	-1.41488	0.065603		Ppil3	1.03983	0.062269
Zc3hav1l	-1.84114	0.06636		Gimap3	1.06225	0.06179
1700001P01Rik	-1.30681	0.069451		Cbx7	1.09173	0.058066
Sgk1	-1.85321	0.073521		Tubgcp5	1.10698	0.057813
Kpna1	-1.30268	0.085973		Cdc23	1.41879	0.053536
Hspa5	-1.13361	0.094788		AI467606	1.35738	0.051434
Mirlet7d	-1.2388	0.100416		Mto1	1.22842	0.039866
Aff1	-1.00068	0.132636		Inpp1	1.1477	0.038112
Zfp948	-1.74075	0.135768		Lgals3bp	1.13433	0.035526
Vdr	-1.69097	0.14333		Tnfsf10	1.15276	0.02995
Slc38a2	-1.28447	0.15396		Zbtb7b	1.25967	0.029235
Arf4	-1.10499	0.154895		Sike1	1.00192	0.025977
Hccs	-1.39928	0.161984		Ppcdc	1.07664	0.025806
Mir29a	-1.24889	0.177443		Snora69	1.22684	0.023047
Vcl	-1.15366	0.186817		Gtf2a2	1.132	0.022138
Errfi1	-2.76361	0.196685		Ptcd2	1.31897	0.021194
Dusp10	-1.78344	0.19954		Chchd5	1.03297	0.017462
Kif23	-1.16318	0.203435		Hsh2d	1.45022	0.009585
Fam83d	-1.84162	0.225568		Adamts10	1.14743	0.008482
Dnajb4	-1.86168	0.235269		Exosc7	1.27744	0.003785
Cd83	-1.01788	0.273031		Mir1291	1.41193	-0.00506
Bcl6	-1.2164	0.273093		Zfp763	1.33635	-0.00725
Arl5b	-1.55271	0.290972		Zfp626	1.56603	-0.00878
Mir92-1	-1.71329	0.299648		Mlh1	1.08182	-0.01411
Ica1l	-1.54624	0.300301		Trim56	1.12844	-0.01503
Rel	-1.24921	0.347876		Trim12c	1.48562	-0.02184
Phlpp1	-1.44211	0.384041		Samd9l	1.15784	-0.02521
Tob1	-1.09712	0.394695		Zfp512	1.01209	-0.03056
Snord14e	-1.15865	0.409483		Mrpl23	1.11539	-0.03676
Rnf19a	-1.03121	0.415828		Tgds	1.07537	-0.04222
Mtfr2	-1.2238	0.460896		Sp6	1.44321	-0.04515
Cxcr4	-1.95911	0.463658		Rasal3	1.08331	-0.04554
Rasgef1b	-1.72318	0.467501		Lrrc61	1.18094	-0.04601
Spink4	-1.14525	0.496254		Trim5	1.69684	-0.04801
Irs2	-2.41868	0.499713		Acss1	1.33923	-0.05237
Vaultrc5	-1.39591	0.502295		Ppp1r21	1.01783	-0.05338
Rbbp8	-1.35216	0.50701		Klhl42	1.36874	-0.06382
G530011O06Rik	-1.81801	0.559295		Tmem229b	1.61758	-0.06466
Rgs16	-1.01157	0.567056		Rars2	1.06492	-0.06794
Mir98	-1.0636	0.613265		Dcaf17	1.43435	-0.07594
Plscr2	-1.06767	0.899182		Cab39l	1.00759	-0.07602
Plcxd2	-1.04961	0.963826		Tor4a	1.64922	-0.09163
Mir20a	-1.35229	0.987652		Acp5	1.09747	-0.09332
Abcb1b	-1.07004	1.23056		Zfp652	1.18686	-0.09337
Bag3	-2.10898	1.64445		Dnajc19	1.01672	-0.10104
Rgcc	-1.52582	2.08733		Klhl20	1.13649	-0.1016
Utp14b	-1.29077	2.20715		Zfp113	1.21114	-0.10391
Gas2	-1.77152	2.26997		Zfp426	1.17937	-0.11872
Laptm4b	-1.27831	4.11655		Amn1	1.49129	-0.12022
				Sass6	1.09255	-0.13273
				Gimap7	1.06175	-0.13499
				Limd2	1.16225	-0.14069
				Arid3b	1.05719	-0.14116
				Zfp595	1.07077	-0.14834
				Zfp738	1.49861	-0.15103
				Hibch	1.21533	-0.15199
				Ccdc125	1.00557	-0.15602
				Eri2	1.0558	-0.16723
				Rgs14	1.08688	-0.17954
				Zfp617	1.34681	-0.18584
				Zfp709	1.50799	-0.1874
				Hsdl1	1.10017	-0.20291
				Mfng	1.02776	-0.20319
				Zranb2	1.13252	-0.20625
				Trim14	1.14952	-0.20724
				Slc35d2	1.02797	-0.20826
				Mocs1	1.05722	-0.22055
				Ttf1	1.04667	-0.23004
				Actr6	1.13821	-0.24102
				Churc1	1.09102	-0.24128
				Pcgf1	1.02805	-0.27309
				Zfp169	1.44144	-0.27545
				Eno3	1.41232	-0.27604
				Fyco1	1.15584	-0.28037
				Slfn2	1.34916	-0.28721
				Dtd2	1.07489	-0.29686
				Gm12250	1.25349	-0.33552
				Smim20	1.2348	-0.3479
				Dguok	1.08559	-0.36504
				Mrps18b	1.10581	-0.41978
				Proser3	1.1235	-0.42926
				Pars2	1.02985	-0.45165
				Lpar6	1.15498	-0.47188
				Cd46	1.11711	-0.49895
				Ltn1	1.04474	-0.56036
				Zfp398	1.07656	-0.76966
				Dzip3	1.03889	-0.77238
				Ttc32	1.29078	-0.87267
				Zfp935	1.45037	-0.98267
				Gm10688	1.51386	-1.13432
				0610030E20Rik	1.1034	-1.40392
				D3Ertd751e	1.15239	-1.48109
