# Supplementary material for: Setd2 supports GATA3+ST2+ thymic-derived Treg cells and suppresses intestinal inflammation
Source: Nat Commun. 2022 Dec 3;13:7468. doi: 10.1038/s41467-022-35250-0 (PMC9719510; doi:10.1038/s41467-022-35250-0)
Supplement: Supplementary file 6 — Supplementary Data 3 [file 41467_2022_35250_MOESM6_ESM.xlsx]

## Sheet: LIKOTreg upregulated genes
Supplementary Data 3 Differentially expressed genes in Setd2-deficient Treg cells
Gene name	KOTreg mean FPKM value	CtrlTreg mean FPKM value	Log2FC(KO/CtrlTreg）	p value
Gm21887	130.335	0	11.2935	7.87318e-26
Serpinb1a	74.03	26.86	1.50261	1.01166e-20
Klrc1	11.755	2.54	2.24192	2.05196e-16
Slc6a20a	5.08	0.33	3.28535	2.30464e-16
5830411N06Rik	6.21	1.075	2.71912	8.80107e-16
Lztfl1	72.215	27.295	1.30765	2.97006e-15
Serpina3g	163.88	76.095	1.12066	3.81009e-15
Pde3b	21.32	7.565	1.73403	6.89397e-13
Rnase4	38.46	17.69	1.16468	4.54811e-12
Cxcr6	1675.82	808.04	1.08267	5.46264e-12
Cct2	277.175	131.74	1.08672	2.35e-11
Anxa1	14.13	5.18	1.5986	3.76761e-10
Cysltr1	6.36	2.455	1.63429	4.98541e-10
Lilr4b	2251.32	1050.42	0.895743	1.64194e-09
Ncapd3	37.465	17.54	1.12524	1.90403e-09
Nmur1	17.21	7.235	1.27783	6.68442e-09
S100a6	296.645	136.97	1.0993	1.18959e-08
Scin	11.44	4.29	1.43814	1.49018e-08
Nemp2	15.505	7.35	1.02287	2.25158e-08
Glb1	58.74	32.425	0.923325	2.71249e-08
Tmem71	37.78	18.075	1.11374	7.43978e-08
Rcbtb2	32.585	17.29	0.909658	9.00339e-08
Car2	11.205	6.285	0.986274	1.10339e-07
Anxa4	31.68	18.105	0.926294	2.4518e-07
Il22	59.12	33.305	0.881298	2.96186e-07
Top2a	34.73	19.235	0.822714	3.11622e-07
Calca	776.59	445.125	0.926452	3.5516e-07
Rhoc	87.015	49.36	0.901858	3.9218e-07
Actn2	172.435	80.475	1.18506	5.00732e-07
Lilrb4a	1046.55	707.845	0.745267	5.8381e-07
Gng12	42.575	23.16	0.829822	5.84501e-07
Ugp2	56.45	33.53	0.790983	5.86324e-07
Ppp1r14c	6.9	3.02	1.22103	5.95313e-07
Nsmce1	81.44	47.795	0.835228	8.91135e-07
Dkkl1	50.685	24.945	0.891533	1.01238e-06
Gpr171	95.6	53.645	0.920876	1.10735e-06
Naga	118.465	71.865	0.778962	1.97594e-06
Leprotl1	55.005	35.585	0.6912	2.00116e-06
Cxcr3	56.535	33.365	0.825429	2.07027e-06
Cmtm7	305.815	187.075	0.767089	2.77346e-06
Taf9b	27.825	16.225	0.806396	3.05215e-06
Pkp3	165.77	101.87	0.746776	3.52615e-06
Gcnt2	14.76	9.04	0.792454	4.32086e-06
Rbm47	8.22	3.8	1.11922	4.79273e-06
Vps26b	29.995	17.78	0.800994	5.35562e-06
Galm	28.565	16.66	0.816235	5.68679e-06
Gm2a	557.225	331.915	0.80794	6.05653e-06
Vip	5.25	0.04	5.21572	6.28493e-06
Tmem176b	26.395	15.43	0.828054	6.76126e-06
Il17f	22.55	11.865	1.02568	6.79734e-06
Nmrk1	134.35	86.395	0.744856	7.69723e-06
Lingo4	5.7	2.905	0.92986	7.79348e-06
Selenop	117.325	80.365	0.629374	7.81972e-06
Tpr	124.785	114.445	0.674439	7.87023e-06
Serpinb9	101.375	56.19	0.937906	8.55945e-06
Cdk1	21.485	9.325	1.14151	9.29652e-06
S100a4	341.345	152.3	1.18449	1.12259e-05
Ccr9	44.11	26.72	0.761396	1.19298e-05
Ifitm2	201.995	123.265	0.791152	1.21326e-05
Tmem176a	17.13	9.365	0.85603	1.30937e-05
Ech1	113.44	74.67	0.66526	1.39535e-05
Ppm1j	35.94	20.815	0.890456	1.47195e-05
Krt222	7.345	2.935	1.55079	1.48526e-05
Litaf	66.635	46.09	0.678199	1.54505e-05
Dctn6	184.395	121.59	0.69394	1.6052e-05
Cyb5a	497.96	312.015	0.722534	1.60804e-05
Dscr3	20.35	12.39	0.829919	1.65941e-05
Ica1	9.87	3.395	1.57454	1.80921e-05
Capg	1030.51	700.555	0.725522	1.81215e-05
Gbp4	123.235	79.505	0.691292	2.18245e-05
Rbl2	44.91	31.32	0.618329	2.21001e-05
Cradd	15.17	8.03	1.03551	2.46846e-05
Gzma	717.735	254.63	1.57446	2.50061e-05
Gpr160	19.25	9.61	1.18309	2.56445e-05
Riok1	233.49	151.65	0.695171	2.68619e-05
Rpa2	75.115	51.1	0.642399	2.83897e-05
1600014C10Rik	30.305	19.845	0.619712	2.96932e-05
S100a13	106.31	65.385	0.765209	3.0835e-05
Rorc	19.29	12.38	0.663547	3.19857e-05
Supt20	96.66	67.495	0.64428	3.28702e-05
Mtg1	5.645	3.04	1.13755	3.36385e-05
AI467606	46.65	29.505	0.691984	4.0218e-05
Ctse	9.765	3.67	1.42497	4.33959e-05
Clybl	11.855	5.495	1.12955	4.35976e-05
Akr1c13	21.115	11.47	0.913491	4.60391e-05
Padi2	13.18	8.545	0.638767	4.9535e-05
Acpp	11.525	6.205	0.718712	4.97137e-05
Tspo	406.825	270.135	0.62698	5.05174e-05
Tube1	7.31	2.785	1.02436	5.38277e-05
Nsdhl	24.48	14.54	0.793556	5.65382e-05
Ostf1	221.4	154.3	0.585262	6.29634e-05
Cd47	415.88	273.115	0.578571	7.08277e-05
Il17a	23.92	13.63	0.858632	7.45443e-05
Gnpda1	24.27	14.475	0.693423	7.47423e-05
Lyrm1	17.735	9.215	1.01517	7.77111e-05
Sh3bgrl3	1074.26	800.25	0.560644	7.79648e-05
Lgals1	560.65	382.37	0.608345	8.1244e-05
St7	49.59	31.895	0.698608	8.39549e-05
Narf	39.55	27.92	0.594385	8.73537e-05
Gmfg	181.57	118.445	0.685693	9.07532e-05
Tonsl	402.72	257.545	0.67199	9.93652e-05
Prc1	10.405	6.37	0.777426	0.000101374
Plpp5	37.36	20.725	0.793534	0.000107081
Lgalsl	7.845	4.49	0.834924	0.000108277
Mthfsl	120.715	74.675	0.70366	0.000109899
Il23r	15.875	9.32	0.787822	0.000129429
Pex16	105.695	73.01	0.571334	0.000142139
Tpm4	369.755	268.99	0.549533	0.000143283
Fbxl21	5.14	2.35	1.234	0.000161367
Exosc8	168.11	104.16	0.696866	0.000165791
Scamp1	5.49	2.295	1.08457	0.000171681
Laptm4b	22.545	14.23	0.719682	0.00017207
Hpcal1	143.475	101.255	0.563778	0.000173778
Mynn	76.175	54.855	0.57891	0.000183136
Prr29	5.23	1.915	1.45443	0.000190112
Stard3nl	61.46	41.815	0.62272	0.000194298
Gstm4	7.37	3.99	0.940026	0.000200272
Gpr68	20.66	9.975	1.02833	0.000200952
Mfsd6	7.295	4.685	0.640809	0.000206105
Ndc80	16.175	9.115	0.853198	0.000207815
Tm7sf3	17.89	10.915	0.716942	0.000245288
Stat1	816.155	576.705	0.600002	0.000255853
Trex1	289.515	201.905	0.558162	0.00025595
Trappc1	50.265	30.545	0.780681	0.00025801
Fcgr3	18.305	10.75	0.772164	0.000262557
Podnl1	8.715	4.6	0.901861	0.000271864
Cd40lg	42.19	21.975	0.964888	0.000274683
Tnfrsf13b	77.725	45.365	0.676451	0.000291559
Rbm5	444.94	277.92	0.61433	0.000296444
Sp100	94.08	66.515	0.548975	0.000298596
Cnp	48.275	32.26	0.62923	0.000312931
Sp110	51.86	36.52	0.556657	0.000317105
Tmem173	47.395	33.045	0.558848	0.000317592
Sla2	28.26	19.48	0.566239	0.000319137
Ifit1bl1	33.89	18.97	0.875996	0.000330214
Crlf3	170.03	121.545	0.546933	0.000346134
Lilrb4a	242.99	154.395	0.71292	0.000349246
Myo6	35	26.35	0.724963	0.000378
Ncapg	6.395	3.71	0.863083	0.000381044
Arhgdib	930.825	665.87	0.580539	0.000404979
Gm42742	15.905	10.105	0.901183	0.000412647
Ccl8	67.62	24.24	1.50494	0.000427466
Ly6a	497.53	327.59	0.669166	0.000430907
Cdkn1a	1092.74	820.105	0.480199	0.000431772
Emb	1501.44	1183.07	0.429581	0.000464581
Vcpkmt	142.755	103.155	0.542569	0.000469377
Hsd11b1	49.59	29.255	0.796384	0.000470539
Emp3	222.805	147.47	0.665397	0.000471447
Gpr174	39.61	26.005	0.709363	0.000476821
Cdk2	34.81	26.38	0.562239	0.00048636
Ppp1ca	744.02	565.275	0.49301	0.000486962
Sirt7	259.23	183.335	0.541328	0.000497963
Lmnb1	160.395	116.025	0.537191	0.000498801
Chst12	20.17	12.945	0.665	0.000507729
Ppil1	155.805	104.905	0.653853	0.000525084
Cystm1	102.55	60.715	0.796601	0.000536011
Serpina3f	30.575	19.6	0.685836	0.000589924
Pih1d1	26.82	16.815	0.69926	0.000608349
Acsbg1	35.33	24.535	0.56023	0.000612882
Msto1	13.3	7.67	0.761659	0.000657964
Grb7	35.565	21.365	0.80371	0.000689053
Ankrd46	8.975	5.3	0.75586	0.000711258
Ctsh	61.355	46.24	0.553026	0.000714624
Krcc1	17.715	11.555	0.66175	0.000715623
Eif4enif1	24.245	14.005	0.6828	0.000723123
Fcgrt	6.46	3.005	1.16912	0.000731911
Fyco1	6.945	6.035	0.577894	0.000746841
Lamtor3	42.17	27.56	0.589473	0.000755074
Bin3	35.165	24.11	0.580108	0.000772668
Supt4a	572.565	416.02	0.499426	0.000773069
Pqlc3	33.42	22.84	0.573303	0.000782113
Nabp1	120.125	81.125	0.628583	0.00079301
Psmb10	92.595	64.77	0.551822	0.000829128
Mki67	7.235	4.375	0.718062	0.000832853
Edem2	26.39	19.26	0.521011	0.00083923
Pde6d	19.965	13.055	0.634562	0.000841041
Gng4	6.225	2.305	1.41635	0.00086583
Tmem37	5.64	2.73	1.01154	0.000881345
Actb	5925.01	4192.8	0.5178	0.000906837
Elob	563.805	379.015	0.584517	0.000915414
Bnip3	93.74	63.34	0.626489	0.000945059
Tdrd3	7.855	5.1	0.660111	0.000956047
Etfb	84.37	67.405	0.50691	0.000962544
Rnf14	25.38	17.875	0.530171	0.000975964
Mcm4	114.835	82.905	0.537686	0.000996936
Fam213a	10.215	5.625	0.856274	0.00105023
N4bp1	25.815	18.595	0.531642	0.00107074
Gbe1	14.505	10.855	0.585452	0.00107458
Ptprcap	181.495	132.775	0.515687	0.00107462
Ccnb1	9.375	5.645	0.824124	0.00109953
Lamtor2	150.78	104.855	0.587569	0.00111034
Icos	773.765	626.865	0.474645	0.00112974
Fam110a	205.77	149.735	0.493971	0.00115606
Baz2b	24.025	13.045	0.73776	0.00116803
Ngly1	43.705	32.585	0.508184	0.00118644
St8sia4	21.405	15.63	0.471864	0.00124425
Slc39a10	7.155	4.4	0.730581	0.0012516
Psme2b	53.55	36.705	0.581692	0.00130072
Plxnc1	5.995	3.395	0.826285	0.00132053
Ints14	48.77	35.315	0.517225	0.00132709
Krtcap2	133.98	103.315	0.496964	0.00134911
Tmem209	22.25	13.735	0.56907	0.00134966
Arpc5	653.04	455.635	0.576947	0.00145076
Sbno1	130.635	98.605	0.490515	0.00145896
Glrx	489.045	349.545	0.548601	0.00145942
Kctd12	10.005	6.97	0.634414	0.00146657
H1f0	161.97	110.925	0.592542	0.00153231
Nelfcd	35.19	23.89	0.496064	0.00158541
Srpk2	42.075	30.69	0.533054	0.00160272
Pde8a	7.485	4.49	0.738421	0.00164491
Tmem154	44.6	32.355	0.496421	0.00166662
Ccl20	212.32	145.635	0.60774	0.00175441
Plscr1	123.45	89.2	0.509271	0.00176196
Golm1	9.04	5.87	0.578281	0.00178878
Selplg	382.62	297.91	0.430896	0.00178915
Hvcn1	16.55	10.71	0.621527	0.00179583
Ctso	30.625	22.37	0.527102	0.00184634
Hist1h2bc	46.42	30.245	0.645905	0.00187033
Klhl22	5.015	2.4	0.900521	0.0018746
Irak2	46.49	30.51	0.636581	0.0019469
Neb	69.21	53.41	0.613371	0.0019592
Lig1	23.565	16.52	0.591332	0.00201766
Taf1	13.91	9.34	0.518811	0.00202404
Acd	52.67	39.755	0.478792	0.00202758
Rbl1	15.28	11.625	0.529911	0.00207983
Mcm5	42.17	32.605	0.476216	0.0021089
Gpr15	184.07	133.225	0.555192	0.00216789
Gnal	12.18	8.075	0.58062	0.00224353
Kidins220	12.285	8.59	0.490072	0.00224778
Dnajc15	14.005	8.375	0.51856	0.00226067
Csnk2b	109.955	91.08	0.516812	0.00229733
Cdca8	19.445	12.545	0.644317	0.00237815
F2rl2	16.105	11.015	0.566113	0.00238323
Rad50	13.34	10.13	0.633717	0.00242314
Zbtb10	5.75	3.43	0.710201	0.00244456
Hsp90b1	330.875	258.84	0.411049	0.00244862
Sdccag8	10.91	6.86	0.617716	0.00249478
Cdipt	265.945	211.26	0.457735	0.00252205
Ctsa	202.46	159.83	0.480354	0.00262408
Casp1	23.385	15.475	0.618913	0.00263575
Pak1	69.685	48.095	0.524803	0.00267485
Ctnna1	31.05	22.095	0.510992	0.00270874
Rnft1	17.665	11.995	0.607487	0.0027272
Rpa1	102.2	78.325	0.492435	0.00273764
Golim4	5.85	3.795	0.626079	0.00278002
Dap	27.39	18.085	0.607232	0.00278884
Appl2	7.445	3.445	0.610633	0.00283193
Romo1	164.915	100.545	0.741983	0.00297644
Impa2	51.42	35.69	0.573176	0.00300161
Cd1d1	61.67	38.04	0.697343	0.00301275
Sirt6	17.17	11.175	0.638057	0.00302795
Tor1aip1	108.455	82.895	0.468367	0.00305537
Fbxo30	23.92	16.82	0.51954	0.00310956
Tmem9b	65.935	48.885	0.467072	0.00311657
Abcb1b	45.795	30.41	0.606933	0.00314652
Ankrd44	62.35	46.775	0.429191	0.00315126
Cib1	118.675	85.32	0.550494	0.00322264
Sdf4	1306.28	1037.32	0.425615	0.00324364
Gbp2	110.67	79.105	0.550341	0.00334208
Exoc2	39.565	31.13	0.466024	0.00334649
Bid	8.26	4.74	0.883852	0.00335228
Abhd18	7.26	4.205	0.757458	0.00336276
Immp2l	21.36	9.49	1.01979	0.00337297
Flywch1	5.735	3.76	0.761054	0.00338536
Cldnd1	913.345	737.465	0.450494	0.00348142
Ccdc22	14.165	9.325	0.619768	0.00348372
Pgm2	36.44	27.21	0.44742	0.0035231
Ppp2r1b	77.645	58.635	0.535623	0.0035786
Gsap	12.8	8.965	0.51298	0.00359087
Zmat5	68.175	46.86	0.587775	0.00360361
Igbp1	27.19	18.1	0.527307	0.00366629
Krt83	21.88	14.06	0.688632	0.00371233
Tbc1d10c	107.63	80.95	0.459687	0.00378544
Fdft1	27.075	19.725	0.538019	0.00394726
Wls	43.865	32.78	0.448245	0.00405836
Cdc20	24.775	14.23	0.615457	0.0040792
Gstk1	6.775	3.4	0.985049	0.00412275
Insl6	87.385	47.05	0.945271	0.00412662
Smyd3	21.21	17.625	0.472154	0.00413507
Eri1	34.375	25.145	0.469983	0.0041903
Serpinb6b	66.825	49.82	0.491014	0.00427521
Dcaf12	24.275	17.71	0.489597	0.00439642
Fastkd3	39.68	27.68	0.536698	0.00441094
Bphl	7.37	3.805	0.858996	0.00445501
Rinl	29.19	23.18	0.484362	0.00447717
Arhgap26	15.57	13.165	0.522408	0.0044813
Ngdn	184.5	151.215	0.470148	0.0046107
Tacc3	23.775	18.645	0.500585	0.00467751
Cd200r4	12.9	8.695	0.548998	0.00474628
Ggta1	30.71	22.245	0.50913	0.0047943
Wdr83	18.38	11.355	0.680802	0.00490979
Psme2	557.59	447.79	0.453876	0.00498881
Hspa14	143.1	111.07	0.496266	0.0050127
Pecam1	45.985	35.455	0.421606	0.00501374
Faap20	39.13	27.605	0.484406	0.00503794
Ctsc	81.595	60.61	0.421028	0.00522526
Hcst	228.715	156.21	0.587625	0.00528562
Mmp9	23.38	14.89	0.670567	0.00532355
Rab19	41.16	30.16	0.478892	0.00532433
Leprot	56.385	43.33	0.434112	0.00543201
Trpv2	32.17	23.955	0.518662	0.00543422
Fam26f	9.385	5.115	0.864414	0.00555256
Arhgap18	15.895	11.81	0.469709	0.00557858
Akip1	29.46	20.265	0.608714	0.00558171
Lrrc25	5.685	3.395	0.730465	0.00559414
Myl12a	1661.47	1262.63	0.430868	0.00570657
Hilpda	961.895	803.88	0.380746	0.0057159
Stard5	18.6	13.45	0.49821	0.00583031
Smpd2	31.34	22.94	0.56912	0.00583735
Wdr1	229.085	184.49	0.388855	0.00583773
Lsp1	508.75	412.13	0.401266	0.00590312
Hccs	90.08	69.99	0.417019	0.00597527
Tmsb4x	8584.5	7868.17	0.338704	0.00599744
Gm11110	11.73	5.85	1.00478	0.00605422
Lpxn	275.565	214.06	0.407757	0.00610248
Prkaa1	11.695	8.525	0.456181	0.00619766
Gfpt1	16.825	11.545	0.530186	0.00621957
Pycard	60.34	44.81	0.454509	0.00633149
Edem1	95.835	74.405	0.43059	0.00637789
Gale	17.825	12.135	0.595466	0.0064304
Scamp3	116.44	91.265	0.439864	0.00645355
Coro1b	125.015	101.825	0.451846	0.00648512
2310033P09Rik	36.935	26.695	0.490083	0.00660948
Trnt1	140.4	101.585	0.526051	0.00664146
Mylpf	14.45	7.81	1.04237	0.0066757
Sgf29	27.44	17.955	0.555696	0.00671704
Tstd3	23.715	16.21	0.576219	0.0068211
Cenpx	61.79	44.85	0.506896	0.00688304
Cep97	20.93	14.275	0.467366	0.00690474
Mbd2	55.165	37.58	0.537656	0.00700558
Chmp3	22.675	15.8	0.491146	0.00702672
Gstt2	52.62	40.485	0.469206	0.00713492
Smpdl3a	137.595	106.97	0.437435	0.00716238
Zfp54	11.2	6.42	1.01922	0.00736637
Nrp1	13.93	9.86	0.498674	0.0073667
Rab8a	130.525	102.1	0.458603	0.00739482
Pvrig	14.225	9.225	0.628693	0.00749681
Hcfc2	9.795	7.495	0.538888	0.00756509
Commd4	242.255	172.025	0.406571	0.00759542
Rrm1	49.46	38.225	0.388108	0.00766579
Ccdc107	47.905	33.545	0.509992	0.00775522
Serpinb6a	47.55	36.13	0.46911	0.00777097
Exoc3	50.19	41.01	0.435657	0.0078287
Rps6ka1	19.765	14.575	0.506653	0.00797922
Psmb9	85.61	68.305	0.440944	0.00803612
Crip1	2384.11	1656.51	0.434528	0.00819714
Sh2d2a	745	608.13	0.405016	0.0082918
Washc3	32.03	24.25	0.500678	0.00846706
43344	494.505	372.6	0.449551	0.0085832
Ppm1m	12.245	6.9	0.798101	0.00859505
Smim14	111.245	83.825	0.425755	0.00869107
Isoc2b	9.995	7.45	0.719581	0.00869392
Pxmp4	5.83	3.82	0.675428	0.00878795
Gm20696	5.77	2.77	0.926253	0.00879228
Ift43	7.04	3.285	1.10273	0.00884969
Spidr	6.145	4.095	0.565151	0.00892301
Ate1	18.57	14.25	0.467921	0.00899853
Txk	71.385	55.175	0.39956	0.00902306
Orc1	6.31	5.445	0.68094	0.00905333
Commd1	83.605	65.04	0.467826	0.00910645
Tmem129	7.83	5.355	0.56939	0.00918086
Gimap9	155.71	123.66	0.419591	0.00931026
Evi2b	31.91	22.955	0.500271	0.00938341
S100a1	20.275	12.88	0.653354	0.00948901
Anxa6	159.415	130.77	0.362889	0.00953328
Cat	23.4	17.965	0.407566	0.00954912
Tcp11l2	272.735	209.975	0.440393	0.00956184
Tiparp	336.005	279.67	0.395623	0.00956567
Tmem126b	9.02	5.695	0.643617	0.00966504
Letm2	11.84	7.455	0.634767	0.00976688
Mpv17l2	31.285	22.275	0.505095	0.00979342
Gng2	63.685	50.935	0.405092	0.00984696
Pold2	24.095	16.785	0.520424	0.00988018
Grap2	32.005	23.89	0.447367	0.0100245
Mxd1	229.42	182.74	0.389726	0.0100331
Slc50a1	71.61	58.02	0.403102	0.0100677
Mpnd	5.225	2.345	0.934639	0.010154
Tg	80.645	49.5	0.682243	0.0102648
Fars2	20.42	13.955	0.51905	0.0102809
Spata24	6.375	2.265	1.38473	0.0103156
Trafd1	54.89	42.28	0.418118	0.0104107
Mthfs	57.9	41.525	0.503499	0.0105076
Itm2b	1301.99	1090.47	0.296265	0.010555
Thada	7.565	5.365	0.483626	0.0107399
Tdrkh	5.64	3.41	0.683784	0.0107417
Sri	924.81	753.465	0.456777	0.0108225
Gna15	58.95	44.64	0.4422	0.010928
Psma4	148.41	121.615	0.38542	0.0109731
Sub1	3406.76	2451.51	0.568572	0.0110127
1110012L19Rik	23.88	16.125	0.590784	0.0110653
Prim1	25.79	18.08	0.472741	0.0111331
Tubgcp2	19.465	14.905	0.410607	0.0112164
Zfp983	5.28	3.125	0.706371	0.0112622
Cd226	27.175	20.63	0.450326	0.0115477
Herc6	14.12	10.175	0.469993	0.0116321
Cd38	18.935	13.455	0.486875	0.0118166
Ssr1	72.775	52.21	0.519037	0.0118391
Il18r1	47.94	37.1	0.418002	0.0118559
Ostm1	48.435	37.21	0.425611	0.0119628
Pkig	8.145	4.42	0.894913	0.0120671
Cers4	68.81	53.14	0.386236	0.0121139
Wfdc17	23.145	11.84	0.984271	0.0122088
Mad2l1	53.65	39.165	0.469464	0.0122486
Gbp6	211.67	157.935	0.48015	0.0124025
Rps6kb2	17.035	11.725	0.496484	0.012427
Grcc10	111.125	87.375	0.410648	0.0124394
Eif1ad	41.325	32.745	0.367596	0.012461
Polr3c	31.995	25.73	0.402259	0.0124686
Gsn	23.925	15.285	0.583484	0.0125854
Nkg7	120.85	85.92	0.497096	0.0125869
Ly6e	3369.89	3066.33	0.273039	0.0126384
Pot1a	12.555	9.64	0.5251	0.0126589
Gngt2	75.315	53.71	0.527438	0.0126599
Lgals3	80.775	54.625	0.430079	0.0128072
Ctla4	2235.16	1646.96	0.414061	0.0128532
Sirt2	94.59	73.385	0.372413	0.0129518
Flt3l	23.85	17.06	0.491829	0.0129589
Spcs2	478.16	362.12	0.478862	0.012977
Rbks	13.07	8.3	0.660199	0.0130267
Gps2	111.025	87.67	0.398241	0.0131659
Blvrb	9.24	5.25	0.755228	0.0132404
Anxa2	238.66	187.145	0.395896	0.013289
Kpna2	92.985	70.19	0.453787	0.0133158
Thy1	57.525	42.245	0.492289	0.0133202
Birc2	161.245	135.285	0.362678	0.0133588
Actr3	358.56	307.71	0.338441	0.013408
Samsn1	919.975	792.485	0.368048	0.0134825
Tubb6	62.695	50.75	0.361972	0.0138074
2610002M06Rik	6.575	5.41	0.570052	0.0138995
Haus4	9.905	9.425	0.601058	0.0140293
Ube2l6	68.91	51.615	0.501705	0.0140399
Apobec1	17.56	12.835	0.432635	0.0140415
Hikeshi	32.04	29.245	0.504678	0.0142577
Actg1	1391.08	1092.45	0.420252	0.0143188
Gpnmb	10.33	6.8	0.557719	0.0143304
Cdk5	17.57	11.435	0.481195	0.0144272
Rab3gap2	18.515	14.56	0.392577	0.0144273
Ss18	64.495	52.24	0.367089	0.0146081
Arhgap9	47.29	36.715	0.409629	0.0147048
Birc5	30.175	20.105	0.544138	0.014729
Slc9a9	17.845	13.08	0.450323	0.015015
Crbn	514.455	408.865	0.405981	0.0150204
Ttc5	48.12	37.8	0.377348	0.0150278
Skap2	15.525	11.05	0.484926	0.0150873
Igtp	668.105	514.75	0.433856	0.0151811
Vps54	106.355	79.545	0.475912	0.0153571
Nubp2	156.46	126.95	0.370909	0.0158582
Fam189b	44.59	27.405	0.394511	0.0159188
Mapk3	5	2.745	0.785999	0.0159487
B9d2	71.78	53.955	0.469568	0.0161555
Ggh	16.585	12.155	0.451239	0.0163477
Gba	107.72	88.955	0.358476	0.0164257
Hmg20a	14.12	10.21	0.434837	0.0165484
Cetn2	72.76	56.095	0.391354	0.0166125
Pex7	17.155	12.345	0.431877	0.0166204
Ebag9	6.745	4.845	0.575478	0.0166278
mt-Co1	2476.72	2101.22	0.384944	0.0168783
Mfsd10	32.39	21.375	0.476718	0.0173054
Supt16	14.93	10.49	0.487687	0.0173215
Fam118b	20.855	15.21	0.500802	0.0175487
Rac2	270.025	226.015	0.3261	0.0175931
Cdc6	7.74	5.26	0.558272	0.0176678
Aip	154.225	123.38	0.382034	0.0177341
Nudt14	14.335	11.285	0.554522	0.0178428
Gpr132	214.64	178.045	0.330894	0.0181731
Iigp1	19.375	13.375	0.557228	0.0182484
Fbxo3	20.665	15.4	0.416952	0.0182667
Phf20	13.705	13.89	0.448869	0.0186857
Ppp1cc	98.05	81.63	0.42146	0.018993
H2afj	132.865	99.41	0.41225	0.0190496
Alcam	6.02	2.635	0.845311	0.0190539
Atp7a	7.2	4.855	0.512356	0.0190808
Clic1	392.875	329.39	0.346953	0.0193432
Ccdc69	16.94	12.35	0.489657	0.0194765
Arhgef6	39.65	34.03	0.352904	0.0195094
Gstp1	213.97	177.25	0.347677	0.0196786
Rftn1	55.88	46.405	0.355562	0.0197654
Gm17018	11.47	7.9	0.630547	0.0198808
Vamp8	308.2	235.24	0.416633	0.0198889
Il10rb	48.025	36.805	0.383124	0.0199181
2810474O19Rik	115.215	91.37	0.383898	0.020124
Epsti1	21.96	16.44	0.404069	0.0201702
1700012B07Rik	5.185	1.995	0.910169	0.0202033
Ercc5	12.84	11.41	0.476592	0.0202666
Arl6ip1	243.895	199.4	0.363565	0.0204842
Atox1	102.12	76.38	0.441012	0.0205375
Cdk2ap2	943.21	796.475	0.360715	0.0205731
Cd2bp2	52.525	38.705	0.439295	0.0205778
Add3	33.135	26.33	0.357999	0.0205834
Dstn	25.7	19.83	0.396713	0.0206266
Rgl2	14.025	10.705	0.479336	0.020678
Nckap1l	47.59	38.325	0.371682	0.0208314
Cnot10	29.71	23.55	0.347287	0.0209357
Gpatch2l	14.145	12.31	0.399383	0.0210354
Lnpep	13.34	10.45	0.361109	0.0210887
Rnaseh2c	23.165	18.715	0.437807	0.0211717
Cfl1	1183.39	1053.65	0.290155	0.0212546
Birc3	335.635	296.43	0.312236	0.0212735
Grk6	18.9	13.68	0.491209	0.0212996
Lrrc8a	51.425	36.65	0.526469	0.0214262
Dazap2	1872.48	1433.19	0.404196	0.0214272
Snx2	121.7	95.22	0.412816	0.0214311
Bub3	114.64	92.03	0.403043	0.0214694
4930503L19Rik	163.4	129.675	0.389134	0.0215471
Pex2	33.28	24.915	0.410571	0.0216054
Cpsf3	36.23	28.585	0.407359	0.0216515
D16Ertd472e	630.39	495.41	0.411495	0.0216999
Bclaf3	132.66	98.85	0.401502	0.0217539
Copb1	100.995	80.725	0.377668	0.0220534
Ndufa8	132.875	103.585	0.413044	0.0221162
Wdr45	45.675	39.66	0.40199	0.0221837
Sigirr	41.355	32.02	0.347595	0.0221956
Htatip2	29.74	22.44	0.457357	0.0222988
Sec11c	305.075	248.32	0.388665	0.0223717
Aprt	143.14	116.065	0.349559	0.0226193
Impa1	29.74	25.765	0.364619	0.0228422
Mien1	247.74	200.515	0.351283	0.02297
BC004004	45.63	36.985	0.370986	0.0230277
Prr13	1482.38	1115.29	0.460894	0.0230385
Mtch1	6.93	7.155	0.722426	0.0230412
Psma1	198.55	162.335	0.338985	0.0232347
Psmb8	336.85	268.035	0.372518	0.023305
Uqcr11	301.98	222.51	0.454928	0.0233567
Card11	9.695	6.555	0.503448	0.0235662
Pex19	57.565	48.06	0.345392	0.0237262
Fxyd5	1457.37	1155.65	0.355836	0.0237853
Prpf18	47.69	38.955	0.344602	0.0238577
Pfkp	191.125	167.765	0.310986	0.0238662
Gtf2e1	7.4	5.16	0.503834	0.0239031
Adcy7	8.605	5.225	0.525301	0.0239572
Phc3	24.79	18.745	0.326968	0.0241394
Atf3	85.48	71.26	0.331442	0.0241681
Plekhj1	35.82	27.94	0.388678	0.0242105
Esd	116.245	94.475	0.38516	0.0243763
Tmem222	95.235	77.82	0.334281	0.0246603
Sash3	89	72.05	0.366405	0.0247542
St3gal6	8.3	6.61	0.534431	0.0247828
2010315B03Rik	6.04	3.375	0.779413	0.0247885
Sh3bgrl	45.475	36.24	0.367645	0.0248795
Gpatch2	10.885	8.415	0.445451	0.0250407
Phf8	17.065	14.265	0.4446	0.0250831
Cd40	5.355	3	0.809148	0.0251054
Blm	8.03	5.85	0.461588	0.0252648
Cd48	78.85	65.14	0.323622	0.0252735
Sike1	28.64	19.855	0.473811	0.0252822
Tsg101	132.755	113.38	0.317758	0.0254122
Mcm3	58.37	48.31	0.34424	0.0256347
Lsm10	66.75	47.515	0.528991	0.0257191
Smap2	40.515	31.175	0.416616	0.0259096
Cwc27	16.855	11.485	0.529218	0.0261168
Tmem64	40.52	32.865	0.333695	0.0261387
Asb2	89.015	73.08	0.340742	0.0261919
Umad1	7.29	4.75	0.489811	0.026254
Ino80c	33.15	26.11	0.393791	0.0263417
Inpp5k	126.215	102.06	0.369705	0.0264093
Cd36	6.36	3.965	0.648998	0.0270646
BC017643	51.315	42.605	0.362335	0.0272172
Snapc1	33.355	26.23	0.368601	0.0275471
Kdm5d	6.275	3.06	1.0169	0.027816
Zfand6	377.4	288.765	0.372496	0.0278875
Frmd4b	106.935	88.18	0.332222	0.0282323
Cd53	1032.59	876.675	0.326434	0.0284315
Rnaseh2b	7.815	5.925	0.6904	0.0284385
Prkcq	36.665	28.985	0.343439	0.0286802
Mfsd14b	38.945	35.375	0.315838	0.0286859
2010111I01Rik	259.35	210.89	0.366288	0.0287824
Cd52	1194.96	972.595	0.355769	0.0288965
Chrac1	166.975	132.615	0.370489	0.029028
Senp7	10.285	5.85	0.483133	0.0290799
Hba-a1	8.83	3.645	1.20312	0.0292557
Optn	20.625	16.695	0.351732	0.0294937
Zbtb25	40.035	30.95	0.402586	0.0296361
Gbp8	39.48	31.125	0.398904	0.0296705
Nudt16l1	86.655	70.575	0.344242	0.0296714
Elf1	138.295	117.05	0.313365	0.0296857
Gstm1	20.94	14.615	0.479382	0.0297493
Bbs9	5.775	3.655	0.563999	0.0298022
Gimap8	25.315	20.045	0.358188	0.0298243
Rtfdc1	66.815	54.295	0.32127	0.0299033
Adgre1	5.92	4.02	0.540595	0.0299577
Acer3	14.665	9.125	0.5072	0.0299727
Gpn3	65.03	54.22	0.35203	0.0299869
Mta3	36.985	27.455	0.36512	0.0300379
Nfe2l2	38.32	32.02	0.333595	0.0302976
Pik3cg	7.235	5.44	0.465486	0.0303099
Synj1	20.61	15.15	0.37547	0.0304595
Zfp949	11.915	8.14	0.485363	0.0304963
Tnfrsf1a	7.725	5.315	0.578372	0.0305371
Ntan1	76.11	61.445	0.369425	0.0305615
Chmp2a	344.165	267.88	0.415875	0.0306484
Gpr18	41.48	31.13	0.445316	0.0307195
Gm5127	11.815	5.725	1.07793	0.0308213
Rpap3	30.415	23.205	0.407308	0.0310813
Lime1	239.665	193.67	0.319928	0.0312899
Creb3	68.405	57.83	0.335948	0.0313967
Sfn	73.25	56.485	0.416756	0.0314742
Cmc2	12.555	9.435	0.472099	0.0314913
Cdc25b	10.2	8.77	0.590477	0.0317594
Ano10	6.25	4.52	0.528347	0.0319081
Smarcd2	14.91	10.685	0.526536	0.0319601
Leng1	28	21.89	0.367915	0.0320199
Psmc3	230.54	185.515	0.354775	0.0322218
Flywch2	5.36	2.27	1.15187	0.032249
Rab27a	26.96	21.28	0.372298	0.0324755
Nup85	34.645	29.555	0.330272	0.0327216
Rgs19	56.95	51.04	0.365285	0.0330171
Mettl21a	5.43	3.225	0.670946	0.0331191
Krt18	7.2	4.375	0.710946	0.0331289
Mlx	48.37	36.03	0.356747	0.0335929
Hsd17b10	70.845	55.91	0.393826	0.0336522
Cbr1	25.235	18.74	0.449559	0.0337529
Npc2	153.32	129.07	0.323508	0.0338246
Rit1	40.95	32.275	0.361109	0.0340127
Arpc4	329.955	281.715	0.311506	0.0340409
Adssl1	5.725	3.68	0.614526	0.0341183
Ltb	448.05	376.56	0.31614	0.0341396
Pgm1	22.075	18.21	0.345084	0.0343561
Aldoc	15.895	11.26	0.51703	0.0344757
Pts	23.045	18.71	0.412119	0.0344979
Hnrnpl	89.32	66.125	0.421914	0.0347716
Ms4a6b	234.565	183.25	0.456548	0.0350945
Gimap1	253.51	209.415	0.332397	0.0350962
Smc2	17.69	11.46	0.357987	0.035541
Mrpl51	29.665	23.125	0.392947	0.0356839
Brd7	15.67	8.57	0.453972	0.0358865
Ttc9c	12.675	10.605	0.399552	0.0361662
Gja1	6.625	4.27	0.596897	0.0362975
Myl4	15.29	7.87	0.68991	0.0363046
Myo3b	17.315	12.72	0.459342	0.0365049
Gvin1	15.405	12.1	0.366241	0.036626
Nedd1	12.08	9.765	0.3722	0.0370343
Ppif	20.93	15.75	0.423905	0.0371447
Anxa5	136.235	119.595	0.358025	0.037417
Cstf2	20.895	16.81	0.334482	0.0378704
Dynlt1f	37.205	27.92	0.427274	0.0381199
Snx13	41.11	31.915	0.319891	0.0382263
Nlk	6.12	3.92	0.55646	0.0382763
Ppic	8.955	4.45	1.00689	0.0382914
Cntrl	30.685	24.855	0.340974	0.0382967
Unc93b1	14.3	10.87	0.396201	0.038405
Tmub1	62.795	50.31	0.361667	0.0384383
Atp6v1g1	157.685	128.45	0.350715	0.0387023
Prss41	6.05	2.995	0.953356	0.0387398
Phf14	8.375	7.98	0.539742	0.0389379
Igflr1	93.065	76.18	0.342079	0.0390066
Samd9l	86.27	68.88	0.378926	0.0390919
Apobec3	63.495	51.985	0.380676	0.0394441
Sdr39u1	25.835	19.645	0.392283	0.0394732
Rab2a	17.125	13.015	0.402763	0.0394865
Fam49a	12.32	9.005	0.408845	0.0395499
Sft2d2	19.36	15.34	0.365267	0.0398938
Rb1	14.335	9.87	0.344543	0.0404866
Raf1	206.99	179.22	0.303645	0.040845
Abcb7	7.925	5.775	0.424222	0.040918
Gm4070	21.685	19.17	0.333724	0.0410809
Enpp1	20.91	15.38	0.420956	0.0419221
Aktip	19.155	14.34	0.363121	0.0419434
Mdh1	335.22	306.55	0.343935	0.0419671
Fam216a	39.835	31.17	0.38348	0.0420176
Arid4a	57.815	45.45	0.319653	0.0420199
1810009A15Rik	76.725	60.145	0.397713	0.0420958
Gstp3	24.925	17.065	0.539673	0.0421354
Ndufaf3	26.46	21.785	0.458641	0.0421847
Tmem29	25.915	17.695	0.460337	0.0423843
Ccdc186	8.97	7.415	0.354313	0.0424832
Milr1	12.615	8.75	0.518004	0.0425382
Pla2g16	30.095	24.165	0.378275	0.042563
Tomm22	74.92	62.605	0.318617	0.0426037
Fam45a	30.57	24.8	0.395798	0.0428652
Taf1b	28.08	21.835	0.356793	0.0428998
Fam172a	31.36	24.49	0.346648	0.0430809
Avpi1	28.88	22.485	0.365963	0.0431899
Mrpl14	59.73	45.57	0.405615	0.0432744
Card19	57.12	43.905	0.468723	0.0434787
Hspa4l	14.875	11.245	0.359908	0.0435984
Ptpn22	251.095	213.395	0.294057	0.043791
Gtf3a	31.125	24.795	0.361418	0.0440097
Thoc6	30.87	23.58	0.419787	0.0440146
Slc35b3	58.25	48.485	0.325381	0.0440907
2700097O09Rik	17.68	11.755	0.576605	0.0442403
Btg2	136.76	119.31	0.263619	0.0445593
Zfp53	98.655	76.88	0.40787	0.0447371
Gmcl1	8.45	5.96	0.564932	0.0449009
Smim15	48.105	37.785	0.327925	0.0451644
Surf4	164	140.02	0.277588	0.045426
Gm21994	12.155	7.305	0.743084	0.0454528
Afmid	7.6	5.195	0.541901	0.0455955
2610008E11Rik	8.255	6.48	0.408155	0.0456428
Glyat	5.14	2.32	0.946238	0.0456494
Nsmce2	51.975	40.03	0.405871	0.0456738
Lat	564.16	460.35	0.34766	0.0457019
Fgfr1op	53.91	44.4	0.377368	0.0459313
Cables1	30.7	23.74	0.391826	0.0460012
Snapin	44.735	37.6	0.34412	0.0460951
Rnasek	272.895	222.34	0.31754	0.0462097
Cnn2	97.265	78.155	0.385291	0.0466349
Pfdn6	122.81	95.255	0.375182	0.0468523
Cdca5	10.65	7.28	0.536557	0.0468691
S100a10	594.31	489.275	0.290073	0.0469984
Tor2a	38.105	28.39	0.327058	0.0472852
Eci2	27.38	21.945	0.412968	0.047327
Soat1	37.51	25.47	0.402377	0.0474278
Pon2	71.59	58.51	0.289501	0.0477851
Cd7	14.575	10.76	0.426391	0.0478568
Sacm1l	56.155	48.505	0.311721	0.0478971
Comt	18.45	13.35	0.367487	0.047902
Ms4a4b	214.5	177.165	0.367388	0.0479817
Chaf1b	19.155	13.665	0.500653	0.0480288
Zfp677	17.985	13.055	0.480983	0.0480406
Naa38	41.12	26.38	0.565416	0.048056
Tmem254c	90.83	74.305	0.344292	0.0482235
Psmb3	335.66	281.155	0.327482	0.0483368
P2rx4	41.49	29.725	0.332441	0.0484552
Itgb1bp1	61.985	50.025	0.345737	0.048532
Runx3	37.88	30.66	0.338063	0.048917
Dnajc12	22.145	15.38	0.475012	0.0493875
Dnase1l1	7.53	5.37	0.56342	0.0493916
Park7	327.515	275.565	0.345641	0.0493943
Sat1	2737.64	2219.49	0.409921	0.0495183
Rnaset2b	651.61	524.34	0.378097	0.0495475
Insig2	23.405	21.85	0.409424	0.0497533

## Sheet: LIKOTreg downregulated genes
Supplementary Data 3 Differentially expressed genes in Setd2-deficient Treg cells
Gene name	KOTreg mean FPKM value	CtrlTreg mean FPKM value	Log2FC(KO/CtrlTreg）	p value
Txnl4b	4.25	22.925	-2.57964	2.29592e-30
A430005L14Rik	10.45	45.135	-2.17507	5.1824e-17
Cenpq	6.155	16.39	-1.5933	7.70389e-14
Fpgt	6.83	13.475	-1.36589	5.1106e-13
Tspan31	25.64	67.245	-1.34778	1.26347e-11
Trf	72.12	159.42	-1.12228	4.31685e-11
Clcn4	16.845	37.9	-1.12489	2.54046e-10
Cul4a	3.57	9.72	-1.36361	3.0237e-10
Penk	418.05	1049.96	-1.30276	6.32407e-10
Dffb	7.445	20.38	-1.54148	7.19928e-10
Epm2aip1	6.06	11.1	-0.947822	3.42786e-09
Smim10l1	3.185	5.93	-1.3879	9.07906e-09
Mlh1	1.99	6.765	-1.77721	1.28742e-08
Bcl2	6.34	11.18	-0.927319	1.31655e-08
Gpat4	22.415	38	-0.850749	1.41793e-08
Akr1e1	2.015	7.205	-1.671	1.81898e-08
Rpl29	49.46	152.59	-1.50758	3.39932e-08
Gpr83	7.025	18.34	-1.47925	3.97366e-08
Lamp1	33.575	75.095	-1.16673	9.30848e-08
Ccr7	277.3	564.16	-0.918237	1.24834e-07
Mrps5	10.245	17.9	-1.06205	1.25792e-07
Ubr4	13.245	28.41	-1.09552	1.55156e-07
Atrip	3.81	9.385	-1.227	1.94492e-07
Egln3	50.205	88.495	-0.786142	2.33606e-07
Jarid2	42.61	73.775	-0.752124	3.56973e-07
Sh3rf1	8.81	17.855	-1.09619	4.90787e-07
Med6	21.49	41.42	-1.19468	6.43292e-07
Trrap	13.14	26.07	-0.87176	6.5578e-07
Irf2bp2	9.555	15.425	-0.761356	6.83822e-07
Dhx38	14.66	32.83	-1.18663	7.25115e-07
Plagl1	14.1	29.375	-1.20216	8.63966e-07
Rasd1	4.095	8.465	-1.13531	9.89321e-07
Prickle1	6.41	11	-0.848245	1.18105e-06
Emc1	4	6.11	-0.921944	1.86996e-06
Fam120b	4.31	7.33	-0.836982	2.29207e-06
Stxbp2	74.685	89.68	-0.687971	3.33829e-06
Cep44	11.64	22.9	-1.02729	3.55279e-06
Srxn1	4.945	7.935	-1.07747	3.64019e-06
Rasgef1b	10.565	16.885	-0.769809	3.66721e-06
Hmgn1	28.73	53.885	-0.820237	3.75657e-06
Prg4	10.19	20.49	-1.07092	5.39307e-06
Tnfsf8	56	108.85	-0.916664	5.39922e-06
Slc7a6	26.905	40.93	-0.685596	5.48678e-06
Pdcd1	57.905	105.41	-0.813969	5.50773e-06
Cd83	290.285	612.24	-0.989179	5.73437e-06
Hspb1	18.215	40.18	-1.18564	6.71212e-06
Kit	11.77	17.67	-0.7238	7.44982e-06
Sfswap	8.915	19.345	-0.922569	8.31972e-06
Dgat2	24.245	52.765	-1.12769	8.35103e-06
Gsto1	24.765	41.72	-0.736725	1.12034e-05
Endov	1.07	5.17	-1.5531	1.15076e-05
Rbak	3.06	6.605	-1.21997	1.28014e-05
Rora	576.22	839.03	-0.528364	1.91305e-05
2410002F23Rik	29.04	54.3	-0.855812	2.06551e-05
Mrto4	61.825	122.06	-0.821782	2.06978e-05
Xab2	49.98	82.815	-0.709168	2.32222e-05
Cerk	5.135	8.385	-0.775167	2.44746e-05
Mthfsd	9.21	12.055	-1.03656	3.05858e-05
Egr1	40.185	63.89	-0.668992	3.98576e-05
Il1rl1	233.49	447.07	-0.881049	4.29456e-05
Ptger4	17.52	28.53	-0.728657	4.41082e-05
Plpbp	26.145	38.67	-0.605826	5.06917e-05
Pisd	24.885	39.6	-0.662251	5.50519e-05
Cdk11b	138.425	236.97	-0.665096	5.69262e-05
Ncs1	12.975	22.05	-0.813076	6.0562e-05
Dxo	24.645	44.56	-0.870366	6.3193e-05
Dpp7	6.49	15.915	-1.07255	6.38595e-05
Lrig1	11.99	18.23	-0.838577	6.64731e-05
Net1	7.53	10.305	-0.887814	7.36042e-05
Gtf2h3	5.78	10.375	-0.871471	8.07834e-05
Heatr6	5.455	8.33	-0.755702	8.16351e-05
Myc	38.835	70.155	-0.868566	8.19689e-05
Trub2	8.705	14.065	-0.993223	8.27917e-05
Tma16	4.035	8.42	-1.03209	9.47821e-05
Gm10801	3.765	58.905	-4.13827	0.000107647
Zfyve26	3.305	7.915	-1.04569	0.000108579
Atad3a	12.11	22.13	-0.717755	0.000111581
Zbtb49	6.3	12.025	-0.970468	0.000113237
Creg1	62.81	101.94	-0.644697	0.000127498
Jaml	3.865	6.62	-0.87267	0.000161093
Lrrc47	4.02	7.29	-0.941759	0.000172378
Psmg3	7.65	13.51	-1.01092	0.000173084
Zfp61	4.77	9.25	-0.965263	0.000182816
Tnfrsf25	35.92	56.535	-0.598117	0.000185782
Trp53rka	6.79	12.46	-0.93974	0.000186871
Rangap1	18.83	29.86	-0.68462	0.000198326
Lrrfip2	15.61	23.41	-0.780758	0.000211362
Gm10800	5.695	73.715	-3.79014	0.000219538
Id2	864.005	1365.6	-0.476156	0.000225534
Ndufaf4	6.81	13.075	-0.95479	0.000226291
Ces2c	1.92	5.95	-1.69688	0.000226919
Man2b2	3.45	7.235	-0.876664	0.000257596
Zdhhc4	18.11	32.24	-0.813024	0.000258165
Zfp954	40.975	65.445	-0.621899	0.000279066
Ndufb5	62.555	98.535	-0.580334	0.00028473
Bmyc	20.005	34.735	-0.812842	0.00030847
Qtrt2	2.34	5.355	-0.983352	0.000312167
Rgs2	382.495	560.835	-0.483577	0.00031844
Sesn3	18.65	30.345	-0.585896	0.000323867
Pcid2	7.375	13.625	-0.71534	0.000325244
Pacsin1	2.77	6.31	-1.3151	0.000338938
Mpv17	10.445	16.505	-0.744803	0.000359153
Znrd1	30.39	48.2	-0.672439	0.000365683
Gm21738	2.595	31.72	-3.69222	0.000368373
Asns	12.3	18.51	-0.743348	0.000378709
Cln8	7.17	7.97	-0.69825	0.000416328
Klk8	24.555	42.67	-0.76991	0.000439617
Ctsw	16.58	25.06	-0.624283	0.000442104
Sell	24.015	39.61	-0.791797	0.000446675
Slc16a1	17.455	25.995	-0.600548	0.000460591
Gtf3c5	15.31	22.82	-0.653924	0.000471723
Fam46c	10.4	14.865	-0.572291	0.000509121
Vps18	3.875	7.105	-0.96937	0.000514718
Zfp667	9.25	15.73	-1.00942	0.000563091
Prmt6	2.785	5.535	-1.09586	0.000604745
Atp1b1	2.705	5.41	-1.1352	0.000631219
Rangrf	4.13	10.58	-1.55211	0.000648546
Whrn	1.05	5.015	-1.68147	0.000668532
Igf1r	6	6.48	-0.656766	0.000674328
Trmt1	7.965	15.425	-0.758672	0.000721497
Gatc	2.605	5.21	-1.08526	0.000760339
Nup133	2.455	5.645	-0.888729	0.000859889
Rcl1	26.26	39.205	-0.571732	0.000875282
Proser1	10.115	15.37	-0.810373	0.000930598
Fam46a	21.2	34.465	-0.704898	0.000956492
Lrrc45	9.815	14.515	-0.617877	0.000961295
Ube3b	5.85	9.965	-1.00347	0.00102724
Tbc1d4	32.195	50.19	-0.613859	0.00104791
Uap1	34.675	52.25	-0.556138	0.00105837
Pou2f2	3.02	5.285	-1.08272	0.00106216
Zfp280b	3.75	6.16	-0.78606	0.00111132
Cd160	3.395	5.705	-0.86089	0.00114652
Tfrc	35.27	49.655	-0.490645	0.00117215
Man1b1	9.97	13.71	-0.649299	0.00119307
Swap70	38.895	58.165	-0.502646	0.00120741
Fbxo8	12.85	21.325	-0.618444	0.00121025
Fam3c	53.075	73.365	-0.498942	0.001274
Ift80	9.32	13.45	-0.5821	0.00135186
Rrp15	11.39	16.815	-0.666497	0.00144064
Chkb	82.02	117.43	-0.495548	0.00162152
Zfp369	3.085	6.91	-0.953221	0.00163178
Syngr2	88.26	132.255	-0.524168	0.00163471
Isy1	131.94	201.025	-0.477369	0.00163916
Egr2	3.925	6.89	-0.816777	0.00167225
H2-Ob	14.44	30.13	-0.969066	0.00177051
Mafk	24.86	41.015	-0.709768	0.0018237
Itgae	19.205	28.745	-0.591494	0.00184516
5730480H06Rik	4.39	5.19	-1.04414	0.00186526
Zkscan17	3.81	6.33	-0.867424	0.0019362
Dnajc11	11.96	16.755	-0.509593	0.00193992
Tulp4	10.255	13.685	-0.60294	0.00196026
Mgat5	8.21	11.6	-0.519051	0.00196792
Mpp7	12.615	18.17	-0.560735	0.00199522
Usp10	20.325	27.645	-0.515141	0.00203926
Otud6b	12.505	18.3	-0.608584	0.00204514
2510002D24Rik	32.36	48.15	-0.556222	0.00208534
Kif1b	3.815	5.615	-0.482929	0.00212978
Dhx30	24.61	30.575	-0.598483	0.00213977
Tph1	4.31	8.945	-1.13318	0.00214911
Rnf113a2	13.115	18.975	-0.579445	0.00218551
Golga7	103.805	144.795	-0.453808	0.00223094
Rnf213	14.555	21.36	-0.542376	0.0022327
Zfand2a	9.835	14.85	-0.537718	0.0022776
Lgals3bp	30.26	41.465	-0.504622	0.00231227
Dhrs7b	9.595	13.695	-0.616068	0.00239139
Slc2a6	6.24	8.97	-0.601128	0.00240309
Dusp14	26.85	43.51	-0.703844	0.00240465
Endod1	14.41	21.195	-0.648998	0.00247965
Jpt2	5.705	8.9	-0.697386	0.00261322
Tgfbr1	10.195	14.59	-0.511238	0.00263702
Rcsd1	38.795	53.735	-0.458666	0.00266508
Epcam	20.355	29.73	-0.561025	0.00266515
Cdkn2c	2.985	6.825	-1.26196	0.00269469
Unk	5.345	9.17	-1.06597	0.00275495
Dusp3	2.7	5.125	-0.74498	0.00276035
Gprasp1	7.105	9.09	-0.687353	0.00286047
Ddx18	16.625	23.755	-0.49096	0.00294988
Pprc1	3.445	5.425	-1.19429	0.00295328
Cd44	67.255	97.255	-0.463291	0.00297639
Stat2	24.835	38.01	-0.531019	0.0029849
Cacfd1	16.13	20.795	-0.493044	0.00301241
Ormdl3	20.465	32.92	-0.67325	0.00302943
Rgs16	24.585	41.53	-0.758041	0.0030622
Faim	149.745	206.765	-0.42914	0.00319682
Rhbdd1	3.43	5.065	-0.613151	0.00332479
Prcp	4.935	7.445	-0.642356	0.00333715
Erlin2	4.525	7.585	-0.599874	0.00336749
Gem	81.505	112.175	-0.402782	0.0034853
Timm44	32.54	44.375	-0.476732	0.00350996
Pcsk1	2.625	5.02	-0.972389	0.00363254
Flcn	50.395	76.56	-0.542804	0.00365985
Ssbp2	22.96	33.41	-0.505492	0.00365994
Pdcl	13.21	18.455	-0.526519	0.00368334
Rabl6	8.095	10.47	-0.686384	0.0038595
Tmx4	10.995	13.925	-0.471809	0.00389615
Nhlrc3	3.225	5	-0.683335	0.00395057
Dst	13.19	18.55	-0.512351	0.00405037
Wars	9.58	11.95	-0.554531	0.00405417
Id3	12	19.415	-0.706846	0.00407135
Adh1	2.665	5.48	-1.11839	0.00409001
Epb41l2	18.1	27.2	-0.555811	0.00419492
Nfat5	16.24	22.71	-0.450143	0.00424678
Rnd1	2.93	5.6	-0.78933	0.0042506
Itgav	69.655	112.965	-0.447036	0.00429259
Spata2l	3.855	6.54	-0.828922	0.00432438
Rara	5.31	8.985	-0.817582	0.00447578
Taf1d	70.025	91.855	-0.446604	0.00449825
Urm1	5.335	8.295	-0.811241	0.00450503
Slc7a1	14.41	21.715	-0.525427	0.00455507
Mrm3	3.87	7.42	-0.987867	0.00467365
Rpl15	415.165	619.475	-0.483965	0.00468179
Elk4	23.4	36.115	-0.432756	0.00471051
Mat2a	99.725	140.455	-0.425452	0.0049359
Slc25a25	14.86	22.445	-0.615844	0.00493702
Acvr2a	5.05	7.67	-0.520885	0.00495939
Ppp1r11	87.665	124.22	-0.454958	0.00497201
Tsn	95.225	116.955	-0.44781	0.00499165
Gcsh	8.14	12.93	-0.745684	0.00503184
Ipo5	11.02	14.6	-0.444808	0.00508006
Cxcl10	111.59	159.895	-0.440606	0.00509243
Jun	69.3	109.275	-0.595239	0.00514193
Gnl3	45.945	69.175	-0.486235	0.00520379
Jag1	6.39	9.46	-0.683018	0.00534001
Rrs1	13.14	18.985	-0.56327	0.00535673
Trib2	61.49	90.355	-0.522629	0.00536384
Tsc22d2	7.805	10.725	-0.48435	0.00550491
G3bp1	40.015	56.31	-0.411649	0.00557692
Akap12	8.39	13.34	-0.743595	0.00558389
Alg10b	4.515	7.29	-0.760924	0.00566868
Raph1	4.075	7.57	-0.86458	0.00576158
Alg11	7.99	8.96	-0.633814	0.00584686
Slc9a3r1	57.515	88.235	-0.570049	0.00593489
Tnfrsf12a	9.19	15.345	-0.854845	0.00597667
Rps19	779.18	1132.52	-0.461726	0.00600093
Hps4	7.195	9.71	-0.634693	0.00603205
Nop58	86.38	124.34	-0.529566	0.00604129
Tle3	8.75	11.965	-0.570483	0.00619419
Mapk7	3.22	5.665	-0.824612	0.00625979
Tcerg1	25.815	35.08	-0.425521	0.00631112
Nsun5	8.71	13.375	-0.561366	0.00638214
Urgcp	9.89	14.225	-0.570149	0.00642613
Klhdc4	18.64	24.305	-0.472158	0.00649825
Sap30bp	23.56	31.44	-0.410319	0.00667662
Ikzf4	36.85	52.735	-0.568036	0.00668966
Plbd2	12.83	17.755	-0.596894	0.00692118
Mapkapk3	49.71	67.415	-0.453873	0.00694066
Rpl22l1	208.02	296.75	-0.416391	0.00696492
Pdlim1	33.59	56.38	-0.738071	0.00716906
Ddi2	8.32	10.045	-0.478476	0.00727456
Wsb1	186.375	257.725	-0.389554	0.00735314
Ahcyl2	22.24	29.925	-0.405613	0.0074605
Tnfaip3	751.03	1031.83	-0.369618	0.00758668
C1qbp	32.03	44.5	-0.468191	0.0076657
Stk11ip	3.985	6.78	-1.07254	0.00779581
Chka	16.875	22.93	-0.475699	0.00781152
Areg	39.155	55.805	-0.492456	0.0078269
Rps11	505.705	699.98	-0.407975	0.00784701
Trp53bp2	10.065	11.905	-0.46715	0.00798307
Tmbim1	26.645	37.915	-0.585041	0.00814672
Pxk	32.1	43.54	-0.411382	0.00819879
Dnajb4	20.205	26.765	-0.424018	0.00824209
Acsl1	13.425	18.34	-0.485672	0.00837546
Eif3f	67.895	95.985	-0.440192	0.00838642
Wdr75	11.355	15.925	-0.521367	0.00852822
Msi2	9.15	11.84	-0.46381	0.00864048
Stx11	141.775	191.22	-0.440839	0.00864444
Dhodh	5.64	6.99	-0.66268	0.00867633
Ccnd2	313.52	408.265	-0.383743	0.00872674
Glg1	14.715	19.03	-0.387957	0.0087716
Stk40	4.255	6.69	-0.680829	0.00878615
Polr3d	8.36	14.235	-0.607814	0.00883972
Gm10401	3.535	8.965	-1.39279	0.00889661
Crebl2	3.54	5.86	-0.750221	0.00907773
Dync1h1	7.21	12.075	-0.486783	0.00910864
Zfp141	8.075	10.2	-0.512355	0.00917935
43164	11.53	15.87	-0.568226	0.00918369
Arrdc4	12.685	17.79	-0.465247	0.00968787
Stat5a	93.555	129.335	-0.385692	0.00998839
Hdac5	4.65	8.23	-0.811864	0.0100423
Rbm14	6.885	11.8	-0.785265	0.0100518
Rwdd4a	10.64	13.99	-0.545845	0.0100726
Ddias	5.52	8.07	-0.622995	0.0101713
Mlxip	12.375	18.065	-0.52368	0.0101713
Tob1	34.44	49.225	-0.501063	0.0102401
Pim2	26.865	40.005	-0.591415	0.0103397
Bcl2l11	12.315	17.53	-0.480003	0.0103545
Lxn	31.94	46.315	-0.554045	0.0104395
Slc35e2	10.055	10.62	-0.438108	0.0105124
Rln3	48.485	68.625	-0.508405	0.0105828
Phtf2	12.025	14.99	-0.440171	0.010615
Palld	3.075	5.72	-0.840636	0.0107154
Ttll4	4.095	6.18	-0.64631	0.0108303
Tmem128	64.515	79.91	-0.434078	0.0111715
Dusp10	179.72	246.615	-0.388493	0.0111718
Ciart	18.75	27.225	-0.544429	0.0111757
Taf13	43.35	58.355	-0.421963	0.011473
Zfp326	5.885	7.665	-0.566626	0.0116102
Heatr3	5.54	8.04	-0.525712	0.0116176
Pex14	5.765	9.455	-0.852393	0.0116182
Rel	75.05	99.705	-0.365911	0.0117733
Ypel2	5.215	7.375	-0.5569	0.0118709
Nsmf	8.91	14.455	-0.849528	0.0121159
Pwwp2b	4.365	6.135	-0.593187	0.012242
Eftud2	32.905	41.01	-0.45284	0.0122772
Alkbh3	25.93	39.475	-0.441877	0.0124448
2700062C07Rik	7.005	11.02	-0.724899	0.0128813
Flnb	11.825	15.93	-0.478134	0.0129496
Map2k1	46.245	60.225	-0.354608	0.0130989
Tmsb15b1	28.04	45.79	-0.757875	0.0133225
Cep85l	8.805	12.385	-0.477126	0.013349
Rab6a	26.28	34.005	-0.36964	0.0135318
Smad7	14.935	20.18	-0.443211	0.0136928
Brf2	4.025	6.57	-0.833551	0.0137026
Nit2	8.03	12.02	-0.65023	0.0140996
Arhgap5	4.025	6.23	-0.523093	0.0141496
Lin52	11.855	17.665	-0.457435	0.0141748
Sptan1	25.56	37.77	-0.365263	0.0142012
Fiz1	18.205	25.17	-0.529713	0.0145204
Zfp672	39.83	38.085	-0.686772	0.0146343
Rpl10a	205.7	283.795	-0.364144	0.0146934
Arl4d	6.175	9.905	-0.743233	0.0148414
Eif2ak2	11.74	14.89	-0.578713	0.0150926
Fam126a	4.925	6.44	-0.450049	0.0152111
Pes1	18.11	23.605	-0.398192	0.0153384
Mga	6.22	7.51	-0.38979	0.0153691
Il6ra	5.19	7.525	-0.618519	0.0154096
Gripap1	17.425	25.595	-0.454014	0.0154429
Ggct	7.03	9.855	-0.615047	0.0154545
Shmt2	13.42	18.91	-0.435292	0.0156258
Tubgcp3	14.51	21.2	-0.394053	0.0157967
Pramef8	37.065	47.335	-0.413007	0.015911
Ehd4	12.37	14.895	-0.440364	0.0159512
Creb3l2	6.31	8.625	-0.560842	0.0159834
Cdv3	60.285	92.205	-0.57388	0.016097
Atxn2	4.395	8.745	-0.655533	0.0161107
Gnpat	13.125	17.915	-0.448108	0.016214
Rps20	72.4	101.67	-0.442037	0.0162948
Eif1ax	11.38	14.63	-0.382942	0.0162975
Usp12	5.24	6.985	-0.505352	0.0163076
Abhd14a	6.85	10.96	-0.809636	0.0163649
Nop56	700.51	1013.34	-0.453356	0.0164711
Sgpl1	38.43	48.89	-0.363344	0.016581
Meis3	12.845	18.85	-0.614479	0.0165918
Rhof	73.96	101.175	-0.387011	0.0167439
Rcc2	6.115	8.255	-0.481245	0.0167503
Gtf2h2	12.76	19.05	-0.539126	0.0168101
Mtmr10	25.585	34.35	-0.46535	0.0168661
Pradc1	10.7	15.625	-0.620793	0.0170573
Chchd2	421.835	536.575	-0.32598	0.0170709
Lap3	3.61	5.415	-0.57617	0.017113
Mpzl1	13.055	19.145	-0.570464	0.0171795
Rps18	720.405	950.485	-0.385093	0.0175695
E2f5	3.365	5.54	-0.801663	0.0176525
1110004E09Rik	8.615	12.035	-0.573671	0.0176584
Pdcd5	117.56	160.385	-0.408871	0.0177932
Cxcr4	7.745	11.9	-0.653638	0.0179194
Rpl4	613.145	789.445	-0.323155	0.0179836
Immp1l	23.415	31.155	-0.411023	0.0180722
9530068E07Rik	41.94	54.115	-0.341236	0.0181261
Mfsd1	16.985	23.25	-0.413645	0.0181646
Aste1	9.86	13.785	-0.632161	0.0182834
Ywhag	10.51	17.585	-0.492036	0.018526
Hdlbp	33.04	41.48	-0.350218	0.0185835
Rpl22	60.645	78.745	-0.496587	0.0187613
Abhd11	18.695	25.315	-0.51892	0.0189603
Nop10	24.005	32.34	-0.426983	0.0192106
Prkar2a	4.635	7.24	-0.603796	0.0192814
Cspp1	8.055	12.71	-0.497814	0.0193441
Adar	7.71	10.925	-0.567409	0.0193606
Matk	29.005	43.505	-0.599159	0.0193757
Telo2	3.575	6.31	-0.767707	0.0195576
Arfip2	6.555	10.94	-0.603221	0.0195753
Ivd	25.495	20.675	-0.425493	0.0195842
Afg3l1	12.92	17.1	-0.381607	0.0196927
Irf6	4.465	6.47	-0.66294	0.0198175
Fosl2	27.195	36.07	-0.388218	0.019905
Snf8	9.385	14.02	-0.640626	0.0201026
Uck2	15.1	17.44	-0.580097	0.0204528
Slc4a1ap	15.33	18.25	-0.570619	0.0205684
Tnfrsf9	1633.81	2790.26	-0.389	0.0206639
Slfn8	21.395	30.25	-0.420179	0.0209141
Rpl36a	85.125	120.03	-0.479148	0.0210495
Cst3	136.145	180.3	-0.345875	0.0211632
Cops5	40.65	54.145	-0.400889	0.0211737
Hmgxb3	4.05	5.87	-0.586929	0.0212256
Pet100	30.16	42.585	-0.686711	0.0213462
Tcf25	65.39	94.445	-0.423235	0.0214428
Bpnt1	78.3	115	-0.509593	0.0215384
Eno3	4.315	7.145	-0.729046	0.0216284
Pwp1	31.695	42.63	-0.361959	0.0217571
Fastkd2	15.05	10.845	-0.580423	0.0218505
Trim25	20.3	28.725	-0.385452	0.0218693
Txlna	8.15	12.225	-0.463323	0.0223533
Kri1	6.5	8.315	-0.50828	0.0226218
Gnas	98.03	133.93	-0.366795	0.0227926
Ipo4	4.815	6.995	-0.717854	0.0227951
Cenpt	6.09	10.18	-0.748954	0.0229781
Erich1	4.98	7.295	-0.61189	0.0232178
Hspa1a	501.39	672.645	-0.366714	0.023223
Rpl32	857.375	1174.73	-0.388491	0.0232849
Ppm1b	9.815	13.015	-0.499776	0.0233342
Pde7a	5.435	7.475	-0.457567	0.0235656
Togaram1	10.94	15.565	-0.445364	0.0238871
Zfp592	7.015	13.435	-0.536366	0.0239047
Trp53inp2	8.8	13.685	-0.568202	0.0239571
Tomm40l	8.835	13.28	-0.412273	0.0242449
Nol11	22.09	28.465	-0.365887	0.024382
Atg14	50.19	69.985	-0.430012	0.0245935
Dtd1	14.92	20.59	-0.459122	0.0246874
Gnl2	59.77	74.445	-0.377318	0.0247382
Tob2	23.49	33	-0.493991	0.0247693
Nolc1	27.03	34.6	-0.360661	0.0248061
Eif3d	80.47	106.385	-0.344757	0.0249674
Rrp9	21.44	34.98	-0.428484	0.0251293
Nom1	9.74	12.955	-0.389872	0.0251621
Actg2	2.7	6.29	-1.13185	0.0252686
Wdr4	6.655	8.18	-0.473681	0.0254553
Mybbp1a	20.19	22.295	-0.400887	0.0254953
Itgb8	12.065	17.62	-0.450647	0.0256666
Wipi2	32.3	43.615	-0.374942	0.0256737
Nhlrc2	9.195	11.67	-0.395273	0.0257463
Zfp772	5.385	7.635	-0.567899	0.0260246
Taf11	17.575	23.94	-0.485348	0.0263009
Mon1b	3.935	6.085	-0.620126	0.0264451
Alg2	7.265	9.325	-0.423059	0.0265542
Pigt	5.155	7.585	-0.672796	0.0266617
Rpl8	200.26	282.39	-0.38517	0.0267136
Bhlhb9	10.165	12.55	-0.486117	0.0268836
D17Wsu92e	8.815	11.595	-0.427971	0.0273316
Fubp3	5.945	8.28	-0.532282	0.0273464
Baz1b	11.015	14.2	-0.401886	0.0273618
Zfp869	41.165	53.91	-0.38195	0.0274058
Tusc2	9.84	14.295	-0.601021	0.027598
Trib1	24.32	32.98	-0.438818	0.0276188
Map2k3	114.13	155.1	-0.354991	0.0284885
Cpm	81.25	110	-0.379522	0.0284886
Dip2b	11.78	15.575	-0.392869	0.0284915
Abhd2	15.655	19.945	-0.375617	0.0285944
Gtpbp1	7.93	11.45	-0.571224	0.0287284
Rc3h2	3.55	5.26	-0.475317	0.0289092
Tubgcp4	22.67	31.585	-0.331295	0.029003
Zfp106	10.335	10.71	-0.35098	0.0290485
Golph3	25.76	34.42	-0.38966	0.0295023
Nfe2l1	4.595	6.645	-0.57371	0.0298846
Fam53c	4.39	6.45	-0.621605	0.0298909
B4galt3	81.69	103.17	-0.392991	0.030215
Narfl	8.875	11.78	-0.406131	0.0302205
Lag3	62.965	97.1	-0.615921	0.0302331
Zfp36l1	449.97	581.23	-0.317923	0.0302675
Ahnak	28.28	33.315	-0.358408	0.030315
Mis18a	27.38	35.6	-0.380431	0.0305848
Mcm3ap	6.26	12.885	-0.488911	0.0310802
Simc1	15.055	18.59	-0.467828	0.0312661
Hmga1	7.895	11.93	-0.604816	0.031327
Dcakd	7.24	10.75	-0.573159	0.0314025
Iqcb1	14.725	21.7	-0.58338	0.0314066
Zc3h12a	19.125	25.85	-0.481307	0.0315044
Fbl	29.285	39.92	-0.451232	0.0316344
Rpl37a	376.3	557.56	-0.494386	0.0318353
Pard6g	7.335	9.735	-0.45574	0.0318404
Rps6	696.71	883.895	-0.318239	0.0318491
Mark2	26.38	31.555	-0.417738	0.0320207
1110065P20Rik	4.485	6.945	-0.873548	0.0321425
Hist3h2a	30.305	39.36	-0.362136	0.0321505
Mfsd4a	5.885	9.195	-0.577799	0.0323668
Tmem135	22.66	29.53	-0.396452	0.0324253
Pkd1	1.575	10.605	-0.776221	0.0324697
Rps17	248.445	348.07	-0.375165	0.0325535
4833420G17Rik	26.245	32.92	-0.328664	0.032652
Ezr	105.065	142.28	-0.366991	0.0328402
Pdcd11	3.92	5.095	-0.447279	0.0331899
Btg1	546.06	774.81	-0.461096	0.0334129
Iscu	75.78	104.58	-0.38747	0.0334727
Ralgds	6.56	10.38	-0.589252	0.0337112
Zfp281	28.19	35.63	-0.325141	0.0337722
Nt5e	151.76	196.91	-0.327701	0.0340286
Nomo1	3.42	6.36	-0.587628	0.034241
Ip6k1	35.505	47.205	-0.375533	0.0343687
Il6st	41.93	58.28	-0.400508	0.0344105
Ccr8	658.805	877.425	-0.40141	0.0345848
Bcl11b	10.995	15.695	-0.432229	0.0347948
Iars	14.215	18.23	-0.351865	0.0349215
Ap4e1	4.555	5.865	-0.453696	0.0349562
Ep400	17.93	23.145	-0.35026	0.0350574
Lonp1	10.54	15.835	-0.651592	0.0350952
Caml	22.81	29.965	-0.432818	0.0352953
Edc4	22.115	32.235	-0.515317	0.0353403
Dnajb2	18.74	25.76	-0.545274	0.0356163
Mrgbp	10.365	15.145	-0.633129	0.0356966
Tnfsf11	10.45	14.68	-0.548813	0.0359153
Adgre5	21.65	28.295	-0.400097	0.0359775
Champ1	9.63	12.44	-0.425332	0.036138
Sigmar1	5.205	7.64	-0.544025	0.036144
Rpl13	862.96	1196.57	-0.355563	0.036196
Mafg	6.03	8.12	-0.439454	0.0366035
Slc5a3	19.02	24.73	-0.403398	0.036854
Isyna1	31.095	41.07	-0.37726	0.0371226
Abi2	4.795	6.48	-0.413057	0.0372166
Huwe1	16.15	19.81	-0.309037	0.0372532
Pum1	28.44	36.07	-0.331112	0.0375301
Ppa1	31.65	42.485	-0.410865	0.0376488
Nifk	32.3	41.81	-0.36485	0.037693
Esf1	10.965	17.48	-0.441276	0.0381601
Colgalt1	6.39	7.84	-0.354263	0.0382274
Pebp1	53.265	67.62	-0.316981	0.0382369
Vps4a	17.295	22.635	-0.38291	0.0384328
Wbp4	12.86	15.465	-0.398768	0.0393224
Hexim1	9.55	12.53	-0.46141	0.0394377
Rasl11b	6.105	7.635	-0.581049	0.0397038
Tsr2	26.88	34.135	-0.337197	0.0397124
Ap3b1	32.785	41.145	-0.329533	0.0409417
Trim26	44.845	54.81	-0.308433	0.0410297
Ehbp1l1	8.115	10.59	-0.515486	0.0411353
Gadd45g	199.36	269.835	-0.318255	0.0414152
Guk1	31.885	37.835	-0.379372	0.041428
Ankzf1	6.865	8.82	-0.442086	0.0422284
Pdpk1	6.75	8.095	-0.335925	0.0423609
Gas2l3	16.945	17.96	-0.443231	0.0424434
Zfp703	4.945	6.935	-0.409112	0.0426459
Zscan21	8.74	11.685	-0.450215	0.042823
Elmsan1	3.295	6.195	-0.583016	0.042825
Anxa7	28.915	37.74	-0.294561	0.0429399
Ankrd13c	38.36	48.475	-0.334223	0.0430194
Ndrg3	15.31	19.365	-0.361809	0.0431051
Vps51	21.435	28.135	-0.453446	0.0431841
Slc25a39	25.305	36.14	-0.397928	0.0432453
Taf9	10.73	14.79	-0.552228	0.0432911
Dtx3	21.1	27.07	-0.488689	0.0433073
Ice1	8.215	10.56	-0.47416	0.0434526
Spata2	7.585	11.305	-0.547581	0.0434857
Oaz2	59.695	80.395	-0.312397	0.0435194
Rpl12	81.445	108.45	-0.320459	0.0437437
Dennd1a	3.89	5.515	-0.423901	0.0441036
Slc23a2	15.75	16.62	-0.361703	0.044155
Mydgf	43.275	54.96	-0.307714	0.0444145
Rpusd1	4.615	6.35	-0.522956	0.0444571
AA467197	6.475	9.37	-0.725607	0.0446492
Il17ra	32.05	49.11	-0.482438	0.0448261
Tex30	186.355	263.43	-0.416839	0.0450244
Ppip5k2	9.34	11.19	-0.354912	0.0450834
Kti12	13.105	17.465	-0.443607	0.0451123
Naa25	8.38	9.17	-0.361666	0.045436
Rnf216	8.725	9.52	-0.459638	0.0455864
Hjurp	16.38	20.91	-0.34584	0.0457998
Ube3a	16.545	14.515	-0.363516	0.0459589
Fam50a	24.145	32.375	-0.357539	0.0461973
Sec16a	7.56	8.16	-0.404966	0.0469049
Hacd3	279.72	372.385	-0.299426	0.0469212
Actl6a	53.75	71.875	-0.312033	0.0471625
Taf5l	9.735	12.885	-0.508713	0.0476583
Jmjd7	5.45	8.16	-0.631415	0.0479102
Aen	12.345	15.82	-0.359332	0.0480525
Nutf2-ps1	7.955	12.045	-0.682527	0.0480991
Bcl2a1d	117.815	151.48	-0.290664	0.0482595
Cybb	8.205	11.075	-0.437838	0.0484586
Fam136a	19.055	23.885	-0.401191	0.0486461
Mboat7	9.59	13.955	-0.5115	0.0486585
Pik3ip1	10.33	12.09	-0.42268	0.0488957
Tnf	24.235	30.455	-0.338125	0.0492896
Vgll4	189.39	249.65	-0.308304	0.0496732
L3mbtl2	6.485	8.115	-0.44197	0.049871
Rpl35a	128.885	176.66	-0.384215	0.049975

## Sheet: Overlapped with gutTreg sig
Supplementary Data 3 Differentially expressed genes in Setd2-deficient Treg cells
KO Treg upregulated genes overlapped colon Treg signature	KO Treg downregulated genes overlapped colon Treg signature
4930503L19Rik	Areg
Abcb1b	Bpnt1
Acpp	Cd44
Asb2	Cd83
Atf3	Chka
Cables1	Cpm
Ccl20	Cxcl10
Ccr9	Cxcr4
Cldnd1	Ddias
Crbn	Dnajb4
Ctla4	Dusp10
Cxcr6	Dusp14
Cysltr1	Egln3
D16Ertd472e	Fam46a
Dkkl1	Fosl2
Dstn	Gas2l3
Emb	Gem
F2rl2	Hexim1
Fam110a	Hspa1a
Fbxo30	Hspb1
Frmd4b	Id2
Gcnt2	Il1rl1
Glrx	Isy1
Glyat	Itgav
Gpr132	Jun
Gpr15	Lag3
Hccs	Map2k3
Hilpda	Mpzl1
Icos	Nt5e
Il23r	Pcsk1
Kctd12	Raph1
Laptm4b	Rasgef1b
Lilr4b	Rel
Lilrb4a	Rgs16
Lmnb1	Rgs2
Lztfl1	Rora
Mmp9	Slc16a1
Mxd1	Slc5a3
Myo3b	Srxn1
Nabp1	Stx11
Neb	Tex30
Optn	Tmbim1
Orc1	Tnfaip3
Rbm47	Tnfrsf9
Rnase4	Tnfsf11
Rorc	Tob1
S100a1	Tob2
Samsn1	Trf
Serpinb1a	Trp53inp2
Serpinb6a	Uap1
Tcp11l2	Vgll4
Tiparp	Wsb1
Tmem176a	Zfp703
Tmem176b
Trnt1
Tubb6
Zbtb10

## Sheet: SPKOTreg upregulated genes
Supplementary Data 3 Differentially expressed genes in Setd2-deficient Treg cells
Gene name	KOTreg mean FPKM value	CtrlTreg mean FPKM value	Log2FC(KO/CtrlTreg）	p value
Pde3b	10.6466	2.80614	1.94123	2.1e-10
Asb2	39.2458	15.6441	1.34501	6.33e-09
Epas1	6.06866	1.55052	1.98322	1.73e-08
Plekhg3	9.2653	4.05794	1.20855	2.86e-08
Fgl2	20.929	10.3862	1.02693	2.99e-08
Coro2b	8.41228	3.24509	1.39222	6.27e-08
Mcm5	47.181	25.9391	0.88025	7.72e-08
Cdc6	5.67789	2.41124	1.25228	9.01e-08
Adap1	27.5671	14.5297	0.940036	9.63e-08
Supt4a	223.116	125.834	0.84234	1.16e-07
Aurka	17.7459	7.58355	1.24312	1.28e-07
Uhrf1	25.5203	13.0699	0.983452	1.31e-07
S100a6	273.32	121.903	1.18169	1.39e-07
Mcm3	57.8728	32.3757	0.855562	1.77e-07
Marcksl1	47.9944	24.921	0.960915	2.04e-07
Osgin1	30.1263	16.424	0.892053	2.17e-07
Podnl1	32.8563	17.2104	0.950376	2.38e-07
Plxnd1	16.527	8.44564	0.983082	3.87e-07
Tox2	47.6257	19.9427	1.27076	4.79e-07
Cdc20	24.9435	11.6846	1.11279	5.8e-07
Elob	327.477	196.44	0.754362	5.9e-07
Trex1	50.0046	27.3997	0.884016	6.02e-07
Slc22a15	8.25899	4.51014	0.889579	6.71e-07
Il3ra	40.2922	22.9336	0.830526	7.03e-07
Cdca5	12.923	6.14918	1.0888	7.12e-07
Ubald2	83.3379	46.5532	0.855178	7.41e-07
Kif18b	11.7344	5.82052	1.02991	8.33e-07
Padi2	9.6059	4.52509	1.10127	9.9e-07
Mfsd10	40.9707	24.9933	0.729791	1.02e-06
Gsn	15.5526	8.5997	0.871009	1.1e-06
Gpr55	11.153	5.33281	1.08049	1.14e-06
Kpna2	44.4139	23.4847	0.938063	1.14e-06
Apobec1	25.1047	15.0726	0.7521	1.23e-06
Il10	44.5858	24.3216	0.890669	1.3e-06
Trp53i11	92.4377	59.2172	0.658553	1.41e-06
Nav2	12.8973	8.07333	0.692679	1.43e-06
Top2a	58.0189	27.9248	1.07376	1.46e-06
Ppil1	52.914	32.4126	0.723897	1.53e-06
Pkp3	77.2302	49.013	0.672086	1.6e-06
Camk2b	16.7428	10.2921	0.71901	1.88e-06
Cdca2	7.23484	3.41	1.10388	1.98e-06
Prr7	28.6801	16.3557	0.826144	1.99e-06
Aurkb	23.056	11.2329	1.05641	2.15e-06
Il12rb1	34.6487	22.392	0.646776	2.31e-06
Plxdc1	6.73018	2.78871	1.28864	2.37e-06
Socs3	98.4334	56.8066	0.808967	2.44e-06
Ncapd2	41.968	24.5338	0.793033	2.95e-06
Pde1b	34.2993	22.5991	0.618468	3.09e-06
Kif20a	12.0932	6.22341	0.977516	3.36e-06
Mcm4	54.6387	36.2079	0.610695	3.46e-06
Lgals1	443.044	273.817	0.711635	3.69e-06
Foxm1	13.9303	8.55395	0.721271	3.84e-06
Icos	132.765	85.6456	0.650204	4.06e-06
Cdt1	37.003	23.9658	0.642545	4.09e-06
Serpina3g	122.264	67.7583	0.869641	4.69e-06
Kmt5a	61.3374	41.5343	0.57952	4.7e-06
Chaf1b	20.8941	12.1938	0.794774	4.71e-06
Mxd3	13.6295	6.74532	1.03229	4.75e-06
Abcb9	21.474	13.9174	0.642408	4.77e-06
Rrm2	41.195	24.5166	0.766924	4.78e-06
Alox8	10.0076	5.88707	0.78256	4.97e-06
St3gal3	6.34118	3.09465	1.05098	5.02e-06
Fut7	8.90773	4.44002	1.02083	5.9e-06
Serpinb6b	23.7699	14.7235	0.708342	5.98e-06
Racgap1	37.5983	23.7544	0.680461	6.15e-06
Anxa2	93.5288	58.0655	0.704766	6.2e-06
Runx2	12.0632	7.8261	0.640936	6.33e-06
Gzmb	41.8919	15.8226	1.42361	6.77e-06
Snx9	16.5714	8.98428	0.902377	6.88e-06
Bak1	80.73	52.9498	0.624936	7.14e-06
S100a11	586.958	395.638	0.585029	7.35e-06
Rrm1	35.9377	23.1449	0.652695	7.6e-06
Rnase4	11.9861	6.75078	0.845743	7.92e-06
Tubb4b	140.408	96.257	0.560747	8.1e-06
Cxcr5	30.3359	19.9167	0.624768	8.38e-06
Cebpb	54.3258	33.4928	0.713344	8.82e-06
Ctnna1	13.7508	8.66103	0.684458	8.87e-06
Nsmce1	66.8969	43.6544	0.633685	1e-05
Adora2a	32.8533	22.0696	0.589729	1.01e-05
Mif4gd	95.8336	67.2498	0.527633	1.04e-05
Galm	30.9671	21.076	0.571559	1.05e-05
Cdc25b	93.1443	62.3786	0.595313	1.06e-05
Cebpa	18.4972	11.3332	0.723429	1.06e-05
Ccnf	6.02717	3.13465	0.961166	1.07e-05
Mcm6	94.7656	64.666	0.568899	1.15e-05
Rpa2	26.476	17.4567	0.617706	1.19e-05
E2f1	7.5768	4.07704	0.911686	1.25e-05
E2f2	31.9242	21.2584	0.604107	1.31e-05
Ctla2a	18.544	9.85546	0.929492	1.43e-05
Irf4	31.8449	17.3478	0.892404	1.44e-05
Agfg1	128.622	90.7134	0.520186	1.48e-05
Plekho2	36.8638	25.5682	0.543689	1.56e-05
Ebi3	31.9416	20.0543	0.686732	1.6e-05
Acd	44.6101	30.3552	0.571831	1.75e-05
Tcf19	22.2689	14.0556	0.681649	1.78e-05
N4bp1	24.2128	17.1058	0.517133	1.87e-05
Csnk2b	175.82	123.898	0.522063	1.91e-05
Neb	5.06612	3.34806	0.615191	1.96e-05
Cdca8	27.3844	15.5149	0.838693	1.99e-05
Anxa4	12.2482	7.32214	0.757355	2.01e-05
Slc43a3	14.1906	9.00387	0.674189	2.04e-05
Hmgb2	147.573	100.52	0.571878	2.11e-05
Cdca3	37.1208	21.5622	0.80279	2.15e-05
Mcm7	59.801	42.2336	0.519251	2.26e-05
Batf	107.916	76.3141	0.517161	2.28e-05
Mcm10	5.14292	2.55966	1.02525	2.31e-05
Coro1b	235.215	169.094	0.492435	2.37e-05
Actg1	955.303	663.301	0.543091	2.51e-05
Sgo1	6.63278	4.14074	0.696524	2.63e-05
Kif2c	7.4295	4.17539	0.849993	2.65e-05
Glrx	85.3617	47.1659	0.874585	2.82e-05
Cenpe	6.85078	3.67373	0.918455	2.83e-05
Stmn1	107.021	71.7324	0.595519	2.85e-05
Tjp2	11.2055	7.7329	0.551434	3.11e-05
Adam8	17.5367	10.719	0.725943	3.22e-05
Sh3bgrl3	787.104	552.49	0.52662	3.36e-05
Spag5	9.8123	5.48468	0.858575	3.38e-05
Prelid1	262.737	187.6	0.50239	3.44e-05
Ppic	9.43097	4.16894	1.19347	3.47e-05
Nfkbib	54.2276	37.6318	0.543157	3.51e-05
Scly	30.7382	21.9877	0.499947	3.69e-05
Cxcr3	92.3774	65.711	0.509088	3.84e-05
Nlrx1	7.06533	4.49139	0.671478	3.96e-05
Fam83d	5.57989	2.04073	1.46501	4e-05
Ncaph	15.1948	9.52175	0.693088	4.06e-05
Lztfl1	17.3853	8.99811	0.967745	4.18e-05
Larp1b	35.7834	24.8766	0.540789	4.26e-05
Ahr	14.9081	9.67522	0.639154	4.31e-05
Lrrc59	29.4608	20.1681	0.562427	4.44e-05
Irf1	173.006	120.416	0.538398	4.48e-05
Slc25a19	32.5937	23.8506	0.466898	4.65e-05
Lif	5.54631	3.11602	0.846816	4.66e-05
Psmb10	118.687	87.7675	0.451683	4.66e-05
Ncapg	9.45646	5.41763	0.823204	4.68e-05
Cdk9	46.6039	34.5049	0.450512	4.76e-05
Lmnb1	77.0931	45.5806	0.776347	4.76e-05
Agpat4	13.5661	8.43293	0.702961	4.83e-05
Dtl	6.61929	3.97236	0.754071	4.9e-05
Lgalsl	7.5649	4.88854	0.647701	5.34e-05
Tpi1	58.6422	42.7138	0.474412	5.41e-05
Hmga1	47.9581	33.3558	0.538966	5.42e-05
Chil5	11.262	5.92515	0.944994	5.47e-05
Rnf125	36.6893	24.0126	0.628287	5.54e-05
Sf3b4	57.3559	39.0512	0.569335	5.58e-05
Chn2	5.75486	3.10254	0.904604	5.7e-05
Cib1	64.3739	45.2401	0.524476	5.72e-05
Snrpc	91.205	65.0622	0.503167	5.75e-05
Fignl1	6.3906	3.67638	0.816359	5.8e-05
Dlgap5	9.15955	5.00432	0.891665	5.82e-05
Fen1	21.2694	14.7077	0.549885	5.94e-05
Ccl5	67.3647	45.2759	0.588504	5.97e-05
Gmfg	127.156	89.8907	0.517877	5.99e-05
Hif1a	114.343	83.3832	0.472253	6.01e-05
Ripk3	46.2046	33.8434	0.465074	6.12e-05
Asf1b	32.0504	17.9966	0.852151	6.13e-05
Csrp1	94.5493	69.0735	0.468749	6.27e-05
Ddx24	102.164	73.6322	0.488228	6.29e-05
Flywch1	13.4024	8.93751	0.601481	6.33e-05
Ass1	149.685	111.621	0.440183	6.39e-05
Emp1	5.19499	2.54513	1.04407	6.44e-05
Chaf1a	9.39365	6.03667	0.656228	6.47e-05
Casp3	63.1403	45.0075	0.505653	6.54e-05
Fzr1	36.766	26.5676	0.484895	6.67e-05
Ldha	336.727	251.095	0.439825	6.72e-05
Cotl1	548.455	382.491	0.535919	6.76e-05
Kdm4a	48.3605	33.7082	0.536321	6.87e-05
Txn1	115.082	81.9758	0.507486	6.97e-05
Dkkl1	16.7732	9.63936	0.81574	7.04e-05
Incenp	34.771	22.4255	0.651472	7.05e-05
Ksr1	17.4946	12.3301	0.519917	7.17e-05
Mrpl43	41.5279	27.8508	0.591344	7.34e-05
Tacc3	24.8389	15.234	0.724345	7.47e-05
Bcl3	53.7804	40.0853	0.440949	7.49e-05
Smdt1	112.224	80.4394	0.495951	7.66e-05
Enkd1	6.61761	3.12738	1.09774	7.78e-05
Map2k3	41.2495	29.5828	0.49547	7.99e-05
Tpst2	88.9576	65.5187	0.458386	8.14e-05
Rhoc	14.8271	8.07702	0.889791	8.15e-05
Gzma	14.929	6.60037	1.19461	8.19e-05
Nrn1	75.0408	43.8212	0.790102	8.36e-05
Serinc3	256.581	189.705	0.452949	8.54e-05
Clic1	380.496	282.205	0.447812	8.81e-05
Pglyrp1	93.7071	64.1798	0.560745	8.84e-05
Alcam	7.95863	5.5704	0.53224	9.16e-05
Prr13	248.093	183.337	0.453282	9.21e-05
Pex16	26.28	15.507	0.774643	9.25e-05
Cst7	130.996	93.5025	0.504181	9.31e-05
Gm2a	77.8392	58.0763	0.438743	9.46e-05
Zbp1	119.093	80.6667	0.578759	9.68e-05
Tk1	29.2736	20.3479	0.542383	9.96e-05
Sec14l1	22.3659	16.3959	0.463817	0.000100078
Capg	256.541	191.899	0.436217	0.000100256
Cdc45	10.9264	6.33046	0.806868	0.000100415
Cdk2ap2	260.349	196.808	0.420587	0.000101042
Nup50	27.3018	20.5928	0.423346	0.000101551
Ccne1	11.2321	7.18486	0.662017	0.000104535
Rab19	26.6364	18.876	0.513582	0.000105645
Srgn	1143.36	853.239	0.439516	0.000106524
Fkbp5	31.068	23.3534	0.428988	0.000107927
Coq10b	18.0558	12.0611	0.59805	0.000107985
Ly6c2	29.1522	8.02322	1.88306	0.000109986
Gnai2	599.492	442.923	0.452764	0.000111591
Cldnd1	67.0873	51.0215	0.411119	0.000113265
Fgf13	10.6061	7.23145	0.569769	0.00011596
Pnpla2	42.3845	31.4398	0.4469	0.000118679
Gtse1	10.268	5.96768	0.802365	0.000120022
Capzb	288.452	217.506	0.424388	0.000120119
Ica1	9.16738	3.5452	1.39121	0.00012174
Ttll12	14.6847	10.7693	0.463659	0.000125053
Nfkbid	130.089	92.2138	0.511544	0.000126501
Ak2	77.614	59.0266	0.411683	0.000129716
Cks1b	33.2256	21.3168	0.659006	0.000129773
Nsdhl	20.9098	15.2854	0.468714	0.000130349
Mpdu1	41.499	30.5937	0.455969	0.000131565
Oxsr1	19.4564	14.7815	0.412788	0.000132459
Plk1	23.9161	10.9198	1.15123	0.000132677
Psmb7	81.5711	61.1789	0.432143	0.000134443
Cactin	25.6105	19.0455	0.444626	0.000134779
Knstrn	9.19024	6.28306	0.566428	0.000135455
Mid1ip1	15.1113	10.6127	0.526151	0.000135482
Clspn	6.51425	4.17123	0.662348	0.000137785
Ube2s	41.9968	28.8054	0.558704	0.000138718
Orai1	49.8381	35.9818	0.485181	0.000138993
Errfi1	8.90773	4.90606	0.873738	0.000140301
Rilpl2	86.7536	65.3184	0.425535	0.000147889
Pde8a	10.2225	7.12349	0.537423	0.000148188
Dok1	25.5312	18.7101	0.464942	0.00014846
Plp2	115.67	87.4956	0.419129	0.000150369
Slc39a4	17.4548	11.5194	0.61463	0.000150577
Hsp90b1	180.112	134.717	0.436598	0.000150799
Nrp1	79.7427	59.5718	0.437237	0.000152372
Mki67	44.9067	28.0618	0.697135	0.000152903
Myo1g	142.292	108	0.414532	0.00015362
Snx18	33.94	24.1721	0.505054	0.000154328
Alyref	62.8879	47.5759	0.418974	0.000157432
Psmb9	221.27	169.183	0.404071	0.000159087
Gyg	35.9949	27.0931	0.426499	0.000160531
Ect2	5.06615	3.02006	0.765719	0.00016096
Ube2m	74.9771	57.1849	0.407805	0.000161069
Ptms	153.185	116.139	0.415181	0.000162764
Nubp2	43.8831	33.0368	0.426032	0.000162912
Acot7	54.3769	41.3334	0.412268	0.000165001
Cox8a	327.694	252.041	0.395886	0.000165501
Sgk1	20.6996	14.7805	0.502971	0.000166646
Litaf	13.961	9.19684	0.620692	0.000169692
Hnrnpab	214.07	164.803	0.394061	0.000171541
Cmtm7	84.3925	62.7049	0.444477	0.000172161
Serpinb6a	34.027	24.4498	0.494557	0.000172382
Zfp574	10.2441	7.03775	0.556366	0.000173417
Psma4	130.441	98.2356	0.426807	0.0001828
Rhog	229.148	170.325	0.443797	0.000183037
Snip1	25.9918	18.9519	0.47142	0.000186084
Mien1	66.3565	49.1005	0.451583	0.000197073
Slc41a3	6.9793	4.43014	0.67033	0.00019732
Pgm2	20.1429	14.7908	0.462625	0.000197602
Dazap2	351.642	269.64	0.399185	0.000199889
Kdm2b	25.4849	19.5888	0.395489	0.000202119
Mcm2	30.7324	23.3787	0.411986	0.000204126
Mxd1	34.0712	24.7986	0.473033	0.000208665
Cxxc5	5.92771	3.56034	0.750515	0.000210782
Rbm42	79.8851	59.0154	0.451844	0.000221863
Tspo	110.11	82.6929	0.430222	0.000221915
Cox6a1	322.283	249.147	0.387759	0.000222486
Taf10	177.56	133.922	0.423029	0.000226459
Kctd17	23.3599	17.1452	0.462887	0.000226669
Ppp1ca	336.844	260.247	0.388987	0.000228471
Bmp7	29.9504	22.6286	0.420614	0.00022862
Dtnbp1	23.2067	16.4738	0.50979	0.000233761
Nek2	6.89077	4.23387	0.722195	0.000244699
Pgk1	127.661	99.8429	0.37157	0.000244724
Phgdh	75.0587	56.9746	0.413682	0.000245596
Runx3	31.4141	23.2323	0.451054	0.000245684
Hnrnpul1	118.895	92.5186	0.37804	0.000252499
Clybl	5.45516	2.55753	1.10778	0.000253728
Serpina3f	10.1589	5.11359	1.00946	0.000254035
Samsn1	82.8102	64.3474	0.380873	0.000256542
Mad2l1bp	19.8167	13.797	0.538675	0.000256752
L3mbtl3	15.2077	11.4781	0.422103	0.000259943
Cstb	58.7293	43.016	0.465243	0.000260012
Dap	70.9789	53.8791	0.414678	0.000260177
Lig1	26.9412	16.8696	0.69468	0.000264894
Sfr1	101.925	76.5738	0.427759	0.000267287
Cenpb	37.0222	28.5043	0.393174	0.000271953
Aldoa	248.4	193.74	0.3747	0.000272693
Uqcr10	121.214	91.9918	0.41437	0.000275163
S100a13	86.0939	62.8453	0.471668	0.000276455
Nucb1	94.5195	74.3892	0.362031	0.000277824
Zcchc18	8.51571	6.09183	0.500597	0.000277928
Arf5	197.782	146.241	0.451072	0.000282298
Chd7	13.7625	9.26627	0.585031	0.000283874
1110008P14Rik	67.4895	47.7455	0.514154	0.000285942
Cdkn3	13.8004	7.07692	0.983923	0.000287051
Hps6	8.18265	4.95439	0.736827	0.000287431
Adk	32.5329	24.9726	0.397716	0.000287961
Ssh3	10.7645	7.75045	0.489891	0.00028841
Plk3	82.8111	60.2618	0.475331	0.000292345
Cenpm	8.75995	4.77265	0.895974	0.000294633
Ccnb2	36.3085	21.6394	0.766324	0.000294942
Cib2	5.27973	1.92783	1.46479	0.000300127
Cradd	17.1949	11.6395	0.577922	0.000303413
Cdk2	27.9297	21.5943	0.387716	0.000303663
Sla2	24.5922	18.7146	0.410205	0.000310207
Cfl1	1753.56	1305.03	0.443358	0.000310841
Depdc1a	6.28469	3.89833	0.708653	0.000310985
Impa2	19.7199	13.8927	0.522104	0.000312015
Egln3	8.89936	5.96451	0.593834	0.000312788
Tapbpl	59.7874	46.7942	0.370194	0.000315909
Sh2d2a	93.0696	73.0217	0.366205	0.000316536
Arpc4	79.061	61.8366	0.371753	0.000317206
Tnfrsf9	77.5024	59.2842	0.402266	0.000317444
Mrpl4	63.2341	48.6507	0.393978	0.000320812
Mmd	47.7715	36.6865	0.398303	0.000321017
Ctsz	80.6966	60.441	0.433925	0.000322171
Rap1gap2	9.18551	5.32478	0.805035	0.000325414
Tsc22d4	117.177	89.4964	0.404666	0.000329262
Cbll1	14.6548	10.7194	0.466307	0.00032964
Gstp3	141.806	108.022	0.409546	0.000332613
Ncf1	10.7685	6.76909	0.686287	0.000333659
Tigit	238.742	157.201	0.621291	0.000341938
Spryd3	23.5872	17.5156	0.444715	0.000342932
Atad2	16.4934	12.3478	0.435571	0.00034649
Itpk1	40.6661	31.4166	0.3879	0.00035027
Tomm6	57.7233	43.2342	0.433273	0.00036018
Tpr	70.8774	55.1299	0.37934	0.000361175
Thoc3	19.4162	14.7505	0.413058	0.00036437
Myo6	5.70105	4.01847	0.522827	0.000366177
Tnk2	58.417	44.6116	0.404607	0.000367851
Gpsm2	5.75633	3.87255	0.590062	0.000369454
Dapk3	33.5506	25.8122	0.394903	0.000370233
Hars	45.1184	35.215	0.374734	0.000373868
Zyx	142.88	97.9375	0.559989	0.000380546
Babam2	46.3184	35.5827	0.396722	0.000381931
Mvb12a	47.1489	33.9052	0.491468	0.000382975
Kctd12	10.1754	5.48674	0.909885	0.000387365
Rcbtb2	13.4292	10.022	0.439571	0.000389406
Atp5g3	181.951	143.857	0.355213	0.000393847
Ly6e	1120	842.56	0.427746	0.0003993
Cenpa	56.6264	40.796	0.491777	0.000401023
Ap2s1	138.139	106.698	0.38991	0.000404599
Tmem229b	27.7076	20.8048	0.429925	0.000406197
Myl12a	77.3521	60.2656	0.376305	0.000409554
Ap2m1	105.025	83.4723	0.348105	0.00041121
Acsf2	11.882	8.62469	0.479145	0.000413302
Med15	58.9503	46.3807	0.362054	0.000415164
Noct	8.06573	5.60889	0.540106	0.000417087
Tufm	60.1961	47.3867	0.361312	0.000420253
Gpr171	13.3166	9.23669	0.546608	0.000427776
Frmd4b	12.7116	7.62762	0.754574	0.000428645
Lgals3	28.1977	20.5284	0.476081	0.000442955
Gjb2	7.73563	5.1453	0.606418	0.000444334
Noc4l	30.4422	23.3834	0.39686	0.000445088
Hip1r	36.397	28.9998	0.344399	0.000451738
Ptprcap	708.897	555.066	0.370144	0.000459662
Il10ra	41.2093	32.4711	0.359889	0.000476077
Rnf215	21.9728	16.656	0.41561	0.000478867
Gmnn	23.7892	14.4668	0.737716	0.000485555
Efhd2	32.9212	25.839	0.366399	0.000485859
Rnaset2a	139.35	109.836	0.359769	0.000491452
Ccna2	31.3154	16.5086	0.942805	0.000496457
Surf4	91.2984	72.3431	0.351635	0.000497411
Aurkaip1	63.0397	48.5395	0.393154	0.000501621
Eif6	51.9013	41.0121	0.356195	0.000507745
Spc24	10.6104	6.75459	0.66985	0.000507865
Sla	155.392	122.949	0.354663	0.00051065
Cdk1	13.9938	6.29608	1.17219	0.000512755
Gtf2f1	57.2454	45.35	0.35223	0.000518232
Supt20	94.8136	76.139	0.333179	0.000525979
Ncapg2	5.87357	4.08744	0.541974	0.000528879
Apaf1	12.3201	9.74359	0.355387	0.000529635
Topbp1	30.8271	24.473	0.349678	0.000534573
Mpv17l2	36.2166	26.5062	0.467691	0.000534731
Wdr1	172.616	133.873	0.382857	0.00053976
Cox5a	116.095	90.9528	0.368741	0.000552905
Eno1	338.303	264.893	0.368851	0.000553503
Birc5	18.6518	9.88652	0.935595	0.00055601
Flywch2	5.91407	2.03196	1.54941	0.000562929
Ubl3	61.0609	48.343	0.352659	0.000567782
Bub3	56.7151	43.9902	0.384162	0.000570321
Cox5b	157.663	120.927	0.398288	0.000573898
Pmf1	34.9996	26.2131	0.434449	0.000580375
Comt	24.0173	18.7356	0.374337	0.000586788
Rnf19b	81.2544	56.3553	0.542931	0.00059313
Iqsec1	15.1759	11.8582	0.371996	0.000595152
Kcnk5	5.06535	3.36691	0.604642	0.000596608
Casp1	56.7599	44.183	0.378624	0.000601817
Uba1	143.992	113.109	0.36401	0.000601916
Cbx4	48.0215	36.8004	0.398904	0.000612695
Ubald1	71.5622	54.8099	0.399826	0.00061603
Nfkbie	39.3373	27.3829	0.539677	0.00062559
Slc45a4	14.7957	11.5241	0.376518	0.000625627
C1qtnf6	13.4822	9.59569	0.506735	0.000625989
Naga	39.023	31.0046	0.348445	0.000636196
Ccdc97	44.6018	34.9202	0.368548	0.000639969
Slc2a1	23.0902	17.4851	0.41617	0.00064055
Ostf1	50.2604	38.4825	0.401047	0.000641562
Romo1	27.6732	18.0941	0.628598	0.000653475
Psme2	192.535	153.872	0.340519	0.000654077
Ptp4a3	31.2765	24.2941	0.379978	0.000665645
Sdf4	88.9769	71.5264	0.331543	0.000670959
Zap70	187.181	150.772	0.328758	0.000671697
Ezh2	39.1177	29.5848	0.421331	0.000684155
Ctsd	218.113	173.963	0.343082	0.000691396
Hint1	158.94	127.316	0.336797	0.000715513
Clta	140.459	111.226	0.353313	0.000720848
Zdhhc9	12.918	9.9082	0.39877	0.000723322
Smad3	30.7521	24.5809	0.33895	0.000732113
Entpd1	14.787	11.489	0.381795	0.000736843
Cyba	286.701	227.248	0.351694	0.000740323
Arpc3	327.334	264.493	0.324037	0.000740489
Ahsa1	71.8383	57.531	0.337162	0.000740491
E130308A19Rik	6.20574	4.51023	0.475032	0.000749808
Mknk2	228.504	180.025	0.359553	0.000759627
Psmd8	128.476	103.656	0.326739	0.000760948
Mapre2	30.199	24.4183	0.322982	0.000769528
Arpc5	204.044	159.606	0.371992	0.000775682
Akap12	5.06678	3.79873	0.431154	0.000779893
Tnfrsf4	358.991	289.396	0.327073	0.0007846
Ptpn7	103.145	78.4019	0.411408	0.000788425
Cwc15	111.408	86.2115	0.387128	0.000796658
Ubl7	69.6141	55.8651	0.33411	0.000799167
Nabp2	66.879	52.4348	0.366617	0.000803277
Unc93b1	30.4723	22.9146	0.428943	0.00080395
Cdc34	47.7608	37.7833	0.354173	0.000804217
Ran	111.389	89.2246	0.337511	0.000810213
Etv6	16.3461	12.9045	0.357161	0.000818249
Casp4	57.7218	44.4155	0.395613	0.000828356
Sytl2	11.8234	8.83791	0.436639	0.000838369
Ddx28	10.3723	6.84028	0.614999	0.000841575
Sgms1	16.3442	13.0862	0.337031	0.000841796
Bub1b	14.054	8.25815	0.786736	0.000848636
Mybl2	7.32924	4.03075	0.882713	0.000849577
Slc7a10	14.3661	9.9835	0.54149	0.000850409
Nmral1	11.9182	7.99199	0.592822	0.000854184
Utf1	6.84681	3.64185	0.923048	0.00086493
Smc2	14.5155	11.0693	0.409396	0.000885753
Mynn	15.716	12.3612	0.362114	0.000887675
Riok1	29.9072	23.5864	0.358279	0.000890019
Ctsa	62.1939	50.6067	0.313999	0.000908635
Igfbp4	89.0923	71.4799	0.335113	0.0009091
Mif	271.229	217.667	0.333122	0.000910699
Pkmyt1	16.271	12.2717	0.422852	0.000913182
Lrrc8a	14.5836	11.0982	0.410255	0.0009159
Psma1	82.7596	64.7486	0.372047	0.000920494
Cd2bp2	47.0763	37.6582	0.337906	0.000925071
Thoc6	13.0917	9.14313	0.535064	0.000941824
Vars	70.5437	57.0192	0.323835	0.000942767
Sf3a1	39.2896	31.9557	0.314379	0.000945615
Poc1a	6.88585	4.2234	0.724074	0.000954452
Cenpn	6.92909	4.40752	0.671284	0.000956455
H2-DMa	61.5562	48.2592	0.367157	0.000960573
Ndufb7	120.504	91.8161	0.408391	0.000970664
Abhd17c	26.8293	21.3445	0.34668	0.000978347
Prkar1a	175.74	142.48	0.319558	0.000979402
Slbp	52.4642	39.8492	0.415411	0.000980871
Sh2d1a	113.669	88.4635	0.379732	0.000989161
Zmiz1	45.1829	35.2483	0.373235	0.00100331
Cdc25a	10.0794	7.67892	0.409874	0.00100603
Fam110a	29.4235	15.6397	0.925222	0.00102667
Dctpp1	27.0129	18.777	0.53982	0.0010271
Haus4	23.2893	17.5274	0.427338	0.00103064
Fdft1	16.3111	12.7764	0.36953	0.00103346
Txnl4a	34.5392	28.0885	0.314327	0.00104068
Agap2	38.427	30.5423	0.346951	0.00104794
Trpv2	44.2756	34.7836	0.365652	0.00105884
Mrpl18	57.7119	45.6735	0.354375	0.00106336
Rxra	14.8919	11.5888	0.377002	0.00107376
Kcnk6	6.87494	4.88757	0.509323	0.0010747
Eif5a	380.301	302.403	0.34651	0.00108101
Cyb5r3	36.9239	29.5641	0.336553	0.00108711
Tomm22	91.2079	72.88	0.339866	0.00108948
Tfdp1	47.8248	38.3736	0.334191	0.00109115
Tpgs1	22.5099	16.7026	0.446543	0.00109122
Sf3a2	79.3285	64.1444	0.322586	0.00109705
Stard10	16.7016	12.2036	0.469799	0.00110228
Ypel5	30.2782	24.3559	0.330275	0.0011191
Pnkd	17.1235	9.07142	0.931752	0.0011216
Flnb	14.5024	11.4877	0.351407	0.00112358
Ppdpf	132.795	102.746	0.386243	0.00112483
Gins2	11.2831	7.12543	0.681256	0.00112509
Mapk6	33.0755	27.0114	0.309062	0.00113942
Pgam1	33.3543	25.9309	0.380816	0.00113947
Tmem160	49.8541	36.1649	0.479422	0.00114028
1500009L16Rik	6.87346	3.54234	0.976957	0.00117041
Tyms	8.08252	6.20132	0.39908	0.00117951
Gng12	6.32795	4.77396	0.423024	0.00118142
Rsu1	45.8459	36.8418	0.331537	0.00118265
Ndc80	12.0429	7.80214	0.646312	0.00118322
Psmc3	90.4324	73.9277	0.307322	0.00119908
Dstn	16.4567	12.3077	0.437315	0.00120473
Phlda1	39.8533	27.3436	0.557507	0.00120875
Vdac2	95.4818	77.6685	0.315137	0.00122236
Sfn	53.538	42.5582	0.347713	0.00123671
Cks2	48.4291	32.5814	0.589761	0.00125934
Sema4b	29.9274	24.4949	0.305503	0.00126041
Atp5g1	82.5711	66.2872	0.33271	0.0012686
Tedc1	5.17138	3.61603	0.53402	0.00127514
Arhgap11a	9.06643	6.52914	0.492725	0.00128039
Unc45a	39.3892	30.903	0.365959	0.00128391
Babam1	63.9295	51.0094	0.341684	0.00129317
Plscr1	20.2623	15.9557	0.36064	0.0012974
Arhgap19	5.2158	3.4647	0.60917	0.00129785
Ifitm2	22.5876	14.6986	0.634458	0.00130391
Psmb5	44.4007	34.3085	0.387968	0.00130426
Epcam	9.19356	6.68218	0.476632	0.00132373
Nhp2	54.0534	42.2501	0.373182	0.00132734
Hmgcs1	16.0076	12.8309	0.335614	0.00133721
Uqcrq	105.625	84.0262	0.347383	0.00133985
Vim	397.831	313.633	0.361095	0.00133986
Ssr2	90.4876	72.3604	0.338426	0.00134267
Snrpa	43.2714	34.6913	0.335068	0.0013646
Bckdk	14.8624	11.6476	0.367452	0.00136837
Herpud1	57.745	46.5049	0.328355	0.00137237
Gars	52.0076	42.3675	0.312523	0.00138179
Kif23	16.5991	9.68158	0.796934	0.00138816
Smco4	28.6642	21.529	0.430041	0.00138993
Gabarapl1	9.15171	6.04407	0.615597	0.00140193
Fam174b	6.40134	4.24492	0.605924	0.00140207
Otub1	50.6837	40.6283	0.334589	0.00140437
Stk39	20.025	15.8693	0.352829	0.00140719
Ankrd46	26.4004	20.9129	0.35336	0.00141561
Dnmt1	33.4924	26.6826	0.345237	0.00143404
Cc2d1a	30.0774	24.4602	0.314707	0.00144096
Phyhd1	10.6227	7.2971	0.559605	0.00144122
Atox1	64.19	47.8053	0.442185	0.00145155
Yipf3	62.4269	50.2646	0.328746	0.00146054
Ndufs8	53.8174	42.4177	0.359818	0.00146069
Hras	15.0256	11.6137	0.387448	0.00147137
Sec61b	115.932	93.7363	0.32326	0.0014777
Nfatc1	70.2853	57.7122	0.30062	0.00147963
Snx20	50.2148	40.8386	0.314541	0.00152918
Exosc8	71.85	57.6069	0.336591	0.00152936
Zfpl1	36.273	28.4421	0.366287	0.00154074
Msrb1	31.6746	24.3172	0.397097	0.00155486
Myd88	45.7981	37.5226	0.304159	0.00155555
Dusp2	208.452	170.449	0.306242	0.00156094
Ninj1	24.2864	16.7357	0.553345	0.00157821
Hbs1l	22.9568	18.8707	0.299598	0.00158233
Snrpb	147.349	119.209	0.321187	0.00159437
Fbxo6	14.939	11.5036	0.392612	0.00160072
Kif15	6.90198	4.77177	0.552188	0.00160247
1700037H04Rik	22.5232	17.0753	0.414661	0.00162319
Psmb3	167.011	134.648	0.326409	0.00162957
Ssbp3	51.2335	39.9991	0.372419	0.0016382
Pqlc3	32.5331	26.5375	0.310934	0.00163982
Pycard	38.2542	29.3761	0.397751	0.00165612
Eloa	29.9303	24.606	0.299429	0.00168477
Ehd1	25.547	15.6279	0.725133	0.00169425
Ttc39c	28.6016	22.4751	0.365363	0.00169632
Sirt2	49.4539	40.7253	0.296873	0.0017086
Ucp2	270.2	220.957	0.306456	0.00171142
Psme1	420.71	342.667	0.312878	0.00172699
Manba	10.3406	8.00739	0.384252	0.00174088
Rbbp8	8.11344	6.01578	0.448606	0.00174445
Igbp1	75.7428	62.3991	0.295976	0.00175199
Mms22l	7.25407	5.6707	0.371444	0.00176858
Ythdf2	18.7229	15.2238	0.315448	0.00179136
Chmp4b	139.361	114.57	0.299099	0.00181054
Gnpda1	19.6632	15.3044	0.379069	0.00181381
Naa10	91.0756	73.3808	0.329175	0.00181701
Pabpc1	925.387	751.825	0.31595	0.00182606
Abcb1a	19.0669	15.6497	0.302045	0.0018636
Fut8	13.4499	10.8678	0.324344	0.00186555
Tfip11	29.2816	18.8471	0.650771	0.00187153
Vill	6.97147	4.4421	0.662702	0.00188114
Cuta	104.071	81.8224	0.363981	0.00188262
Polr2m	73.4694	60.9705	0.285511	0.00188787
Scand1	121.406	95.2097	0.365755	0.00189438
Gale	10.4976	7.45111	0.511662	0.00189541
Cmip	62.6913	49.2675	0.362525	0.00190484
Map3k8	18.487	14.7723	0.33967	0.00191137
Slc16a3	5.8018	4.13312	0.505553	0.0019205
Cd37	345.697	284.037	0.299788	0.00193295
Tmem50b	22.4412	18.0039	0.335193	0.00193836
Ugp2	22.3946	18.3469	0.304224	0.00194869
Ech1	55.116	44.7442	0.318002	0.00195503
Lmf2	33.6521	27.7339	0.295925	0.00195657
Crlf2	69.6329	56.3206	0.321813	0.00196827
Mapkapk2	68.951	55.6838	0.323902	0.00197016
Arl8a	43.1056	35.4577	0.298337	0.00197511
Pole	5.44473	4.20349	0.391572	0.00199196
Mpst	26.2933	20.9899	0.34112	0.00199824
Runx1	20.4673	16.8903	0.292979	0.00201638
Ndrg1	11.8456	9.1	0.396668	0.00203154
Tonsl	8.75537	6.82917	0.375508	0.00203219
Tmem43	15.2605	12.2549	0.333077	0.0020481
Prc1	24.243	11.9196	1.04454	0.00206058
Ubtd1	8.55061	5.93357	0.544616	0.00206363
Cd82	344.535	282.233	0.303939	0.00210025
Tnfrsf1b	100.831	83.4653	0.289453	0.0021016
Tubb5	86.1187	71.4545	0.286112	0.0021468
G6pdx	28.3971	23.4089	0.295093	0.0021525
Map7d1	37.5997	31.0618	0.292457	0.00215315
Arhgdia	297.437	244.552	0.298518	0.00215343
Rnasek	132.901	109.469	0.296961	0.00216254
Xdh	13.5739	10.4817	0.388957	0.00216549
Afmid	21.5261	16.8023	0.373645	0.0021766
Rom1	10.7752	7.22097	0.594993	0.00217974
Psat1	31.0708	25.3012	0.3136	0.00217998
Nck2	20.9932	16.5603	0.357721	0.00218639
Fbxo33	42.9867	33.6134	0.369886	0.0021881
Snapc2	17.6786	13.7225	0.381547	0.00222691
Cenpv	5.67133	3.14948	0.86648	0.00222893
Dnajc8	138.501	114.005	0.297682	0.00223567
Eva1b	31.2998	25.1556	0.331284	0.00227057
Tfeb	12.4507	9.42953	0.415655	0.00230199
Rgs3	21.9535	18.1147	0.29306	0.00234002
Hk1	54.5132	44.6668	0.303013	0.00237709
Tmem176a	11.3006	7.51218	0.608344	0.00239157
Bag5	13.9463	10.9832	0.360531	0.00239761
Traf3ip2	27.0424	22.1884	0.301693	0.00240256
Reep4	38.8972	31.9935	0.298117	0.00240297
Pgghg	17.2274	14.0168	0.313729	0.00240623
Smu1	28.0955	23.219	0.29209	0.00241461
Chchd2	112.997	92.5542	0.303616	0.00241782
Ccr4	22.0025	17.6708	0.332464	0.00242319
Pkm	335.162	274.293	0.304988	0.00243465
Smarcd2	80.5233	66.7171	0.287117	0.00247116
Vasp	242.073	194.788	0.329032	0.00247232
Pdlim2	66.957	53.6904	0.334458	0.00248766
Rab37	70.5309	58.328	0.290753	0.00250138
Tuba1c	10.0929	7.50174	0.445788	0.00251586
Birc3	71.8348	59.501	0.287619	0.00251709
Insl6	14.9034	9.50105	0.662975	0.00251775
Dohh	22.4785	17.3332	0.389858	0.00252233
Phf5a	27.5222	22.2328	0.324478	0.00254158
Eif4a3	101.499	84.6935	0.277734	0.00254433
Adam19	56.2684	47.0765	0.274187	0.00256294
Capn1	85.4808	70.3631	0.296597	0.00256647
Ppm1m	55.8853	45.7742	0.303734	0.00257173
Pdk3	18.8089	15.0726	0.335611	0.00257403
Pfkl	18.7293	15.4107	0.298065	0.00258818
Pimreg	8.56864	5.30954	0.711138	0.00259282
Edf1	172.27	139.124	0.324631	0.00259649
Zfp622	53.1118	40.9678	0.389839	0.00259908
Irf2	69.1475	57.7451	0.276627	0.00260448
Gna15	25.0996	17.9045	0.504811	0.00260687
Zfp281	45.225	36.7084	0.31661	0.0026112
Lrrc8c	55.095	45.5851	0.289043	0.00262675
Rab1a	44.0391	35.945	0.310907	0.00263207
Hcls1	201.482	166.548	0.291201	0.0026605
Mfsd5	36.2987	29.1446	0.33212	0.00266081
Ccr8	69.5876	44.3299	0.666239	0.00266555
Thy1	554.578	443.482	0.338574	0.00266639
Akip1	15.3202	11.0678	0.485899	0.00268412
Gpi1	226.038	186.862	0.290691	0.00269143
Hspa8	806.901	663.687	0.297961	0.00269761
Icam1	53.9309	42.1995	0.369818	0.00273761
Lamc1	11.0937	9.08092	0.304482	0.0027482
Fkbp2	36.8179	27.5332	0.437351	0.00275833
H2-T22	204.688	166.503	0.313342	0.00275877
Hspa14	43.6355	35.9944	0.294304	0.00275888
Slc15a3	7.55886	5.05104	0.598329	0.00276854
Dnaja2	57.9264	48.5405	0.272116	0.00281463
Vsir	102.072	83.7515	0.301	0.00283489
Spata2	13.8292	9.99154	0.482778	0.00285265
Tspan3	29.0812	23.3306	0.335051	0.00286801
Fuca2	9.01333	7.23691	0.332798	0.00286967
Mrpl34	39.0183	30.0625	0.393391	0.00290256
Ccrl2	24.9541	13.6909	0.879241	0.00291184
Ddx54	45.7139	38.1105	0.278268	0.00291263
Icosl	5.89288	4.36746	0.448823	0.00291396
Cdkn2d	47.2199	37.5723	0.346891	0.00291874
Emd	67.9772	55.7573	0.301334	0.00293389
Ets2	40.8074	22.9349	0.845362	0.00294892
Ocel1	12.6069	9.49448	0.424804	0.00297047
Smndc1	58.9583	49.066	0.28217	0.00301054
Eno1b	11.3325	8.12393	0.494515	0.0030448
Fdx1	17.0853	12.4768	0.470126	0.00305096
Gpr15	32.7713	25.8042	0.363147	0.0030547
Zfp367	5.95653	4.24408	0.507934	0.00305543
Dbf4	24.5179	19.1318	0.375631	0.00307444
Tm7sf3	9.94734	7.59839	0.406293	0.00314181
Hmgcr	28.7142	23.792	0.287327	0.00317862
Cd52	1790.67	1478.8	0.29317	0.00318385
Ywhaz	109.841	92.0152	0.271606	0.00319399
Zswim4	11.0148	8.41487	0.402528	0.00319806
Clic4	11.6534	9.27623	0.344197	0.00320707
Ykt6	42.4218	34.9348	0.296625	0.00320963
Rpf1	23.5643	18.9903	0.329269	0.00321057
Slc25a5	328.955	276.388	0.267433	0.00321695
Pgp	21.3988	15.67	0.463888	0.00321753
Arl6ip1	197.094	163.24	0.289272	0.00322631
Atp5b	417.643	349.738	0.272386	0.00323058
Prkcsh	78.0567	65.4951	0.269109	0.00325537
Nfkb2	66.013	49.4254	0.432835	0.00326423
Selenop	133.196	110.47	0.287592	0.00327578
Rps6ka1	117.331	92.8742	0.353575	0.00327933
Rab8a	65.6113	54.4013	0.286852	0.00332003
Rps27l	51.8238	39.0777	0.423475	0.00332662
Gbp2	76.8324	62.988	0.30471	0.00333769
Isg20	50.4484	37.9704	0.426197	0.00334402
Arl15	5.8361	4.45294	0.406424	0.00335497
Gpank1	25.0753	20.1133	0.335172	0.00337037
Scpep1	12.1416	9.54747	0.363756	0.00337296
Mad2l1	30.3273	20.2133	0.60473	0.00338693
Rfc3	20.9007	16.0732	0.396719	0.00338852
Mospd3	44.8871	36.7261	0.30569	0.00341375
Lime1	139.927	117.072	0.273659	0.00341596
Pfkp	33.7757	28.4016	0.266943	0.00342384
Ckap2l	11.6809	6.13264	0.950037	0.00345821
Idh3a	33.1289	27.7335	0.273279	0.0034801
Tpm4	164.49	133.49	0.319011	0.00348086
Hpcal1	69.9012	53.2594	0.407502	0.00349197
Stx11	33.846	26.4588	0.372677	0.00350173
Xpnpep1	18.6409	15.1221	0.317531	0.00359581
Ms4a6d	6.53365	3.89477	0.767446	0.0035978
Atpif1	80.6079	64.7754	0.333312	0.00359792
Sec61a1	70.8617	57.5449	0.315204	0.00361095
Eif3l	115.959	95.9207	0.289409	0.00361731
Rbm38	247.447	200.215	0.321064	0.00362194
Uqcrc1	108.936	91.4716	0.26829	0.00362559
Tm2d2	18.3685	14.1935	0.387376	0.00363002
Xbp1	66.5778	55.0579	0.289602	0.00363446
Rac2	787.052	645.941	0.300914	0.00363864
Bcl2a1d	39.4901	29.8289	0.421243	0.00371186
S100a10	798.256	548.371	0.559831	0.003742
Insig1	37.5843	30.6792	0.308341	0.00374597
Prim1	18.1851	13.5998	0.438488	0.0037695
Dut	21.523	17.5125	0.315132	0.00377612
Tnfrsf8	10.693	7.82228	0.466705	0.00378548
Zfp703	16.9511	13.531	0.34029	0.00380014
Rab27a	41.6038	34.3571	0.294016	0.00381115
Msl3l2	8.74182	6.62626	0.415754	0.00381156
Rbmx	26.0757	21.6639	0.284978	0.00386016
Nelfe	18.4495	14.608	0.352096	0.00388581
Rfc5	23.3687	19.083	0.30943	0.00394101
Zfpm1	40.0337	32.4995	0.31561	0.00395511
Arpc2	412.897	346.643	0.268629	0.00399806
Serp2	6.58032	3.81744	0.801129	0.00400722
Eif4e2	21.1194	17.7971	0.263702	0.00402832
Acot13	33.3644	25.59	0.400216	0.00403832
Polr2f	61.7364	49.1666	0.344213	0.00405501
1700017B05Rik	23.0831	15.1166	0.626693	0.00406977
Txndc5	39.6231	33.2883	0.267235	0.00407924
Lrp10	188.818	155.228	0.298312	0.0040863
Prag1	13.2278	10.7002	0.321005	0.00413713
Gadd45g	22.7279	17.2772	0.411676	0.00413896
Scmh1	7.17002	5.46312	0.406658	0.00414171
Ccnb1	15.4676	8.03092	0.966243	0.00414432
Tap1	204.868	172.407	0.265593	0.00415523
Gstt2	17.3173	13.6942	0.355203	0.00415799
Rtp4	41.1695	31.8068	0.389127	0.00416078
Atg101	25.7679	20.4911	0.345964	0.00416255
Ska3	5.89639	3.70929	0.689281	0.00417773
Washc3	28.6473	23.0973	0.327486	0.00419673
Grhl1	7.71919	5.98844	0.38169	0.0042604
Nxt1	21.4967	16.7754	0.37336	0.00430607
Cyb5a	176.326	148.22	0.267684	0.00434568
Pmm1	13.5491	10.2369	0.420078	0.00438609
Ythdf1	31.3225	25.9413	0.287857	0.004389
Fam89b	54.8287	43.8129	0.338592	0.00440495
Faap24	8.17949	6.01578	0.461055	0.00440504
Eci2	27.884	23.0581	0.290973	0.00445374
Tasp1	28.0431	23.491	0.271741	0.00446253
Pabpc4	49.6883	41.5077	0.275012	0.00449763
Sqstm1	147.434	122.059	0.287788	0.00451537
Hdac4	8.11536	6.34743	0.369085	0.00452885
Hemk1	14.3554	11.223	0.370078	0.00454489
Csf1	15.058	12.2475	0.315152	0.00458094
Lrrc32	122.704	99.6923	0.3146	0.00462007
Emb	77.9275	65.6879	0.263639	0.00464056
Mvp	21.5796	17.9847	0.279669	0.00473528
Atg7	9.76927	7.96466	0.310409	0.00475757
Carhsp1	13.1262	10.3616	0.358217	0.00480194
Zbtb32	12.688	9.8656	0.380428	0.00481721
Tgoln1	48.8562	40.414	0.288812	0.00486914
Psmb8	311.587	260.271	0.276891	0.00489732
Scamp4	49.457	40.3483	0.308675	0.00490438
Ptbp1	276.158	228.008	0.291769	0.00491766
Tha1	9.1891	6.02319	0.628529	0.00495174
S1pr2	7.75113	5.96908	0.391654	0.00498905
Grpel1	16.0575	13.4025	0.276941	0.00502629
Map2k2	57.9676	46.8583	0.321887	0.00502762
Gstk1	10.2245	6.78518	0.610967	0.00508455
Elovl1	41.8105	35.1527	0.266656	0.00511407
Fxyd5	558.026	467.266	0.272092	0.00512279
Cnot11	26.3608	22.0554	0.273362	0.00512468
Cntrob	8.68276	7.01688	0.32474	0.00514848
Ube2c	96.5594	48.4201	1.01613	0.0051818
Cd47	82.0414	68.6507	0.274414	0.00522495
Ric1	10.2289	8.54793	0.275486	0.00522538
Nup214	16.4204	13.7693	0.269619	0.00529239
Tpx2	16.7559	8.70902	0.964412	0.00529922
Kif4	6.50855	3.84378	0.77958	0.00532961
Htatip2	17.0786	13.684	0.336617	0.00533555
Bcl10	49.31	41.1907	0.275229	0.00535297
Ppp1r35	30.3977	24.0729	0.351651	0.0053554
Dclk2	6.47123	4.97678	0.393215	0.0053612
Dus2	11.5465	9.05765	0.367039	0.00537141
Trappc9	8.41492	7.01047	0.279076	0.00538461
Cmc2	8.57622	6.20127	0.485684	0.00539889
Trafd1	34.2328	28.7867	0.266383	0.00542012
Banf1	90.6406	75.0003	0.290106	0.00543879
Ndufa4	179.436	151.162	0.264798	0.00544207
Chst12	21.1761	16.8247	0.349115	0.0054799
Nfatc2	20.0616	16.8817	0.264441	0.00553942
Pop7	21.2134	16.2689	0.400048	0.00555195
Lasp1	125.56	105.36	0.268721	0.00556982
1810009A15Rik	27.2897	19.7679	0.4813	0.00557176
Zfp319	10.6381	8.53977	0.331953	0.00561983
Mrpl20	46.8751	37.7477	0.32785	0.00566548
Dusp23	5.24528	3.41609	0.633414	0.00567102
Lbr	70.9613	59.2839	0.276806	0.00578119
Csrp2	5.14694	2.51191	1.05555	0.00582138
Mvb12b	9.25957	7.56822	0.30615	0.00586458
Rad51	7.79948	5.72096	0.465819	0.00587786
Tmem158	15.4634	10.8172	0.528598	0.00590858
Unc119	47.2362	38.9029	0.295125	0.00592395
Phax	23.8318	19.89	0.278009	0.00594321
Pard6a	5.89279	3.99645	0.577068	0.00595789
Hspa5	423.031	340.407	0.328611	0.00598921
Bcl9l	41.7315	30.0462	0.489125	0.00601592
Selenoh	52.2103	42.6507	0.309212	0.00602838
Traf4	20.1738	16.3349	0.31979	0.00604826
Tns1	8.62238	7.04348	0.306564	0.00604852
Ube2v1	53.858	44.8048	0.281454	0.00606437
Ndufa11	15.1846	12.1475	0.338648	0.00615063
Cnih4	10.4939	8.58273	0.305925	0.006194
Raver1	87.4167	71.9727	0.295317	0.00628637
Nfil3	63.0274	31.4255	1.01745	0.00632873
Nfkbia	746.036	484.352	0.636928	0.00636146
Nasp	22.2236	18.7199	0.265027	0.0064468
Elmod3	10.7684	8.46232	0.362625	0.00645747
Gstm4	6.27076	4.43499	0.514522	0.00651669
Esco2	7.10137	3.98988	0.853332	0.00656585
Ulk1	18.4464	15.3467	0.280791	0.00660598
Fam214b	5.97495	4.62688	0.384644	0.00662064
Tbc1d5	9.42113	7.90221	0.269782	0.00667417
Fuca1	21.6706	18.1512	0.271421	0.00668286
Twf2	87.0696	71.7663	0.294628	0.00668409
Flot1	20.1532	16.6698	0.290278	0.00668439
2310033P09Rik	29.8168	24.4561	0.303654	0.00678573
Hells	11.8448	9.23661	0.377944	0.00679175
Bag3	19.7332	14.9235	0.417222	0.00681181
Tor2a	33.5455	27.8712	0.283049	0.00683125
Psmc5	69.7758	58.2196	0.27932	0.00683705
Gba	49.0419	40.981	0.274622	0.00685012
Rnaseh2c	53.4535	43.4932	0.314249	0.00685867
Rgs16	91.4192	65.4732	0.496529	0.00689568
S100a4	373.378	269.213	0.489333	0.00690341
Ildr1	5.11943	3.64624	0.507742	0.00695371
Cd22	7.21886	3.7285	0.970571	0.00699269
Tmsb10	1784.38	1414.09	0.351431	0.00699697
Mrpl54	56.0618	42.7317	0.405862	0.00700505
Plin3	14.5699	11.9973	0.296782	0.00705001
Gtf3a	20.8019	16.8057	0.324545	0.00708217
Dbi	54.8039	43.7656	0.342288	0.00710836
Smox	15.3875	12.6956	0.293733	0.00714398
Ccs	52.9112	43.9055	0.284683	0.00715474
Eif1ad	24.4577	20.3635	0.279587	0.00725194
Ccdc34	6.38135	4.73696	0.446838	0.00732237
Tmem256	41.1733	31.7862	0.390862	0.00736073
Lsp1	484.583	400.856	0.290073	0.00736416
Aldoc	5.86934	4.21879	0.493196	0.00743434
Cenpl	5.15383	4.06168	0.360903	0.00747538
Ppm1j	19.8835	16.1641	0.3161	0.00752393
Ube2e3	14.1255	10.2807	0.472102	0.00757616
Arsb	13.1599	11.0503	0.267908	0.00758196
4930579G24Rik	5.78073	4.21937	0.471625	0.00759628
Pidd1	8.19599	6.64082	0.320228	0.00761005
Arid5b	24.1034	19.0263	0.355818	0.00761772
Nif3l1	13.9086	11.4381	0.298479	0.00766729
Rtl8b	12.5826	9.36459	0.440351	0.00768062
Abhd17a	47.9871	40.2472	0.269055	0.00769825
Ndufb11	95.811	78.0101	0.311492	0.00779635
F8a	6.09488	4.57608	0.428176	0.00780036
Lilr4b	50.8938	22.4532	1.19973	0.00784528
Hmmr	8.94323	5.23142	0.794036	0.0078642
Mrpl14	31.3002	24.7099	0.357117	0.00791804
Pnp	18.1989	15.2803	0.269713	0.00794294
Itgb3	16.2098	13.0271	0.331844	0.00805596
Mtch1	44.3462	37.266	0.267421	0.0081075
Kif11	22.7401	13.495	0.77266	0.00812049
Trappc2l	33.8191	26.5241	0.36572	0.0081262
Epsti1	79.9466	56.9864	0.506673	0.00819231
Tmbim1	11.4272	9.10453	0.345093	0.00819441
Chsy1	8.35087	6.954	0.280726	0.00820007
Ell2	7.02828	5.44978	0.383648	0.00824197
Stn1	12.4671	9.96822	0.340737	0.00829345
B2m	4891.73	4115.11	0.266942	0.00839738
Mrpl57	13.078	10.8091	0.291006	0.00845469
Mrpl27	27.6041	22.0686	0.33867	0.00850434
Cnp	89.2362	72.121	0.323448	0.00858424
Ino80e	38.3117	31.2954	0.306806	0.00865583
Rela	97.8298	82.3216	0.264127	0.00867264
Enpp1	9.70408	8.06376	0.283502	0.00878678
Ndufc1	34.7744	25.5176	0.461752	0.00892013
Trappc1	55.0478	43.1153	0.370596	0.00892609
Mad1l1	9.86463	8.09544	0.302197	0.0089321
Map3k11	33.6273	27.9503	0.281499	0.00893908
Itgb1	209.557	173.391	0.290538	0.00908013
Mapk3	39.8517	33.5756	0.263566	0.00920626
Pde4b	23.3925	16.9468	0.479826	0.0092134
Abhd4	9.71549	7.99294	0.297655	0.00921524
Slc3a2	73.4627	57.0974	0.378839	0.00924335
Prdm1	10.3616	6.59272	0.672192	0.0092468
Ube2l6	33.2349	26.162	0.361989	0.00935014
Myadm	11.1264	8.80642	0.355027	0.00937203
Fam207a	23.6895	19.8671	0.27101	0.00941021
Tbc1d7	6.37674	4.45059	0.535378	0.00944638
Ntan1	39.5931	33.0039	0.279192	0.00953503
Bri3	25.6391	20.6695	0.325529	0.00954898
Cenpx	64.6962	54.1028	0.275618	0.00958353
Acsbg1	42.8935	35.5165	0.290493	0.00960379
Pbk	5.17547	3.06621	0.777535	0.00963362
Rpp25l	19.3008	14.688	0.408579	0.00974579
Suv39h1	12.8485	10.6799	0.283772	0.00976246
Pim1	607.979	444.532	0.465544	0.00979176
Klf10	22.0228	14.5468	0.613056	0.00980522
Abt1	7.46251	6.1163	0.302116	0.00998983
Melk	7.2976	5.28699	0.485235	0.0100182
Tbc1d22a	16.0223	13.4602	0.266742	0.0100791
Ing2	11.8799	9.91577	0.278004	0.0100795
Cwc25	14.2159	10.9814	0.387399	0.0100957
Gadd45gip1	14.96	12.0852	0.325877	0.0101109
Csf2ra	18.1541	13.1158	0.487554	0.010115
Ascc1	25.0894	20.9413	0.276894	0.0101488
Sdf2l1	17.2672	13.6792	0.35413	0.0103088
Ccdc124	55.0733	45.8759	0.279803	0.0104008
Med29	10.8525	8.44427	0.377405	0.0106672
Med11	32.1774	25.9364	0.327435	0.0106804
Nans	21.9522	18.4671	0.265358	0.010743
Mrps16	63.2352	52.3271	0.28872	0.0109219
Cyp2s1	9.86115	4.71401	1.08215	0.0109504
Wdr83os	95.7596	79.8793	0.276592	0.0109614
Rtl8c	21.767	17.6882	0.315505	0.010993
Pmepa1	14.2108	11.9722	0.26352	0.0110453
Laptm4b	5.23653	3.85995	0.455963	0.0111001
Sdcbp2	30.9055	26.0069	0.264541	0.0111228
Klhl5	10.0843	8.47569	0.267257	0.0111497
Cycs	20.3409	16.7263	0.300976	0.0112883
Ebp	44.8012	36.7862	0.301108	0.0113482
Uck1	37.3258	31.3037	0.26873	0.0113687
Actr5	11.409	9.0669	0.345597	0.0114267
Smpd1	11.5688	9.38467	0.318028	0.0116147
Cxcl10	85.8609	37.5837	1.20741	0.0116702
Prss41	5.8972	3.62327	0.722924	0.0119067
Dnajc15	53.8654	37.9934	0.522327	0.011953
Fam160a1	6.99915	3.89837	0.864239	0.0119796
Katnb1	8.63905	7.19963	0.278923	0.0120481
Cd40lg	27.018	22.6928	0.267603	0.0120763
Spc25	8.50336	5.0232	0.781315	0.0121133
Atraid	29.0242	23.5961	0.313893	0.0121252
Bloc1s3	7.64302	5.74928	0.425013	0.0124527
Neil3	7.90329	5.97438	0.422815	0.0124747
Gpr137	6.28075	4.98856	0.349744	0.0124945
Prim2	13.9706	11.1161	0.348613	0.0126647
Anxa1	7.49191	4.59988	0.723147	0.0127005
Gmppb	8.48244	6.64817	0.369154	0.0131269
2410004B18Rik	22.9574	18.9246	0.295148	0.0131633
Tmem115	15.3449	12.6245	0.296329	0.0132566
Yif1b	26.0629	21.9392	0.265067	0.0133184
Plk4	8.34686	6.71041	0.333271	0.013431
Mrps12	34.1927	28.2212	0.293438	0.0137041
Ctu2	12.6801	10.497	0.287345	0.0137585
Pdcl3	26.5537	22.3325	0.265288	0.0139378
Slc35b1	35.0101	29.4095	0.268551	0.0140266
Ppp1r14b	83.7464	69.9308	0.274624	0.0141737
Mboat1	5.11058	4.00544	0.367171	0.0141874
Pih1d1	23.1262	19.2336	0.283044	0.0141892
Tiparp	12.6899	7.97563	0.685557	0.0141903
Smim24	13.1939	8.97776	0.570385	0.0143039
Serpinb9	8.94425	7.48596	0.273634	0.0145882
Vgll4	34.9021	28.9332	0.286415	0.0148117
Crip1	439.998	340.646	0.385592	0.014958
Mcub	14.2905	11.4587	0.334032	0.015003
Cdkn1a	13.7618	5.45792	1.3489	0.0151903
Troap	5.71998	3.00002	0.951958	0.0151974
Jund	375.084	304.897	0.313313	0.0152416
Psd	20.4998	14.766	0.488316	0.0153293
Slc25a1	22.1632	18.5566	0.271699	0.0155681
Bad	11.3556	9.04127	0.345876	0.0156492
Gch1	6.09447	4.89121	0.33306	0.0157086
Trim62	7.27726	6.05862	0.281202	0.0157951
Apol8	5.44547	3.18647	0.783392	0.0157979
Dcdc2b	33.1668	27.6294	0.27899	0.0159433
Cxcl2	17.6626	7.47312	1.2591	0.0159827
Dpagt1	13.4836	11.17	0.288928	0.0160529
Cep55	10.3731	5.8014	0.859025	0.0160605
Qsox1	23.4875	18.9166	0.326895	0.016357
Spryd4	6.8416	5.11654	0.43427	0.0163847
Hmces	18.256	15.3168	0.270197	0.0168531
Pim3	70.9786	44.2546	0.695018	0.0168927
Bcl7c	20.5314	16.2295	0.353143	0.0169307
Gadd45b	129.249	86.7669	0.58898	0.0170097
Cryl1	16.8175	14.0042	0.279991	0.0171027
Stk3	6.14638	4.91698	0.337104	0.0172395
Relb	53.2302	44.6379	0.268682	0.0172428
Tspoap1	8.75436	7.20457	0.299584	0.0173306
Mrps26	51.5671	43.1726	0.271768	0.0173639
Ttc7b	6.12465	4.89523	0.338073	0.0174038
Tpd52	14.6041	12.037	0.297225	0.0177116
Car2	6.55132	4.94381	0.421338	0.0179632
Ier2	187.945	155.119	0.291265	0.0181793
Trib1	64.5075	53.3113	0.289322	0.0183984
Dyrk1b	10.9912	9.23074	0.267301	0.018615
Srfbp1	22.4525	18.0863	0.326676	0.0186177
Zcchc10	13.9982	11.1656	0.343044	0.0187887
Cited2	90.4715	67.1521	0.443678	0.0192902
Rtca	24.6357	20.5176	0.280904	0.0198165
Mfge8	11.9005	9.37831	0.357591	0.0201557
Arnt2	9.07324	3.68107	1.31949	0.0203542
Tuba1b	36.544	30.7918	0.264021	0.0203714
Anapc13	42.4866	33.5999	0.356926	0.0203862
Cenph	6.63707	4.63145	0.539503	0.0206022
Acy1	12.5301	10.1727	0.316259	0.0209716
Gnptg	24.661	19.9891	0.318477	0.0214446
Kif20b	5.94934	4.92282	0.291716	0.0220436
Nusap1	23.0004	13.6984	0.768173	0.0223972
Fbxo5	16.1779	11.5564	0.505987	0.0227855
Mthfsl	18.8055	14.4545	0.399064	0.0228836
Gpr18	21.9476	18.4036	0.27189	0.0232737
BC147527	17.5408	13.8407	0.359567	0.0232797
Ramp3	14.338	4.57218	1.66281	0.023516
1700029I15Rik	11.6115	7.263	0.692423	0.0236054
Thop1	7.53368	6.04868	0.330691	0.0239667
Ipmk	7.07862	5.92667	0.272128	0.0241829
Leng9	7.9014	6.32664	0.338098	0.0249839
Oas1a	28.329	23.479	0.288022	0.0251902
Mpg	12.8605	10.7572	0.272966	0.0253989
Ccr5	6.16044	2.80966	1.15624	0.0258035
Slc37a4	9.57081	7.92645	0.290075	0.0260331
Cd79b	14.829	11.8438	0.338259	0.0260875
Iah1	19.6517	16.1051	0.303832	0.0263371
Atp6v1g1	14.1815	11.583	0.308339	0.0264246
Mpp6	13.66	11.4775	0.269648	0.0268443
Rph3al	6.08681	4.24737	0.533839	0.0270983
Haus8	12.4303	10.4552	0.266811	0.0272726
Gpn2	14.7954	12.0615	0.310219	0.0273568
Gm4951	6.18348	4.31352	0.54097	0.0273872
Nek8	5.23884	4.26285	0.313371	0.0278759
Gmds	10.0595	8.10288	0.330494	0.0279384
Rora	15.0913	12.6064	0.274452	0.0280566
Zbtb45	12.9275	10.8316	0.270592	0.0286178
Tmem176b	7.87585	6.00122	0.41233	0.0288689
Pmvk	12.1965	10.1487	0.282419	0.0289195
Pola1	5.1952	4.22359	0.31834	0.0304372
Pex7	8.31809	6.84872	0.296817	0.0308736
Neu3	8.82073	7.34222	0.281089	0.0312199
Nuf2	9.47098	6.34129	0.600081	0.0320787
Commd1	20.8992	17.2352	0.294779	0.0327573
Tmem97	8.24789	6.45899	0.370853	0.0331964
Mvd	17.9019	15.0892	0.264129	0.0334203
Galnt10	19.6668	14.7825	0.427932	0.0348638
Tmem39b	10.133	8.30268	0.301966	0.0350469
Ly6a	215.864	109.831	0.994921	0.0355175
Rrad	28.8057	23.9226	0.282061	0.0359658
Ifi27l2a	593.843	432.707	0.472598	0.0361261
Cox17	48.2802	40.0845	0.285274	0.0362858
Tnnt3	5.91111	4.36394	0.4542	0.0366892
Ctsb	121.725	102.452	0.265841	0.0371269
Rtl8a	6.05714	4.62336	0.405833	0.0373899
Map1lc3a	10.7237	7.68693	0.496696	0.0376189
Ift27	12.7655	10.0735	0.355391	0.0378497
Fah	7.53174	5.974	0.352048	0.0378551
Pole3	27.486	22.9452	0.278174	0.0380548
Arc	7.45788	6.16541	0.289926	0.0385805
Anxa11	29.1925	24.393	0.273441	0.0385896
Kif22	20.5447	12.86	0.697029	0.0387383
Mnt	19.2097	16.0979	0.26929	0.0393403
Pclaf	38.678	22.404	0.808653	0.0406045
Siva1	17.3821	14.2461	0.304906	0.0406725
Sap18b	18.01	14.5071	0.331294	0.040976
Wdr83	13.4332	11.2702	0.269889	0.0411838
Isoc2b	14.7245	12.0073	0.310894	0.0419607
Lage3	21.1711	16.8312	0.347181	0.0423562
Mrpl16	15.4997	12.8875	0.285004	0.0446701
Bola1	7.53981	5.51124	0.468227	0.045885
Rab29	17.9406	14.6703	0.306613	0.0460496
Phykpl	7.68985	6.32878	0.298284	0.0482382
Coq8a	8.17019	6.70552	0.30153	0.0484349
Vps18	5.42818	4.50743	0.282054	0.0484951
Ndufaf3	10.9527	8.98623	0.302359	0.0491154
Cxcr6	40.4023	16.3098	1.32723	0.0493304
Egr1	90.4649	72.5575	0.334138	0.0498783
E2f8	8.38071	4.43583	0.936185	3.13e-06
Espl1	5.90618	3.09449	0.951731	1.82e-05
H2ax	68.8689	48.9964	0.508356	2.54e-05
Plaat3	32.254	22.9794	0.505744	2.76e-05
Kifc1	20.081	13.8975	0.548367	4.82e-05
Aopep	5.29975	3.2669	0.714099	6.24e-05
Niban2	5.11982	3.09027	0.746079	6.53e-05
Tktl1	5.29325	2.22025	1.26858	0.000118286
H2az2	47.2924	34.6947	0.46426	0.000134538
Castor1	26.9029	19.2912	0.495497	0.000140359
Tlnrd1	8.21657	6.05024	0.458314	0.000349072
Rab5if	31.3142	23.4751	0.431386	0.000618248
H2ac11	9.73969	4.46654	1.13651	0.00109323
Epop	6.23558	4.2067	0.583352	0.00128273
Marchf2	17.3885	13.447	0.386633	0.00149244
H2az1	153.75	128.355	0.277303	0.00322521
Ciao2b	50.4928	41.013	0.316523	0.00477382
Itprip	21.883	17.7012	0.320898	0.00624027
Tle5	566.411	469.71	0.285495	0.00769968
Gm4841	8.12478	5.68039	0.536828	0.00839838
Spindoc	7.93205	6.57239	0.287596	0.0100003
H2ac24	9.78056	5.10061	0.961193	0.011961
Znrd2	26.2312	21.038	0.334148	0.0159989
Kifc5b	5.18541	4.07005	0.366773	0.016361
D630039A03Rik	9.58582	7.79936	0.314353	0.0183192
H2-T9	20.1709	16.8602	0.274766	0.0218006
Them6	18.8306	15.8244	0.269315	0.0252936
Cip2a	6.6714	5.14675	0.393724	0.0277887
Prr11	7.79522	4.48977	0.817114	0.0286291
Cryzl2	5.74587	4.16731	0.47904	0.0291498
Calhm6	16.0091	13.2102	0.294797	0.0305254
H4c9	7.39178	4.74834	0.655211	0.0309382

## Sheet: SPKOTreg downregulated genes
Supplementary Data 3 Differentially expressed genes in Setd2-deficient Treg cells
Gene name	KOTreg mean FPKM value	CtrlTreg mean FPKM value	Log2FC(KO/CtrlTreg）	p value
Prrt2	5.87933	21.9006	-1.87975	2.21e-10
Tspan31	12.8393	34.2792	-1.39959	3.34e-09
Smim10l1	4.8101	12.2987	-1.33767	3.37e-08
Klk8	23.4617	47.9928	-1.01619	5.22e-08
H2-Ob	9.28841	19.5535	-1.05696	5.56e-08
Zfp12	4.38092	10.1695	-1.19973	8.17e-08
Fpgt	3.20804	7.95584	-1.29209	1.3e-07
Prg4	4.61646	15.4278	-1.72198	1.56e-07
Ctsw	22.7573	45.0871	-0.970702	1.83e-07
Clcn4	15.0595	26.6245	-0.805681	1.96e-07
Aoc2	4.4116	9.79193	-1.13304	3e-07
Endov	5.06684	9.71225	-0.922524	3.11e-07
Ift80	56.4831	97.7619	-0.775024	5.41e-07
Bcl2	20.6397	35.7874	-0.776842	7.96e-07
Mlh1	3.47585	7.79558	-1.14899	9.15e-07
Gprasp1	6.43698	12.0738	-0.891845	9.44e-07
A430005L14Rik	7.63312	18.3489	-1.24896	9.62e-07
Tasor2	10.3917	16.5956	-0.658677	1.38e-06
Stx1a	8.36526	15.5608	-0.87954	1.54e-06
Ccdc125	6.62801	12.8179	-0.933964	1.62e-06
Fam120b	9.47246	15.419	-0.686578	1.85e-06
Rpl29	488.609	781.725	-0.66138	1.92e-06
Tsc22d3	64.8824	106.311	-0.695722	2.57e-06
Igip	2.9539	5.78221	-0.95142	3.03e-06
Naip5	4.66224	10.4603	-1.15165	3.1e-06
Cep104	3.48406	6.74841	-0.937388	3.15e-06
2410002F23Rik	31.114	48.9228	-0.637034	3.35e-06
Wdr13	10.2654	16.6003	-0.676112	3.52e-06
Rundc3a	4.94566	9.35727	-0.904758	3.55e-06
Qtrt2	5.1501	9.46304	-0.860416	3.95e-06
Zfp61	2.40794	5.72163	-1.2315	4.59e-06
Zfp397	4.60168	7.66254	-0.718524	5.05e-06
Tia1	14.9995	23.1044	-0.606329	5.16e-06
Lxn	13.0183	23.427	-0.830279	5.79e-06
Dtx3	40.6558	62.0607	-0.594397	6.16e-06
Macf1	36.522	57.234	-0.631815	6.39e-06
B230219D22Rik	13.1504	21.5752	-0.696307	6.43e-06
Pik3ip1	16.7711	26.1778	-0.625792	6.73e-06
Rbak	3.15797	6.13423	-0.94106	7.43e-06
Mga	6.9621	10.3485	-0.55523	7.59e-06
Kmt2c	9.55918	14.9314	-0.626798	7.9e-06
Pou2f1	4.58412	6.97924	-0.59059	8.03e-06
Plod3	2.82391	5.59214	-0.969984	8.75e-06
Slc28a2b	8.24083	13.4256	-0.686571	8.75e-06
Hmgn1	36.7066	57.9393	-0.640975	1e-05
Zadh2	4.59059	7.9606	-0.776909	1.09e-05
Tulp4	3.27058	5.14624	-0.637426	1.11e-05
Uvssa	5.31316	8.50158	-0.661446	1.21e-05
Filip1l	11.9243	19.0078	-0.656258	1.25e-05
2510002D24Rik	17.3307	29.4396	-0.749443	1.47e-05
Zfp788	3.75309	6.56688	-0.789227	1.49e-05
Pcmtd2	16.7464	25.1576	-0.570146	1.52e-05
Npas4	2.97429	6.61458	-1.13426	1.6e-05
Zfp871	13.0646	19.1086	-0.531053	1.68e-05
Mdn1	8.48441	12.9851	-0.59883	1.76e-05
Mrps5	16.9176	26.8726	-0.650257	1.91e-05
Ddhd2	5.56921	9.13194	-0.695848	1.99e-05
Gpat4	8.42733	13.6755	-0.683732	2.06e-05
Arhgef12	4.25188	6.34026	-0.560185	2.14e-05
Bcl7a	3.56522	5.94931	-0.721706	2.44e-05
Cd200r1	12.3454	19.3306	-0.629719	2.45e-05
Klhl17	10.6132	16.2977	-0.602002	2.54e-05
Scml4	12.1172	17.5083	-0.513756	2.66e-05
Abitram	7.5996	11.3693	-0.564088	2.67e-05
Cul4a	9.87301	14.7724	-0.565028	2.68e-05
Mdm4	38.4875	54.1273	-0.475232	2.69e-05
Smg1	25.6258	36.9685	-0.512897	2.74e-05
Rc3h2	6.13727	9.1318	-0.555662	2.76e-05
Atp2b1	21.5172	32.6645	-0.585348	2.81e-05
St8sia6	13.5935	20.3928	-0.56928	2.84e-05
2610021A01Rik	5.21553	8.55195	-0.695096	2.88e-05
Zdhhc2	9.65663	15.3781	-0.653433	3.02e-05
Pja2	7.38652	10.8803	-0.542256	3.07e-05
Gbp10	8.93405	14.2632	-0.657173	3.24e-05
Miga1	3.68351	5.81423	-0.640848	3.25e-05
Zfp869	15.419	22.5632	-0.532212	3.33e-05
Utp20	3.76948	5.70549	-0.581366	3.34e-05
Gas8	2.19534	5.27562	-1.24934	3.4e-05
Scai	4.52079	6.52334	-0.511901	3.42e-05
Epm2aip1	6.60403	9.67569	-0.533366	3.5e-05
A630001G21Rik	26.7795	38.8108	-0.517887	3.54e-05
Atp1b1	7.4332	11.6463	-0.631383	3.66e-05
Dennd6b	5.92129	9.09727	-0.602443	3.71e-05
Prrt1	2.17971	7.69593	-1.80642	3.74e-05
AW549877	17.62	25.5505	-0.518394	3.81e-05
Cenpq	8.21332	14.5435	-0.807221	3.87e-05
Kif1b	4.40343	6.91212	-0.635941	3.9e-05
Zfp445	18.456	26.1321	-0.484347	3.96e-05
Acrbp	3.56793	7.0819	-0.970259	3.99e-05
Cep135	4.96972	7.53363	-0.582543	4.22e-05
Ift140	4.57814	6.9352	-0.583531	4.27e-05
Atp11a	7.0376	10.0119	-0.492246	4.32e-05
Ahnak	29.8982	43.6692	-0.531022	4.38e-05
Pcgf6	7.21316	11.5096	-0.657244	4.49e-05
Zfp664	11.914	17.0875	-0.504138	4.59e-05
Nrbp2	3.79959	7.00614	-0.86676	4.63e-05
Ndufaf4	4.55613	7.38856	-0.679651	4.64e-05
Dlg4	14.7179	21.0214	-0.497927	4.69e-05
Gabbr1	19.4771	29.5016	-0.580522	4.76e-05
Brwd1	5.15805	7.56378	-0.53629	4.97e-05
Myc	44.4639	65.1403	-0.533794	4.98e-05
Rufy2	5.51564	7.88593	-0.498392	4.99e-05
Slc25a42	3.52817	5.92091	-0.729955	5e-05
Adgrl1	11.195	15.5252	-0.455482	5.06e-05
Zfp827	3.20128	5.06807	-0.645351	5.06e-05
Ccdc142	4.97221	7.83638	-0.640023	5.25e-05
Dpp7	4.21856	8.09075	-0.923391	5.26e-05
Znrd1	27.8945	43.9106	-0.63884	5.36e-05
Slc35g1	12.8517	18.355	-0.497837	5.42e-05
Kmt2a	27.0587	37.8709	-0.468853	5.56e-05
Kmt2d	27.1174	39.8474	-0.538428	5.58e-05
Pot1b	7.97064	12.3511	-0.613924	5.85e-05
Atm	7.54296	10.6173	-0.476549	5.89e-05
Zmym2	15.7758	21.8639	-0.454205	5.9e-05
Fam193b	29.6585	40.5191	-0.433668	5.97e-05
Purb	21.3534	29.2871	-0.438824	6.16e-05
Cdk8	14.3115	20.4594	-0.498891	6.23e-05
Slc25a23	6.74498	10.8208	-0.666309	6.39e-05
Zfp579	9.29407	13.9615	-0.570383	6.56e-05
Zbtb6	4.70464	7.57803	-0.668862	6.68e-05
Zfp952	4.29805	6.96157	-0.678281	6.95e-05
Tlr7	5.45298	10.2107	-0.888062	7.08e-05
Ubxn7	9.43592	13.2533	-0.474499	7.11e-05
Znrf3	6.18295	9.41898	-0.592649	7.13e-05
Lamp1	64.0214	91.8857	-0.504977	7.28e-05
Dst	5.03381	6.92506	-0.444205	7.42e-05
Etnk1	27.8538	39.1186	-0.473123	7.42e-05
Pnpla7	11.6641	16.1531	-0.453294	7.61e-05
Ttc14	8.72705	12.4654	-0.496746	7.7e-05
Pla2g4b	3.34629	5.52636	-0.706009	7.85e-05
Pnisr	35.1	47.6519	-0.424104	7.87e-05
Usp24	13.7177	18.5944	-0.422681	8.2e-05
Gabrr2	2.95932	6.70977	-1.16684	8.23e-05
Ssbp2	4.86798	6.95253	-0.498018	8.94e-05
Bmi1	16.5871	23.2532	-0.469737	9.02e-05
Ubr4	20.6073	29.9704	-0.52543	9.19e-05
Stx16	27.8066	39.3536	-0.483067	9.21e-05
Eno3	11.0606	16.7833	-0.584927	9.32e-05
Prkce	3.37141	5.15215	-0.596704	9.32e-05
Abraxas1	5.37184	8.74357	-0.684519	9.35e-05
Dph2	5.31387	8.45444	-0.652441	9.51e-05
Ephb6	10.8163	15.6755	-0.520098	9.86e-05
Ubr1	7.92668	10.9204	-0.445952	9.94e-05
Chd6	8.94826	12.2522	-0.437573	0.000102307
Plcb2	24.5893	33.2821	-0.420671	0.00010277
Tfap4	4.32018	7.368	-0.754379	0.000110324
Gbp2b	2.73493	5.42583	-0.969663	0.00011127
Lpcat4	26.0654	37.5338	-0.510926	0.000112182
Ranbp6	4.91504	7.38194	-0.568586	0.000112366
Mat2a	42.5003	57.3714	-0.416028	0.000113439
Crk	13.2106	19.2579	-0.525944	0.000113562
AB124611	23.4545	35.0271	-0.563012	0.00011405
Fos	207.593	281.695	-0.424326	0.00011474
Inpp4b	39.7339	53.2929	-0.407309	0.000118316
Tet3	12.082	16.8594	-0.463886	0.000118856
Cd84	22.8835	30.8927	-0.41608	0.00011897
Tbc1d4	27.9213	37.2968	-0.401304	0.000119171
Zfp729b	5.00704	7.40103	-0.54745	0.000119353
Heatr6	8.19237	11.2418	-0.43959	0.000122611
4833420G17Rik	25.3456	35.2174	-0.456791	0.000124106
Dicer1	11.2986	15.242	-0.415614	0.000125952
Nt5e	55.6872	74.5926	-0.404866	0.000127261
Zfp955b	4.19998	6.75957	-0.669251	0.000133789
Tasor	9.23038	13.0232	-0.478634	0.000134104
Mycbp2	22.2474	30.5653	-0.442761	0.000134297
Ubn2	4.83643	6.55562	-0.421785	0.000135969
Trim39	17.3815	23.7416	-0.432697	0.000136837
Card6	17.8751	24.2335	-0.422591	0.000137923
Rcn1	18.4502	26.4421	-0.501463	0.000144784
Zkscan3	24.1742	33.725	-0.463119	0.000148605
Cirbp	54.4977	73.9905	-0.425271	0.000153628
Kbtbd11	63.7674	92.4819	-0.519598	0.000154919
Ccdc50	14.1343	19.1444	-0.421812	0.000156305
Nsun5	5.29427	8.37975	-0.646523	0.000157605
Birc6	21.8216	30.0141	-0.444356	0.000158965
Phip	12.3205	16.6844	-0.421855	0.000159011
Slc35a3	7.78942	11.7104	-0.569408	0.000159407
Trpm7	15.8966	21.1086	-0.392182	0.000160691
Mfsd13a	2.85717	5.0803	-0.813526	0.000160746
Pus3	11.2083	16.601	-0.548539	0.000161009
Nufip2	14.5694	19.7927	-0.424366	0.000161143
Stx17	5.35134	7.62427	-0.494021	0.000162366
Ocrl	4.22818	6.16007	-0.526981	0.000162617
Sp6	5.31406	9.90991	-0.885602	0.000162746
Ivd	14.0988	20.8034	-0.544465	0.000164558
Cbx6	10.7632	15.1346	-0.475369	0.000166925
Gatc	6.17867	9.92842	-0.668445	0.000169523
Rasa1	32.7631	43.2121	-0.38257	0.000176199
Vps13c	7.0173	9.82451	-0.469442	0.0001803
Atxn3	4.81284	7.31431	-0.586344	0.00018404
Sfi1	9.08115	12.7754	-0.47537	0.000185615
Akap9	7.22699	9.67938	-0.405558	0.00018568
Zbtb18	5.42379	7.67882	-0.4848	0.000186329
Cyp4f13	12.9654	18.6591	-0.508871	0.000187993
Tbc1d23	7.05324	10.0102	-0.488003	0.000188007
Vamp1	10.1369	14.8391	-0.532114	0.00019071
Slc35e2	3.5473	5.23204	-0.544917	0.000206594
Ube3a	3.84725	5.48072	-0.493386	0.00021005
Inpp5f	24.4557	32.2756	-0.383996	0.000210704
Glo1	19.6269	27.9335	-0.492412	0.000220336
Rnf213	21.7467	31.9478	-0.538914	0.000221742
4932438A13Rik	16.6939	21.996	-0.381138	0.000223756
Heca	43.4781	58.2567	-0.405564	0.000234924
Amigo2	3.49519	5.47764	-0.631986	0.000237164
Zscan26	20.1453	27.3325	-0.422755	0.000237604
Tmx4	5.62982	7.77761	-0.449529	0.000243516
Zbed6	10.1119	13.4819	-0.398355	0.000243558
Zfp784	3.23258	5.64795	-0.787439	0.000244806
Ago1	10.8446	14.3742	-0.390471	0.000245486
Zfp961	6.9348	10.0616	-0.51966	0.000247527
Erlin2	5.80005	8.17888	-0.479221	0.000247897
Dmxl1	4.75315	6.48466	-0.432657	0.000255371
Spry1	12.6154	17.827	-0.483505	0.000256338
Zfp874b	4.6522	8.2668	-0.812418	0.000256939
Bckdhb	7.33798	11.6115	-0.644914	0.000257125
Ptger4	30.7995	40.917	-0.393709	0.00025958
Gpr83	20.7209	40.465	-0.950051	0.00026123
Pik3r5	23.3708	31.9773	-0.435822	0.000263994
Zdhhc4	22.4787	31.2019	-0.456904	0.000264992
Prkdc	3.9066	5.24146	-0.407834	0.000266379
Slc38a9	4.39484	5.95109	-0.420401	0.000269319
Map3k2	5.98336	8.02523	-0.407956	0.000274964
Adpgk	26.2905	34.9723	-0.39523	0.000279027
Mfsd1	17.6059	23.7812	-0.417612	0.000280868
Rrnad1	7.95169	11.1668	-0.473283	0.000282497
Meis3	18.18	25.7955	-0.488436	0.000283669
Rfx7	17.1029	22.4732	-0.377992	0.000287768
Jmjd8	5.64648	8.83372	-0.62991	0.0002913
Dcp2	4.18489	5.82133	-0.459443	0.000291377
Sumf2	5.14591	7.97826	-0.616116	0.000297464
B3galnt2	5.30537	7.57337	-0.4975	0.000298409
Tuba3a	3.87734	7.07279	-0.849135	0.000299212
Stxbp2	39.172	50.9911	-0.364045	0.000300189
Sp4	12.9726	17.1186	-0.384172	0.000304636
Parp3	30.2875	40.3642	-0.397973	0.00030804
Emc1	5.3561	7.32661	-0.434624	0.000308801
Dmtf1	30.2608	40.5083	-0.403267	0.000308976
Slc7a6	12.8082	17.0152	-0.392889	0.000311827
Rrm2b	5.60367	8.10379	-0.514983	0.000320558
Taz	24.35	32.5776	-0.402931	0.000320696
Crebl2	10.9387	15.1279	-0.451278	0.00032629
Zfp141	8.39043	11.3953	-0.424733	0.000328045
Gigyf1	24.1782	32.765	-0.421855	0.00033569
Tnpo2	13.6502	18.1391	-0.39323	0.000339311
Snx14	18.1026	24.1919	-0.40081	0.000341375
Bbs2	3.28957	5.25755	-0.660978	0.000342623
Flvcr1	3.99067	6.2579	-0.631188	0.000342778
Gsto1	24.7761	34.643	-0.468245	0.000345555
Pcsk4	2.93916	5.09935	-0.778834	0.000349211
Cwf19l2	4.71115	6.70937	-0.493174	0.000350846
Neurl4	13.4327	17.7166	-0.383461	0.000352493
B4galt3	13.0699	18.5271	-0.485396	0.000354473
Gtf2h3	6.21086	9.00043	-0.517983	0.00035996
Gripap1	22.2921	29.6418	-0.39355	0.000371364
Herc2	11.0746	14.9268	-0.415571	0.00037191
Hdgfl3	6.102	8.19715	-0.409386	0.000373026
Rad54l2	4.43939	5.96779	-0.410818	0.000375698
Usp11	6.77599	9.39428	-0.45521	0.000376288
Utrn	21.553	27.9567	-0.359199	0.00038281
Il6st	32.6019	44.9924	-0.449135	0.000390866
Zfp260	12.9564	21.5371	-0.714091	0.000394022
Prcp	3.90088	6.42214	-0.704511	0.000394305
Fam136a	5.9118	9.50185	-0.666658	0.000409553
Dop1a	4.62005	6.14344	-0.395032	0.000411358
E2f5	6.15804	10.0274	-0.687359	0.000412547
Igf1r	6.90139	8.93388	-0.356049	0.000414755
Pus7	7.12241	10.0192	-0.476295	0.000420733
Nckap5l	9.93824	13.2821	-0.402528	0.000428858
Trat1	49.4121	67.1384	-0.424855	0.000430003
Slc35a1	8.37872	11.9631	-0.49646	0.00045436
Alg2	4.10723	6.1219	-0.559604	0.000461184
Entpd5	10.2052	13.5305	-0.39068	0.000462947
Pprc1	10.9044	14.3048	-0.374779	0.000468896
Dennd2d	41.2178	53.7563	-0.36585	0.000473094
Rgl2	41.0837	52.7165	-0.343183	0.000474348
Pkd1	9.61416	13.1042	-0.43205	0.000479428
Zfp984	17.159	22.5448	-0.377046	0.000479812
Trip11	7.18386	9.4168	-0.374019	0.00048423
Zfp81	3.50622	5.99786	-0.755412	0.000485426
Arhgef4	8.60053	12.0834	-0.47455	0.000485917
Cbx7	81.1468	104.516	-0.348714	0.000486421
Thoc1	9.18202	12.5014	-0.427369	0.000498692
Zfp317	10.2335	13.5751	-0.390394	0.000502164
Zfp512	7.38081	10.8688	-0.539759	0.000503589
Slc49a4	3.85078	5.43008	-0.479572	0.000506849
Thra	5.47393	8.73933	-0.661041	0.000524737
Hdac10	13.7133	18.1935	-0.391602	0.000527128
Ice2	5.26389	7.42267	-0.479817	0.000542115
Mccc1	4.39719	6.43714	-0.533625	0.000547389
Luc7l	12.0369	15.6731	-0.363338	0.000549666
Atxn1l	4.73703	6.46456	-0.433146	0.000550504
Acvr1b	6.60153	9.73318	-0.545559	0.000555993
Nktr	32.8184	41.8327	-0.333649	0.000560578
Gabpb2	21.5943	27.7026	-0.342969	0.000563038
Zscan29	12.6231	16.3974	-0.360489	0.000563152
Slc25a40	8.28478	11.4403	-0.447968	0.000567206
Zdhhc17	8.64755	11.4522	-0.388784	0.000567516
Tmem191c	10.7179	15.3322	-0.49944	0.000567747
2810004N23Rik	12.1674	17.2185	-0.483624	0.000567904
Sell	221.598	299.531	-0.418087	0.000568678
Cd2ap	17.4498	22.4334	-0.345446	0.000569329
Herc1	11.5991	15.3087	-0.38487	0.000586629
Rpl36a	514.697	657.266	-0.33621	0.000590726
Cbx5	7.06658	9.20729	-0.364338	0.00059098
Ash1l	10.415	13.3902	-0.346515	0.000591737
Pomk	3.40581	5.05625	-0.553286	0.000593624
Utp25	4.54893	6.15757	-0.419823	0.000601278
Usf3	5.72895	7.56621	-0.385686	0.000603562
Pias2	8.43249	11.0387	-0.37168	0.000607746
Pank3	7.90282	10.1846	-0.349328	0.000612144
Il7r	50.3512	64.3327	-0.336379	0.000620932
Zfp672	4.42616	6.37328	-0.508178	0.000623018
Rnf43	13.9209	19.8888	-0.499551	0.000624703
Ubp1	45.0263	57.3677	-0.332547	0.000628459
Slc22a5	13.0299	17.1837	-0.383309	0.000630643
Smyd2	9.53433	13.5871	-0.494511	0.000634914
Dffb	5.13355	7.82508	-0.592564	0.000636226
Nisch	42.1672	54.4853	-0.354047	0.000647109
Luc7l2	41.4412	53.6624	-0.355545	0.000648798
Rragd	3.71303	5.26136	-0.487365	0.000659888
Mrgbp	20.9458	28.5728	-0.430403	0.000666675
Adamts6	15.4551	20.3523	-0.381671	0.000669999
Crebrf	7.36649	9.92658	-0.412486	0.000674882
Rpl5	553.472	710.024	-0.342704	0.000683556
Cramp1l	7.69522	10.4115	-0.420686	0.000692208
Zdhhc20	35.9511	46.1049	-0.34152	0.000705718
Rev1	3.72657	5.28379	-0.487845	0.000706423
St8sia1	4.73535	6.30472	-0.396125	0.0007071
Wdr11	8.57221	11.2854	-0.380202	0.000717274
Cplane1	4.06939	5.32206	-0.370912	0.000725398
Ice1	14.321	19.0411	-0.396049	0.000730023
Hectd4	7.24072	9.58508	-0.388734	0.000733115
Naa25	8.59226	11.6359	-0.42182	0.000745228
Zmym5	15.826	20.4074	-0.349262	0.00074659
Rps4x	690.24	878.446	-0.331418	0.00075297
Zfc3h1	12.4387	16.3947	-0.380877	0.000759197
Smc4	157.89	207.81	-0.378889	0.000766994
Themis	11.2735	14.579	-0.354406	0.000767726
Galnt7	8.81255	11.6198	-0.382338	0.000778676
Stimate	4.71762	6.58411	-0.464896	0.000782336
Vps13b	7.7773	9.95342	-0.340138	0.000782412
Dph5	14.6523	20.5512	-0.469667	0.000786506
Tom1l2	7.88094	10.7542	-0.432978	0.000786703
Fastk	33.4898	43.1801	-0.350446	0.000798477
Atp2c1	10.3385	13.3112	-0.34766	0.000808875
Foxn2	14.6538	18.7468	-0.338418	0.000810673
Snapc4	12.6572	16.456	-0.362381	0.000817117
Wdr73	6.61512	9.45009	-0.496661	0.000820808
Top1mt	3.31831	5.43651	-0.694749	0.000824299
Zzz3	11.7367	14.8732	-0.325294	0.000830381
Tmem181a	7.16023	10.5287	-0.538228	0.00083075
Man2c1	16.6339	21.7748	-0.372018	0.000837068
Usp48	23.2092	29.2886	-0.318869	0.000842137
Dgke	5.06589	6.79531	-0.407879	0.000842975
Mdc1	11.8464	15.1553	-0.338194	0.000844017
9430015G10Rik	8.35072	11.4423	-0.436585	0.000847157
Celf1	20.8336	27.1848	-0.366766	0.000851222
Dvl1	18.6137	23.8836	-0.343724	0.000854296
Cep97	7.18608	9.23262	-0.34437	0.000855359
Taok1	8.09311	10.257	-0.325745	0.000866076
Kcnip2	3.38907	6.98316	-1.02376	0.000877151
Slc25a37	11.8966	15.4687	-0.363065	0.000894488
Zfp36l2	333.451	454.483	-0.430867	0.000904664
Zfp146	16.4393	22.5048	-0.434617	0.000908174
Tsnax	29.8918	38.0406	-0.331535	0.000908901
Zfp623	4.67252	6.90758	-0.546279	0.000911953
Rcbtb1	18.208	24.0274	-0.382582	0.000936411
Gnpat	23.3964	29.8856	-0.336472	0.000937161
Rbm6	22.717	28.6497	-0.317974	0.000947096
Dcun1d2	9.11867	12.156	-0.397442	0.000951766
Dnase1	4.11423	6.98405	-0.746694	0.000964014
Dnah8	6.91832	13.035	-0.896688	0.000974498
Akt3	8.60051	11.1899	-0.36234	0.00097975
Rps11	1746.78	2252.58	-0.350919	0.000984075
Ankzf1	6.6158	9.24568	-0.465143	0.000985845
Ing5	7.10361	9.38748	-0.385282	0.000987535
Vps13a	9.68978	12.222	-0.318495	0.00100019
Exoc6b	4.8624	6.46114	-0.393719	0.00100661
Gid4	7.66829	10.2177	-0.39777	0.00101556
Ralgapa2	5.18302	6.61144	-0.334546	0.0010171
Fastkd3	4.65909	7.37704	-0.646634	0.001023
Golgb1	8.04877	10.1942	-0.324688	0.0010349
Socs4	9.46999	14.5461	-0.601563	0.00105224
Fastkd2	4.08235	5.8537	-0.502431	0.00105287
Tgs1	6.9275	9.28744	-0.406729	0.00105981
Iqcc	6.45771	9.21809	-0.496782	0.00106428
Treml2	23.003	29.6919	-0.351673	0.00106562
Zfp956	6.11049	8.49445	-0.459192	0.00106587
Acadsb	6.59652	8.91416	-0.416784	0.00106684
Clcf1	35.7643	48.3995	-0.420125	0.00107385
Tsc1	6.83107	8.77842	-0.345848	0.00107677
Gata1	12.3462	16.8103	-0.428537	0.00108967
Pstk	10.2032	14.8884	-0.528606	0.00110737
Zbtb44	7.11671	9.11199	-0.339087	0.00111258
Cbarp	11.0017	15.6568	-0.494363	0.00112259
Ap4e1	5.51616	7.25075	-0.376982	0.00112267
Ttc28	4.71864	7.3406	-0.623126	0.00112982
AW011738	5.41439	7.83428	-0.515123	0.00113259
Mapk8ip3	26.4044	33.1709	-0.313064	0.00113271
Twnk	4.63461	6.39927	-0.449361	0.00113786
Elp3	13.5922	17.461	-0.345034	0.00113979
Faah	39.6809	50.3721	-0.327239	0.00114237
Rnf167	85.4527	111.366	-0.364949	0.00114367
Rev3l	7.52413	9.47882	-0.316873	0.0011595
Gga3	17.0588	21.615	-0.324673	0.00117174
Elmo3	4.07816	6.07882	-0.56141	0.00118637
Fyttd1	10.8597	13.9644	-0.345742	0.00118649
Sfswap	24.9506	31.4429	-0.317647	0.00119779
Zfp7	6.73955	9.15355	-0.42445	0.00120957
Zmym6	7.11272	9.34653	-0.377429	0.00121876
Simc1	4.20136	5.68259	-0.419904	0.00122009
Pbx2	31.4763	40.4898	-0.346842	0.00125008
Ttc4	14.8973	19.1446	-0.34528	0.0012504
Carm1	13.4414	17.8967	-0.39793	0.00125154
Rmnd5a	23.9958	29.8711	-0.299665	0.00125554
Rhbdd2	4.95702	6.73388	-0.42593	0.00126635
Dph7	4.26427	6.29972	-0.544529	0.00127215
Tdrp	3.61432	5.51204	-0.593355	0.00127714
Zc3h7b	9.73146	13.2415	-0.429844	0.00127809
Ino80d	9.73131	12.3451	-0.326176	0.00128177
Kctd3	5.37252	7.28058	-0.422068	0.0012888
Akr1e1	3.46569	6.0685	-0.790429	0.00129762
Atrx	31.4096	39.695	-0.321367	0.00130128
Sdad1	9.75411	12.4548	-0.336697	0.00130474
Pan2	17.484	22.391	-0.339185	0.00131897
Zfp266	7.29715	9.50345	-0.363514	0.00134357
Cyth3	18.3053	23.7112	-0.358155	0.00135039
Mapk1ip1	16.5512	22.2584	-0.409615	0.00135138
Rmnd1	14.4593	19.0205	-0.37829	0.00136237
Rbm12b2	4.29756	6.04973	-0.475222	0.00138915
Dennd4a	4.5903	6.14337	-0.404823	0.00139316
Tmem201	5.40723	6.9653	-0.348902	0.00140539
Gtpbp6	9.108	12.6186	-0.45299	0.00141705
Heatr3	9.09519	12.0518	-0.390368	0.00142522
Grpel2	5.53221	7.31286	-0.385697	0.00143774
Nr2c2	5.80917	7.53371	-0.35805	0.00144082
Klf6	130.992	174.056	-0.395169	0.00144794
Btla	43.4914	54.0037	-0.295352	0.00146576
Smad5	5.1932	6.76517	-0.363738	0.00147316
Ash2l	18.5817	23.6012	-0.328158	0.00148055
Tut4	25.0996	31.3829	-0.306013	0.00148222
Atr	4.44557	5.84442	-0.377024	0.00148518
Zdhhc15	7.68442	10.0259	-0.368117	0.00148569
Slf2	8.18484	10.3084	-0.315882	0.00149523
Wdr4	6.33554	8.32387	-0.377347	0.00150126
Pyroxd1	4.1571	6.19083	-0.558103	0.00151104
Kdm7a	11.7433	14.555	-0.293141	0.00151814
Zfp821	3.94427	5.89469	-0.562824	0.00154902
Aff4	12.8271	16.1143	-0.313507	0.00155051
Ndor1	15.5922	19.4201	-0.300078	0.00156489
Zfp280c	10.3686	13.4945	-0.362089	0.00156497
1700094D03Rik	5.95413	8.78259	-0.54122	0.00158193
Zbtb4	10.1331	13.2209	-0.368354	0.00158262
Tspan32	115.515	144.953	-0.311447	0.00158818
Slk	19.4026	23.9979	-0.289845	0.00159711
Orc3	11.8138	14.7428	-0.302553	0.0015982
Insr	3.95866	5.11677	-0.35367	0.00160604
Pfkm	4.56122	6.48645	-0.490526	0.0016152
Zfp995	4.10356	6.16187	-0.568259	0.00162217
Akap8l	49.732	61.698	-0.294535	0.0016223
Mapk11	22.7198	29.4729	-0.359344	0.00162324
Zfp512b	12.2418	15.5242	-0.326951	0.0016378
Synj2bp	4.17406	5.56659	-0.397074	0.00165101
Ttc3	11.0943	14.5908	-0.380595	0.00165404
Atl3	14.0731	17.5106	-0.298719	0.00167154
Arid3b	12.3579	16.2461	-0.377366	0.00167898
Tmem128	25.9961	33.68	-0.35689	0.00171113
Zfp68	11.4396	14.3362	-0.309236	0.00171119
Fam149b	10.0642	13.0903	-0.36199	0.00172342
Nfat5	18.1065	22.3753	-0.289107	0.00172397
Ino80	11.4525	14.7819	-0.352734	0.00175161
Leng8	69.92	86.8632	-0.296115	0.00175825
Prmt3	14.8565	18.9899	-0.337683	0.00176067
Trap1	35.4574	44.1554	-0.300027	0.00178289
Atad3a	13.6098	17.6371	-0.357729	0.00179905
Zfp160	4.01587	5.80429	-0.512308	0.0017992
Mtrr	4.85985	6.74264	-0.455322	0.0018094
Rflnb	12.5705	15.9606	-0.32814	0.00180985
Clcn3	8.34431	10.8687	-0.365054	0.00180992
Pnpt1	16.9414	21.3808	-0.318835	0.00182128
Sptssa	24.7461	33.2549	-0.407756	0.00182422
Nbr1	20.9446	26.327	-0.31309	0.00183006
Prpf39	24.7395	31.9375	-0.35022	0.00183528
Abl2	4.30763	5.53827	-0.34719	0.00183577
Ppp1r10	12.2808	15.832	-0.350312	0.00184186
Zmym4	6.27355	8.16082	-0.36439	0.00184216
Slc26a11	3.96866	5.71123	-0.508315	0.00185122
Ogt	55.8384	78.7776	-0.477902	0.00185601
Smurf1	10.3392	13.2544	-0.343053	0.00185916
Fam189b	53.2571	66.3717	-0.30185	0.00186733
Gdi1	77.9335	96.774	-0.295414	0.00187664
Eif4g3	39.3711	49.0649	-0.301177	0.00188914
Rptor	5.91357	7.65317	-0.356645	0.00190134
Ankrd28	7.31904	9.50703	-0.361571	0.00191227
Ercc6	6.55702	8.18971	-0.304481	0.00192336
ND3	11.6489	23.4205	-0.985492	0.00192539
Sec22c	6.4116	8.14772	-0.329328	0.00194503
9930021J03Rik	7.08793	9.00218	-0.32913	0.00194611
Cep44	5.45396	8.31344	-0.590028	0.00194827
Tmem69	3.62377	5.85079	-0.672042	0.00197172
Pmel	14.5412	19.2732	-0.38812	0.00197569
Arhgap5	4.5797	6.26979	-0.438327	0.00198751
Ktn1	12.2676	15.6529	-0.333731	0.00201414
Ager	8.60074	12.7532	-0.552904	0.00201886
Ndufb5	37.5652	48.1323	-0.340454	0.00202275
Mecr	6.23531	9.27897	-0.557028	0.00202718
Cds2	28.664	36.1473	-0.317877	0.00203022
Rbm26	12.7737	16.1153	-0.319057	0.00203145
Zfp507	6.39734	8.43474	-0.383545	0.00206327
Cnst	15.5846	19.436	-0.301885	0.00206338
Ddx17	60.8811	76.1984	-0.306955	0.00207243
Slc30a7	8.45883	10.584	-0.306564	0.00208138
Ints6l	16.1167	20.0883	-0.301062	0.00209505
Trrap	13.1567	16.7425	-0.332551	0.00210914
Zfp942	10.3022	13.6463	-0.387215	0.00211183
Polr1b	7.58197	9.77103	-0.349422	0.00211391
Mrpl24	49.994	64.4352	-0.348321	0.00212622
Ankhd1	19.667	24.2153	-0.284017	0.00212627
Rps24	1693.84	2137.27	-0.318123	0.00214335
Pramel12	6.53846	8.70482	-0.397652	0.00215394
Tnrc6b	10.296	12.659	-0.281306	0.00215445
Ikbkb	46.5128	57.4472	-0.288202	0.00216142
Lrpprc	9.3478	11.7764	-0.316885	0.00217158
Bccip	23.2381	30.1927	-0.360879	0.00220724
Pcf11	30.1926	36.9508	-0.274801	0.00222661
Jpt2	8.10028	10.6843	-0.38239	0.00222675
Rnf170	6.50694	8.67526	-0.39705	0.00223435
Pou6f1	9.904	12.8297	-0.357598	0.00226932
Atg2b	6.88013	8.66782	-0.317828	0.00228316
Mfsd4a	4.5179	6.25284	-0.450966	0.00229457
Urb1	3.95036	5.20143	-0.381691	0.0023034
Prps2	24.5578	30.4616	-0.293951	0.00230662
Casd1	11.5106	14.5375	-0.320533	0.00231527
Rab12	11.7459	15.944	-0.422143	0.00231676
Cebpz	18.0098	22.2679	-0.289427	0.00232677
Zmym3	8.92802	11.101	-0.298008	0.00233689
Sipa1l1	13.5635	16.9179	-0.303122	0.00234015
Trib2	63.3402	77.6433	-0.277464	0.0023417
Rasa2	10.3372	12.7961	-0.291234	0.00236759
Dido1	9.27306	11.6583	-0.314756	0.00237854
Prpf4b	27.9148	34.4576	-0.286495	0.00238032
Dhx38	17.6071	22.5702	-0.343063	0.00238686
Fam78a	27.6746	34.1901	-0.28846	0.0023919
Rif1	10.9074	13.4563	-0.285874	0.00244845
Gm13212	5.99403	10.0466	-0.728383	0.00245336
Trmt61a	4.27992	6.20837	-0.520633	0.00245542
Rpl35a	525.841	669.508	-0.331225	0.00245622
Fbxl5	18.0303	22.552	-0.30661	0.00245754
Ppm1b	21.1542	27.1279	-0.341654	0.00247346
Ero1a	8.94292	11.2257	-0.311488	0.00247389
Zfp955a	4.1478	5.74243	-0.452967	0.00247845
Cdk10	15.2119	19.8048	-0.364798	0.00248382
Rpl23a	1875.41	2312.38	-0.285564	0.00250316
Zfp639	16.2685	20.8052	-0.337451	0.00253543
Anapc11	9.37547	11.9126	-0.3287	0.00254124
Wwp1	8.13468	10.4814	-0.347682	0.00254133
Zfp729a	3.93955	5.20196	-0.383499	0.00254372
Polr3e	7.08623	9.25701	-0.370345	0.00262967
Arfip2	9.47864	12.1347	-0.340596	0.0026484
Nle1	13.4843	17.6544	-0.37173	0.00265822
Lats1	8.18554	10.3234	-0.317435	0.0026832
Paip1	10.1543	12.9011	-0.327479	0.00268658
Metap1d	9.34793	13.2241	-0.482847	0.00269435
Bet1	5.06014	7.9719	-0.635933	0.0027134
Thumpd1	26.0557	32.3634	-0.296846	0.00271954
Pip4p2	10.598	13.6191	-0.345033	0.00272025
Rabgap1l	28.4236	34.7538	-0.273581	0.00273369
Arhgef18	32.5848	40.4705	-0.295937	0.00275908
Zfp692	13.3553	17.3146	-0.357035	0.00277711
Usp34	13.0401	16.3504	-0.311021	0.00277734
Anks3	16.6514	20.7967	-0.30392	0.00280013
Ermard	4.90952	6.7063	-0.432905	0.00282633
Tmem68	6.24343	8.54329	-0.434009	0.0028498
Tomm70a	21.6739	26.6943	-0.284399	0.00292632
Fads1	3.83534	5.26764	-0.441683	0.00294552
Rala	14.4003	18.15	-0.316656	0.00297841
Gpatch4	11.5244	15.0289	-0.366405	0.00298669
Pcmtd1	13.7321	17.1644	-0.304296	0.00298976
Usp33	15.8468	19.5994	-0.289946	0.00299777
Mcoln1	20.0537	25.6707	-0.339355	0.00305044
Asb13	15.5726	20.558	-0.382729	0.00308872
Ogfod1	5.16643	6.6412	-0.345255	0.00311373
Zfp426	8.99493	11.3292	-0.315837	0.00313553
Fbxl20	12.3102	15.5831	-0.325158	0.00315194
Hps5	8.52826	10.639	-0.302651	0.00316799
Krtcap3	13.0651	18.818	-0.510283	0.00317425
Sesn1	32.9344	40.1292	-0.268222	0.00317901
Bach2	8.3671	10.3409	-0.289691	0.00319373
Cd96	104.837	127.971	-0.27121	0.00319873
Tmem230	14.6447	18.7619	-0.340674	0.00320885
Rps29	664.362	825.678	-0.297857	0.00321411
Slc25a32	7.26489	9.79145	-0.412212	0.00321485
Ctse	21.7145	27.6758	-0.33442	0.00321708
Rps27	1488.91	1886.13	-0.325828	0.00322098
Mtcp1	3.99949	5.88433	-0.538917	0.00322428
Armc8	5.41557	6.8091	-0.312985	0.00322535
S100pbp	11.3603	14.9939	-0.3835	0.003226
Rabep1	7.30358	9.119	-0.303983	0.00326062
Taf4b	4.16333	5.3729	-0.351785	0.00326998
Telo2	6.52731	8.56515	-0.376927	0.00328321
Camsap2	4.24856	5.36827	-0.321673	0.00328744
Ralgapa1	11.2581	13.9418	-0.292975	0.00328844
Foxj3	14.8048	18.1095	-0.274444	0.00329493
Rpl26	1015.35	1277.38	-0.313153	0.00330181
Cd72	6.3004	9.22764	-0.533689	0.00333771
Rbm41	4.16202	5.57418	-0.403136	0.00336059
Zfp715	7.15694	9.38447	-0.372947	0.00338619
Degs2	4.9801	7.40924	-0.554299	0.00338814
Dnajc13	10.1464	12.4119	-0.274317	0.00340063
Wdr75	15.6138	19.6092	-0.313093	0.00340406
Cox16	9.9839	13.2317	-0.388126	0.00343076
Nod1	20.3961	25.2284	-0.291212	0.00343755
Tnfrsf25	50.2056	62.1941	-0.292254	0.00344987
2700062C07Rik	9.76249	13.7181	-0.47356	0.00346353
Poglut2	3.53245	5.18504	-0.535379	0.0034868
Hspa1b	2.58011	5.26521	-1.00786	0.00348907
Thap3	28.8772	37.8799	-0.374629	0.00350842
Btaf1	8.89607	10.8685	-0.27269	0.00351637
Cdc37l1	9.97015	12.827	-0.345772	0.00356142
Lap3	9.37529	12.0884	-0.350034	0.00358775
Ptov1	6.32023	9.12968	-0.516067	0.00359269
Elp1	5.52077	7.05388	-0.336777	0.00359574
Nfx1	22.8972	27.9549	-0.271318	0.0036
Ccdc82	23.1514	28.3233	-0.273938	0.00362542
Eml2	13.4272	16.8909	-0.314329	0.00366928
Cdk16	22.3248	27.2184	-0.269058	0.00370069
Dgkq	4.6607	5.99288	-0.346097	0.00372769
Pank4	21.7243	26.9098	-0.292833	0.00375158
Huwe1	45.8359	56.305	-0.280713	0.00376298
Gtf2h2	8.82326	12.0842	-0.435109	0.00377436
Dnajc21	16.0926	20.1287	-0.306027	0.00379016
Dph6	5.28003	7.25385	-0.442503	0.0037977
Rbm4b	11.117	15.0129	-0.414491	0.00387564
Ccr6	7.38126	10.0875	-0.433303	0.0038809
P2ry10	88.8343	108.309	-0.269208	0.00391547
Plekhn1	10.5707	13.7006	-0.358301	0.00393884
Tnrc6a	19.873	24.3736	-0.277538	0.00394172
Tmed8	4.50548	5.62887	-0.304408	0.0039423
Cnep1r1	9.70934	13.1029	-0.414055	0.00396266
Parp11	9.44963	13.2179	-0.465323	0.00399569
Mier1	29.6163	36.5965	-0.287677	0.00400505
Bod1l	8.81491	11.0299	-0.306734	0.00401224
Colgalt1	23.1813	28.4152	-0.276956	0.00402313
Ddx31	4.9255	6.53493	-0.3902	0.00403627
Nucb2	8.53146	11.5813	-0.426066	0.00405003
Zfp809	10.1468	12.9839	-0.338821	0.00405707
Akap11	8.29289	10.087	-0.266429	0.00406422
Ipo11	5.99298	7.57159	-0.320839	0.00407059
Wdr20	8.61599	11.3601	-0.383079	0.00407556
Ezh1	19.951	24.3957	-0.273311	0.00408125
Ttll4	7.5853	9.48124	-0.305616	0.0040845
Ddx11	5.77796	7.34625	-0.329473	0.00408832
Zranb1	13.9051	17.4839	-0.314387	0.00412679
Tatdn3	3.32402	5.62546	-0.742381	0.00413563
Pskh1	9.95519	12.8803	-0.356351	0.00414383
Zfp280d	13.0869	15.9783	-0.271427	0.00415181
Gapvd1	18.8311	23.1946	-0.285332	0.0041528
Cep95	13.9784	17.8613	-0.335622	0.00415578
Cyb5r1	9.61232	12.6979	-0.384699	0.00415987
Eif4a2	175.502	214.518	-0.272375	0.00418385
Rnf139	13.075	15.9606	-0.271312	0.00420973
Impdh2	46.1277	56.3448	-0.272544	0.00421412
Nlrc3	20.1303	24.9229	-0.291568	0.00425471
Otud4	20.6446	25.4288	-0.283226	0.00426547
Pacsin1	19.6468	24.4092	-0.297899	0.00427936
Akap10	11.6874	14.7165	-0.316409	0.00428039
Fam114a2	20.0116	25.0597	-0.306541	0.0043025
Med1	13.3886	16.5271	-0.287865	0.00437588
Abhd14b	2.99981	5.17309	-0.771418	0.00438178
Snx27	9.319	11.378	-0.271506	0.00438182
Tapt1	19.2238	23.4937	-0.272452	0.00442636
Rsf1	7.2447	8.82569	-0.268645	0.00449648
Ccdc66	9.78206	12.3813	-0.322361	0.00453881
Rpp14	5.73274	7.72608	-0.413249	0.0045849
Klc2	7.94079	10.1554	-0.338725	0.0045861
Alg10b	9.83074	12.2539	-0.301766	0.0045962
Nop10	51.172	64.5665	-0.31751	0.00461187
Stk11ip	8.41542	10.4483	-0.29606	0.00463412
Dync1h1	26.2396	32.9211	-0.312063	0.00468586
Cst3	32.478	46.1159	-0.488179	0.00477006
Il17rb	2.91958	5.28724	-0.841663	0.00480362
Lrp6	6.59784	8.14402	-0.288347	0.00492067
Il9r	8.3227	11.2908	-0.424061	0.00492526
Dcaf6	9.92895	12.3352	-0.296825	0.00493619
Cyb5r4	17.4407	21.4311	-0.280889	0.00495523
Abcd4	6.28518	8.19939	-0.366352	0.00498478
Washc4	7.93532	9.81236	-0.289054	0.00503431
Usp45	7.81874	9.58979	-0.277551	0.005042
Smim12	8.91764	12.5024	-0.470147	0.00505947
Gvin1	5.107	7.16704	-0.469973	0.00507461
Ccdc93	6.3837	7.78773	-0.270045	0.00508492
Nipsnap2	13.9619	17.5149	-0.311124	0.00511751
AI597479	5.03963	6.52793	-0.356186	0.00513385
Guf1	5.50518	7.22843	-0.374355	0.00514337
Acss1	7.45759	9.60477	-0.349109	0.00522761
Vasn	3.65946	5.4654	-0.564477	0.00524749
Gxylt1	7.86356	9.55812	-0.265289	0.00524878
Phtf2	10.8564	13.2531	-0.271113	0.00527343
Poglut1	11.8185	14.7408	-0.30227	0.00529743
Map3k3	33.409	41.3176	-0.291499	0.00531588
Erich1	9.71676	13.089	-0.412696	0.00533255
Atrn	4.48855	5.7084	-0.332105	0.00537872
Brms1l	4.65839	6.41779	-0.443666	0.00542749
Ttc5	13.8765	17.5666	-0.322916	0.00546633
Crim1	8.17913	10.019	-0.276942	0.00547311
Zfp638	16.9467	20.6021	-0.264202	0.00547816
Elk4	18.7907	22.8454	-0.265324	0.00549534
Dhx33	7.47093	9.24412	-0.291581	0.00559739
Habp4	16.1534	20.2879	-0.313348	0.00560347
Thoc2	16.5513	20.1705	-0.267602	0.00561708
Rcan3	9.84794	12.1657	-0.289151	0.00563218
Trmt2b	8.30307	10.5741	-0.331993	0.00566044
Xlr4c	19.4365	25.4412	-0.370575	0.00566484
Togaram1	5.35106	6.82321	-0.334292	0.00566819
Rbm12	9.6809	12.4364	-0.343309	0.00569094
Bmyc	40.3038	51.6259	-0.342187	0.00569816
Plekha1	15.3081	18.697	-0.271889	0.00581818
Fbxo8	4.8757	6.28262	-0.348539	0.00584053
Jade1	5.97311	7.37058	-0.287159	0.00584526
Bcdin3d	5.03504	7.75329	-0.606791	0.00584943
Ly6c1	24.5572	32.3454	-0.379674	0.00585581
Chpf	7.32717	10.9165	-0.561696	0.00601106
Alg3	11.6414	15.0299	-0.351323	0.00602869
Srek1	12.4958	15.2038	-0.265672	0.00606914
Tmem18	7.90027	10.0791	-0.333867	0.00610467
Ncdn	16.5507	20.1888	-0.27082	0.00612183
Clcn7	10.9135	13.2791	-0.266683	0.00612657
Hgsnat	9.53114	11.8829	-0.301768	0.00615091
Ears2	5.60252	7.74632	-0.450917	0.00617659
Tmem87a	20.5111	24.969	-0.266169	0.00619061
Ddb2	25.3777	31.2421	-0.282525	0.00619682
Mapkbp1	6.83292	8.46631	-0.293882	0.00624163
Polr3f	7.71738	9.54114	-0.288829	0.00624816
Pnpla6	10.5207	12.8973	-0.278276	0.00626238
Slc35c2	18.6454	22.8691	-0.277558	0.00633046
Ipo4	14.4754	17.5876	-0.265156	0.00645004
Uros	6.35108	8.6039	-0.42003	0.00645147
Zfyve26	4.69892	5.74574	-0.274373	0.00646178
Hook1	5.18662	6.51792	-0.313379	0.00646307
Kyat1	5.10417	7.0508	-0.450375	0.0064749
Dhodh	5.04211	6.81815	-0.419474	0.00647688
Mindy2	10.7224	13.2921	-0.292458	0.00649706
Ttll3	9.01769	11.3464	-0.313165	0.00655754
Ubqln4	21.4139	26.975	-0.318343	0.00657874
Rnf123	32.197	39.3385	-0.272836	0.00659847
Tmem87b	6.94052	8.59576	-0.291835	0.00662991
Cdon	8.45585	10.3183	-0.271536	0.00673556
Dhrs11	6.40503	8.9602	-0.46866	0.00678003
Fbxl12	15.512	19.0075	-0.276385	0.00681061
Bcam	3.66362	5.12612	-0.469202	0.00681236
Trub2	6.23702	8.08443	-0.358669	0.00684752
Cuedc2	8.55307	11.1731	-0.369355	0.0069185
Poli	14.1445	17.4375	-0.284215	0.00697592
Gpr180	4.90187	6.38164	-0.364105	0.00702118
Entpd6	14.3446	17.6584	-0.282434	0.00702416
Lpgat1	4.52666	5.69277	-0.315699	0.00702578
Glg1	19.8292	24.3762	-0.282394	0.00709018
Stk26	21.077	26.1693	-0.295544	0.00717567
Ccdc47	24.8479	30.8933	-0.295937	0.00722603
Cops7a	18.302	22.6095	-0.288107	0.00728627
Naip2	5.24503	6.57609	-0.31032	0.00731153
Etfrf1	5.87624	8.0862	-0.44358	0.00731534
Capn3	8.34843	10.598	-0.328176	0.00731534
Ormdl1	19.0356	23.8137	-0.304953	0.00736864
Far1	16.7222	20.5231	-0.277538	0.00741565
Esf1	7.80563	9.89399	-0.325253	0.0074459
Rpap1	10.0649	12.4687	-0.292841	0.00746849
Tmem63b	5.44347	6.98824	-0.342631	0.00753515
Cbl	23.194	28.5283	-0.283723	0.0076207
Dync1li2	7.78301	9.55924	-0.2792	0.00768196
Gstz1	3.8603	5.56934	-0.512606	0.00775703
Nae1	21.0073	25.6437	-0.270472	0.00777786
Nsg2	42.3372	51.7689	-0.274239	0.00781021
Naa50	13.3242	16.3175	-0.274332	0.00783599
Zfp566	3.48173	5.2302	-0.569762	0.00786077
Sesn3	28.7367	35.1962	-0.277174	0.00792594
Unk	12.3111	15.0386	-0.271541	0.00798289
Galnt11	9.45392	11.9653	-0.324794	0.00822683
Tgtp2	18.9253	23.8547	-0.315266	0.00825377
Rps18	1380.97	1679.24	-0.265884	0.00828589
Pex3	7.97971	10.0994	-0.323765	0.00829951
Eef2kmt	8.02244	10.2031	-0.330546	0.00843523
Noc3l	8.02752	10.0296	-0.304261	0.00853615
Helq	5.9357	7.45246	-0.312084	0.00861408
Marchf9	3.8616	5.41832	-0.473089	0.00863021
Rnmt	6.02086	7.45676	-0.290878	0.00865377
Dtd1	11.4855	15.1155	-0.378094	0.00879083
Taco1	5.9498	8.3438	-0.469669	0.00884248
Elk1	6.14346	7.74311	-0.318556	0.00886918
Acp6	14.0893	17.6784	-0.311536	0.00887901
2610008E11Rik	5.24206	6.63058	-0.320984	0.00897233
Aen	7.37176	9.34885	-0.324999	0.00897785
Gmppa	17.6354	21.654	-0.279256	0.00902387
Mri1	16.465	20.2269	-0.281367	0.00902401
Surf2	20.613	25.522	-0.291239	0.00902695
Zbtb48	8.27194	10.4633	-0.322003	0.00903304
Pigk	6.93264	8.48722	-0.274701	0.00909477
Vps39	16.1123	19.8948	-0.287378	0.0091271
Lrrc47	13.078	16.7977	-0.346878	0.00917052
Thumpd3	19.526	24.0375	-0.281867	0.00922256
Mgat4a	4.39947	5.41283	-0.283297	0.00927178
Anxa7	18.0736	22.2504	-0.282525	0.00929068
Mrpl50	6.72546	8.8926	-0.384314	0.00933019
Orc4	7.93669	10.037	-0.320011	0.00935074
Zdhhc8	8.63899	10.8512	-0.314409	0.0093761
Recql	6.39297	8.03011	-0.310528	0.00938268
Fam219b	6.37777	8.1897	-0.345116	0.00940197
Fbxl4	4.9931	6.63963	-0.395854	0.00955043
Hdhd2	4.63086	5.88084	-0.327625	0.00960613
Gpr146	10.7156	13.0772	-0.270998	0.00961365
Dhx36	12.4986	15.2415	-0.268386	0.00966832
Cwc27	8.49686	10.9548	-0.348658	0.00969858
Tnks	6.10097	7.48555	-0.27985	0.00976875
Gpr34	7.80868	10.4777	-0.404849	0.0097864
Maco1	7.48988	9.15726	-0.272917	0.00980857
Adck5	14.4361	17.6281	-0.271071	0.0100169
Mphosph8	14.7442	17.9778	-0.268712	0.0101513
Mecp2	9.44834	11.4779	-0.264129	0.0102061
Glt8d1	3.95697	5.30509	-0.406257	0.0103008
Apbb3	10.2501	13.0603	-0.332794	0.0103993
Aqp3	3.29311	5.01454	-0.589736	0.0104247
Zfp944	6.5269	8.23335	-0.317536	0.0104294
Rab28	8.30159	10.9664	-0.386957	0.0105666
Tnfrsf22	5.91829	7.78617	-0.378232	0.0106719
Vkorc1	12.8083	17.2857	-0.416878	0.0107407
Icmt	7.12716	8.68566	-0.269826	0.0108794
Smim8	13.0026	16.9781	-0.36881	0.0108902
Cul2	6.70881	8.19094	-0.271152	0.0109746
Phkb	5.65876	6.94476	-0.27806	0.0110532
Seh1l	8.41392	10.2171	-0.263023	0.0110542
Cdk7	3.94358	5.11294	-0.35643	0.0111124
Ergic2	8.48482	10.4235	-0.279071	0.0111957
Trmt1	29.4965	35.858	-0.266712	0.0112068
Bcap29	16.8736	20.8899	-0.289767	0.0112805
Usp12	13.7269	17.02	-0.294979	0.0113244
Abca3	14.8386	18.0761	-0.269052	0.0113392
Mettl4	4.36331	5.95009	-0.429688	0.0115517
Bclaf3	9.91396	12.6011	-0.32725	0.0116467
Ccdc43	8.81473	11.1711	-0.32392	0.0116503
Clec2d	51.098	65.3687	-0.336963	0.0116904
Lancl1	5.97794	7.36934	-0.286228	0.0117006
Fcrl1	5.30858	7.18202	-0.418685	0.0117118
Ric8b	9.01156	11.1127	-0.286972	0.0117352
Clcc1	7.0409	8.74421	-0.296554	0.0117733
Timm9	7.42624	10.0934	-0.426031	0.0117938
Zfp143	15.3054	18.6963	-0.271688	0.0118026
Mettl2	7.13303	9.00906	-0.319062	0.011866
Taf1a	5.91564	7.62867	-0.349641	0.011892
Abcg3	13.5355	17.4366	-0.34668	0.011975
Gtf2a2	38.9429	48.0858	-0.28622	0.011997
Katnbl1	4.56306	5.8921	-0.351186	0.012075
Zfp287	5.36276	6.8601	-0.337296	0.0120828
Trim5	9.04438	11.5852	-0.338563	0.0122389
B4galt7	9.90675	12.4993	-0.318495	0.0122722
Nit2	6.79078	9.20485	-0.421151	0.0122819
Arhgap12	7.13252	8.68484	-0.266255	0.0122992
Mitd1	20.2543	27.3383	-0.413164	0.0123177
Slc35a2	6.13715	7.78284	-0.326802	0.0124291
Zscan25	9.40187	11.7493	-0.305932	0.0125316
Arrdc3	4.34434	5.45993	-0.31288	0.0127486
Ccdc58	5.73251	8.09573	-0.479057	0.0127854
Pde7a	9.54364	11.7257	-0.282043	0.0127921
Zfp950	7.51319	9.76137	-0.358423	0.0129043
Mettl14	9.0313	11.3272	-0.308889	0.0129175
Il18r1	30.9388	40.205	-0.359013	0.0129528
Cisd2	19.3141	23.7363	-0.278978	0.0130924
Stoml1	8.59727	10.7699	-0.309078	0.0132191
Atrip	7.43468	9.37877	-0.319432	0.0132766
Pex6	12.863	15.7212	-0.274321	0.013285
Il1rl1	5.22856	11.8859	-1.16784	0.0133752
Dus4l	3.72395	5.35935	-0.505733	0.0134422
Gimap3	491.914	612.156	-0.297447	0.0135537
Insig2	5.32817	7.19889	-0.415691	0.0135722
Mtss1	10.1368	12.4211	-0.278583	0.0136623
Rrp15	8.91163	11.6889	-0.375468	0.0136825
Gnpda2	10.8769	14.5298	-0.400114	0.0138376
Spice1	5.38238	6.6205	-0.282512	0.0138826
Tmem167	4.21459	5.16498	-0.274915	0.0139341
Gnpnat1	9.24321	11.5015	-0.297087	0.0139459
Txndc15	14.6579	17.9067	-0.271937	0.0139493
Zfp943	4.598	6.9366	-0.575732	0.014099
Pex11b	6.67351	8.45614	-0.324664	0.0143444
Amigo3	4.51841	5.94902	-0.380861	0.0144835
Metrn	10.3146	13.1166	-0.329519	0.0146018
Fra10ac1	8.52723	11.25	-0.381764	0.0146715
1600012H06Rik	8.07459	10.0592	-0.298815	0.0147466
Polrmt	9.09206	11.2282	-0.28796	0.0147691
Zfp954	11.1412	13.6208	-0.272764	0.0148128
Trit1	7.58312	9.50716	-0.308963	0.0149673
Rhbdl1	8.33381	11.1667	-0.408311	0.0149839
Rhbdd1	5.66739	7.01052	-0.289446	0.0150148
Ttc32	5.93405	8.4324	-0.490208	0.0150162
Dnajc16	5.57631	6.93348	-0.299204	0.0150589
Msantd2	8.47265	12.1886	-0.504344	0.0153574
Jrkl	4.31609	6.49541	-0.569433	0.0154506
Cdk5rap1	14.0489	18.4831	-0.376287	0.0154602
Ubxn2b	4.28838	5.25913	-0.277313	0.0155375
Aasdhppt	5.42071	6.779	-0.305435	0.0155956
Blcap	5.89519	7.88949	-0.402411	0.0156571
Gsta4	13.4493	17.9615	-0.401763	0.0156859
Atg4a	11.5234	14.1427	-0.277525	0.0158899
Rdm1	12.1604	15.6374	-0.344722	0.0159263
Pigm	9.72033	12.4048	-0.33383	0.0159892
Tma16	5.78071	8.17362	-0.482964	0.0160887
Mettl1	8.85517	12.3263	-0.459242	0.0162292
Dph1	3.61591	5.03229	-0.460524	0.0162734
Cklf	6.9706	8.7932	-0.318955	0.0164716
Fam117a	36.9592	49.4341	-0.404743	0.0165417
Fam126a	4.4325	5.41865	-0.274153	0.0165943
Samd9l	54.4215	66.4009	-0.26921	0.0166849
Ganc	4.31484	5.33131	-0.289572	0.0168615
Cnn3	4.12757	5.56899	-0.416813	0.0170348
Mpv17	7.15113	9.2384	-0.352642	0.0172044
Recql5	5.68315	6.9532	-0.27559	0.0176141
Tbccd1	4.75939	6.17968	-0.358533	0.01786
Spopl	4.38972	5.77332	-0.376291	0.0179275
9030025P20Rik	4.20526	5.85733	-0.457913	0.0179786
Plk2	10.9162	13.8532	-0.328458	0.0181227
Mtfr1	8.15643	9.91686	-0.264886	0.0182156
Scoc	5.2968	6.86725	-0.357039	0.0182355
Tmem80	6.14838	7.79941	-0.325418	0.0182952
Polg2	7.36616	9.48066	-0.34847	0.018472
ND4L	23.7911	32.7324	-0.442222	0.0185266
Osgepl1	4.79646	6.19613	-0.352614	0.0186251
Pick1	8.12207	10.094	-0.295652	0.0186615
Lta	47.6992	65.745	-0.448419	0.0188675
Ccdc90b	3.54199	5.03779	-0.490396	0.0190033
Golga1	4.57101	5.6476	-0.287928	0.0192522
Ap5m1	10.2356	12.7267	-0.298364	0.019526
Spsb1	4.27458	5.54648	-0.358149	0.0195908
Hagh	7.01181	9.58801	-0.437338	0.0198118
Hmbox1	5.48168	6.85866	-0.308197	0.0200251
Zfp810	3.90504	5.10891	-0.368735	0.0201235
Pfas	4.44801	5.4514	-0.274988	0.0201372
Lrrc1	4.55062	5.7396	-0.318598	0.0207329
Timm21	13.1408	16.3004	-0.294815	0.0208122
Ttc27	7.98207	9.6962	-0.264927	0.0208297
Nol8	9.54162	11.6828	-0.27415	0.0209996
Pgpep1l	6.46626	8.86589	-0.438844	0.0210553
Mrto4	21.503	26.4961	-0.284561	0.0210564
Prepl	4.61043	5.67554	-0.282308	0.0211916
Rec8	2.56688	8.39246	-1.696	0.0213157
Eci1	16.0723	20.0772	-0.305693	0.0217016
Zfp422	6.46428	8.06138	-0.299771	0.021741
Med6	9.13563	12.7476	-0.461108	0.0221515
Caml	15.9243	19.5125	-0.275193	0.0222173
Trmu	5.12099	7.14171	-0.464249	0.0224443
Lin52	5.11389	6.6997	-0.370686	0.0226988
Fam118b	12.626	15.3574	-0.265774	0.0228531
Tmem199	8.00714	10.2134	-0.334657	0.023197
Uqcc2	21.6302	27.8748	-0.350308	0.0232687
Prkcz	4.9207	5.98137	-0.266454	0.0234111
Tmem186	3.95665	5.14057	-0.361442	0.0234711
Atp6v0a1	4.07852	5.11346	-0.307624	0.0234819
Gpn1	9.13513	11.1873	-0.275261	0.023482
Slc46a3	6.64733	8.23737	-0.291523	0.023791
1500011B03Rik	8.2404	10.2718	-0.302092	0.0238483
Ccdc91	4.83334	6.20044	-0.344578	0.0242699
Cwf19l1	4.67972	5.74657	-0.280304	0.0244719
Mis12	8.50445	10.5921	-0.29779	0.0244748
AI987944	7.6245	9.97793	-0.369955	0.0247285
Ppt2	14.6484	18.1207	-0.289506	0.0248449
Armcx5	9.18745	11.3342	-0.286307	0.0248723
Dag1	5.32339	6.89262	-0.359277	0.0250548
Gm7072	8.58445	10.6524	-0.292673	0.0252738
Coro2a	55.0106	70.0074	-0.332025	0.0253358
Zscan21	5.56221	6.94125	-0.3028	0.0254834
Tmem81	4.90669	6.48768	-0.385573	0.0256768
Rogdi	6.60121	9.27711	-0.476113	0.025786
Mturn	4.99876	6.60715	-0.386466	0.0258184
Znhit6	5.63136	6.88296	-0.273395	0.0264523
Gm3194	5.15789	7.45147	-0.514104	0.0267926
Ankrd49	8.72483	10.806	-0.292466	0.026822
Lmo4	6.13865	7.86467	-0.343086	0.0268622
Rwdd4a	9.65742	11.9651	-0.292385	0.0276027
Zfp182	6.99796	8.51904	-0.264812	0.0279324
Nhlrc3	4.30237	5.83208	-0.423852	0.0280411
Ap4m1	6.90813	8.7428	-0.322137	0.0283218
Alg1	10.5086	13.0837	-0.302011	0.0289394
Gm8066	8.96588	12.371	-0.449348	0.0290264
Klhl12	4.63316	5.69749	-0.281543	0.0295174
Gm38396	5.61244	7.27151	-0.354293	0.0296728
Sigmar1	11.5801	14.1211	-0.269714	0.0301745
Frmd6	11.6516	14.3394	-0.285309	0.0303342
Pkd2l2	4.71206	5.883	-0.304708	0.0307399
Zfp935	7.24683	9.02173	-0.297391	0.0313933
Rexo5	10.3045	12.6419	-0.276171	0.0315849
Mterf2	4.67953	6.29352	-0.408107	0.0321261
Insl3	5.19842	7.97735	-0.598096	0.0329469
Pdcd5	25.9509	31.9331	-0.280993	0.0329618
2010315B03Rik	5.23382	6.73468	-0.343879	0.0333862
Slc38a6	4.06292	5.39684	-0.389435	0.0334988
Mylpf	12.5949	16.0303	-0.330981	0.0337565
Immp1l	15.7869	19.2192	-0.267273	0.0343775
C030006K11Rik	8.10786	10.0286	-0.290613	0.0352389
Eme2	7.29272	9.09516	-0.302117	0.0358341
Nutf2-ps1	7.40866	10.4762	-0.481691	0.0366487
Tgfbr3l	10.0943	12.7156	-0.317191	0.0372777
Rln3	37.9803	46.8963	-0.287289	0.0372802
Trmt10b	4.71501	5.97513	-0.324246	0.0375569
Nsun4	4.51051	5.61261	-0.298013	0.0399114
Orai3	7.19856	8.86764	-0.283952	0.0406206
Slfn3	3.94436	5.16724	-0.372594	0.0409326
BC029722	14.7265	18.2198	-0.291447	0.0418165
Ube2w	6.22437	7.78089	-0.302653	0.042769
Klhl26	5.40883	6.65093	-0.28119	0.0432413
Ccdc9	27.2079	33.1366	-0.26945	0.0435573
2610044O15Rik8	3.98339	5.50584	-0.446417	0.0446297
Trp53rka	6.85426	8.51508	-0.298585	0.0458515
N6amt1	5.57717	7.08309	-0.329035	0.0468141
Rpa3	21.5697	26.6531	-0.286546	0.046944
Dhrs7b	8.4211	10.4647	-0.296513	0.0472072
Zc3h8	4.13906	5.42587	-0.372139	0.048472
