# Supplementary material for: Setd2 supports GATA3+ST2+ thymic-derived Treg cells and suppresses intestinal inflammation
Source: Nat Commun. 2022 Dec 3;13:7468. doi: 10.1038/s41467-022-35250-0 (PMC9719510; doi:10.1038/s41467-022-35250-0)
Supplement: Supplementary file 7 — Supplementary Data 4 [file 41467_2022_35250_MOESM7_ESM.xlsx]

## Sheet: KOTreg increased H3K27ac peaks
Supplementary Data 4 Differential H3K27ac peaks in Setd2-deficient Treg cells
Chromosome	Start	End	Gene name	H3K27ac Log2FC(ctrl/KOTreg)	p value
chr9	123927501	123934392	Ccr1	-1.32801	1.69e-07
chr9	123934771	123938841	Ccr1	-1.15197	2.3e-06
chr11	115620580	115623830	Slc25a19	-1.45685	7.9e-05
chr1	87634840	87638739	Inpp5d	-0.925911	0.00165393
chr4	63384878	63396960	Aknaos	-0.694115	0.00226176
chr5	140513594	140514872	Chst12	-1.38717	0.00295613
chr11	46125029	46129122	Adam19	-0.845101	0.00395746
chr12	26190072	26190680	Gm29687	-1.52809	0.00465025
chr1	60914815	60921168	Ctla4	-0.741701	0.00470502
chr14	74982513	74983260	Gm4278	-1.45637	0.00623035
chr9	119102075	119102932	Dlec1	-1.42268	0.00633245
chr9	123807615	123817050	Cxcr6	-0.692094	0.00641938
chr11	98463246	98475962	Gm25106	-0.696354	0.00642258
chr7	28436351	28437991	Gmfg	-0.882401	0.00719652
chr11	75562883	75565334	Slc43a2	-1.12321	0.00726297
chr13	92533574	92534071	Zfyve16	-1.43441	0.00751108
chr9	123839760	123840830	Fyco1	-1.2827	0.00753752
chr3	54726349	54730640	Exosc8	-0.821096	0.00786127
chr6	34873823	34878616	Cyren	-0.761414	0.00786493
chr12	73707983	73726125	Prkch	-0.604651	0.00796864
chr4	106785085	106790101	Acot11	-0.733718	0.00825182
chr2	93421314	93434306	Mir7001	-0.559058	0.00837176
chr13	11998386	11998834	Gm47493	-1.38617	0.00850998
chr8	11007581	11008391	9530052E02Rik	-1.34518	0.00853115
chr4	118160425	118162916	Kdm4a	-0.948102	0.00853926
chr11	75453813	75455927	Wdr81	-0.988228	0.00905305
chr7	125484360	125492211	Nsmce1	-0.664178	0.00910813
chr11	107468050	107471200	Pitpnc1	-0.764985	0.00914672
chr1	95263089	95263543	Gm5264	-1.37651	0.00925271
chr17	12782022	12783983	Gm49959	-1.02929	0.00927922
chr11	55130717	55134028	Slc36a3os	-0.738796	0.0095415
chr2	31024754	31029109	Usp20	-0.799122	0.00956803
chr10	80689353	80703672	Mob3a	-0.678575	0.00960697
chr2	44960041	44961663	Gtdc1	-1.11341	0.00995446
chr6	58168427	58169592	Gm43994	-1.38787	0.0100023
chr19	53528221	53541705	Dusp5	-0.623515	0.0104148
chr6	129181560	129187212	Clec2d	-0.680824	0.0104792
chr9	32707948	32739733	Gm27240	-0.624469	0.0108287
chr2	168573501	168586703	Nfatc2	-0.572125	0.0109092
chr8	126918468	126918913	Gm31718	-1.36644	0.0117009
chr7	140373774	140377860	Olfr530	-0.791033	0.0117279
chr18	20981431	20983410	Rnf138	-1.14364	0.0118919
chr7	45060205	45061090	Prrg2	-1.36232	0.0119096
chr12	80109548	80110949	Zfp36l1	-0.985725	0.0119152
chrX	73785895	73788073	Idh3g	-0.827135	0.0122108
chr2	21234813	21235400	Gm13378	-1.34957	0.012249
chr11	54935222	54937977	Gm12230	-0.890384	0.0124646
chr7	96701901	96702502	Tenm4	-1.3528	0.0124706
chr11	119159428	119160984	Mir6934	-1.12964	0.0129037
chr6	124720077	124726649	Ptpn6	-0.683439	0.0132967
chr9	109047951	109060747	Atrip	-0.611186	0.0135665
chr18	69664795	69665413	Tcf4	-1.30643	0.0138079
chr12	103324644	103342404	Asb2	-0.514325	0.0138688
chr2	124732614	124732972	Gm13994	-1.32381	0.0138813
chr1	172305729	172306335	Igsf8	-1.31435	0.0139237
chr2	31078616	31084508	Fnbp1	-0.690099	0.0141264
chr10	80155991	80157039	Midn	-1.12284	0.0142915
chr15	78598917	78601147	Cyth4	-0.938145	0.0143036
chr13	6639379	6640863	Pfkp	-0.999206	0.0144027
chr6	100434684	100435443	Gm23234	-1.27202	0.0144488
chr2	93186983	93197413	Trp53i11	-0.554138	0.0146459
chr11	58208774	58218563	Irgm2	-0.594075	0.0148647
chr11	115188855	115189856	Nat9	-1.30547	0.0151226
chr2	31029375	31030961	Usp20	-1.07204	0.0152386
chr9	114471055	114478674	Ccr4	-0.590288	0.0152784
chr7	126700005	126706355	Coro1a	-0.725525	0.0153847
chr9	32905876	32917820	Gm27162	-0.58358	0.0154539
chr3	101272250	101288679	Cd2	-0.527201	0.0154696
chr10	80602440	80605376	Scamp4	-0.847845	0.0154719
chr12	91827583	91827949	Sel1l	-1.22169	0.0155181
chr18	60520142	60520655	Dctn4	-1.2879	0.0159304
chr9	32927676	32935027	Gm27162	-0.651064	0.0161407
chr5	34173001	34174923	Gm42846	-1.10003	0.0165054
chr5	140636568	140639354	Ttyh3	-0.835304	0.0165493
chr14	120379518	120380057	Mbnl2	-1.20528	0.0166462
chr4	134353448	134357425	Extl1	-0.79339	0.0166907
chr11	54884304	54885721	Gpx3	-1.21313	0.0167662
chr1	153025072	153025335	Nmnat2	-1.2009	0.0169971
chr2	31060149	31063517	Fnbp1	-0.655051	0.017109
chr11	83076851	83082485	Gm20234	-0.57769	0.0172769
chr4	95750095	95750686	Fggy	-1.26656	0.0172791
chr17	29520502	29520791	Gm17657	-1.1961	0.0173659
chrX	73918171	73919619	Naa10	-1.1317	0.0174273
chr2	21172068	21172650	Gm25368	-1.19501	0.0174433
chr14	25506691	25507368	Zmiz1	-1.26126	0.0175736
chr15	66788919	66808128	Sla	-0.552466	0.0177166
chr10	78401308	78404204	Rrp1	-0.853061	0.0178464
chr12	100876378	100879327	Dglucy	-0.781138	0.0179306
chr3	103109418	103110052	Dennd2c	-1.23456	0.0180653
chr14	54168637	54169509	Traj49	-1.26989	0.0180683
chr4	145210273	145226370	Vps13d	-0.492709	0.0183574
chr4	156007389	156017742	Tnfrsf4	-0.531894	0.0185303
chr7	28807811	28816614	Hnrnpl	-0.60801	0.0190305
chr11	118215513	118218558	Cyth1	-0.893137	0.0190467
chr15	66784766	66788407	Tg	-0.721452	0.0191584
chr12	107144165	107149579	Gm16084	-0.62547	0.0192622
chr8	88293128	88303319	Adcy7	-0.595058	0.019353
chr19	10771946	10774220	A430093F15Rik	-0.916256	0.0194849
chr4	32936114	32936663	Ankrd6	-1.16587	0.0196772
chr14	54188903	54237109	Traj30	-0.54942	0.0200428
chr11	75457963	75463326	Tlcd2	-0.594368	0.0202885
chr9	123773313	123774892	Ccr9	-1.18585	0.0204613
chr15	97819843	97827610	Hdac7	-0.594031	0.0205751
chr8	84125074	84134472	Podnl1	-0.629569	0.020823
chr7	126469276	126474298	Sh2b1	-0.662244	0.0210268
chr15	100721245	100722902	Galnt6	-0.996406	0.0211327
chr3	30964495	30970879	Phc3	-0.608224	0.0211631
chr14	27400397	27401226	Gm23633	-1.09735	0.0212604
chr2	180318621	180319134	Gata5os	-1.14484	0.0213682
chr10	80014985	80029738	Arhgap45	-0.65558	0.0214611
chr1	85955410	85962560	Gpr55	-0.560714	0.0217267
chr3	101912966	101915843	Slc22a15	-0.806683	0.0218218
chr12	17505453	17507855	Odc1	-0.863546	0.0218284
chr18	39923170	39923501	Gm41708	-1.20525	0.0218782
chr12	107121008	107128478	Gm16085	-0.595743	0.0218919
chr10	67702835	67703343	Gm47574	-1.24143	0.0220126
chr2	146272317	146273166	Ralgapa2	-1.24006	0.0220267
chr7	16206829	16208863	Dhx34	-0.702384	0.0221539
chrX	159688855	159690631	Sh3kbp1	-1.09756	0.0221796
chr12	76536381	76538908	Plekhg3	-0.786822	0.0222973
chr2	169678084	169678698	Tshz2	-1.21096	0.0223311
chr11	54945903	54947638	Gm12230	-1.00916	0.0223709
chr4	33586216	33588738	Gm23304	-0.973914	0.0225858
chr18	82523945	82529891	Rpl21-ps8	-0.573162	0.0226292
chr9	66279110	66283805	Dapk2	-0.686559	0.022907
chr7	16366143	16366725	Sae1	-1.1226	0.022965
chr17	12200747	12201521	Tdgf1-ps2	-1.16496	0.0237208
chr10	78573960	78579655	Ilvbl	-0.579979	0.0238946
chr11	106686906	106689437	Pecam1	-0.724801	0.0242704
chr3	100471934	100472646	Tent5c	-1.19445	0.0242825
chr17	83831051	83832182	Haao	-1.12558	0.0243254
chr9	44029240	44032535	Gm39323	-0.691265	0.0245976
chr17	52152122	52153250	Gm19585	-1.14202	0.0246073
chr16	94234166	94240527	Gm6363	-0.555981	0.0246808
chr3	9975476	9975933	Gm17877	-1.17333	0.0252483
chr15	80233072	80234771	Mief1	-0.876757	0.0252783
chr4	138216027	138216479	Hp1bp3	-1.21148	0.0253076
chr10	99286875	99287445	B530045E10Rik	-1.20819	0.0253104
chr11	117870784	117873906	Tha1	-0.702618	0.0253591
chr4	149661711	149662833	Pik3cd	-1.00319	0.0253628
chr10	80663388	80685492	Mknk2	-0.577805	0.0253731
chr1	60910487	60914484	Ctla4	-0.607662	0.0259225
chr19	6295489	6301055	Ehd1	-0.634245	0.0260702
chr11	46361953	46363379	Gm12167	-1.01653	0.026086
chr7	132759484	132782510	Fam53b	-0.484878	0.0261027
chr18	6389788	6390403	Gm6291	-1.20392	0.0263299
chr12	25362551	25363216	Gm36723	-1.19437	0.0264456
chr14	54177493	54185210	Traj40	-0.654358	0.0264507
chr6	124907173	124909079	Lag3	-0.904917	0.0266607
chr6	48690233	48692326	Gimap4	-1.04565	0.0266876
chr2	92374714	92380937	Pex16	-0.568709	0.0268841
chr19	53281146	53281638	Gm36339	-1.18882	0.0272797
chr1	193229156	193229427	Hsd11b1	-1.08655	0.0273002
chr2	173021496	173034396	Rbm38	-0.579116	0.0273607
chr6	31123047	31127480	5330406M23Rik	-0.652315	0.0274915
chr17	31847236	31851322	Sik1	-0.734403	0.0275377
chr12	105004866	105005939	Syne3	-0.959018	0.0275487
chr17	7924782	7930539	Tagap	-0.60458	0.0275514
chrX	74243448	74247607	Flna	-0.696127	0.0276443
chr10	39463847	39473774	Fyn	-0.574475	0.0276807
chr3	56183927	56184255	Nbea	-1.08233	0.0276878
chr3	135585332	135586153	Nfkb1	-1.06641	0.0276934
chr12	84764152	84765746	Npc2	-0.961427	0.027703
chr10	7929026	7929460	Tab2	-1.19145	0.027886
chr3	127460804	127461292	Gm44494	-1.17069	0.0280515
chr12	113480820	113481212	Ighd6-1	-1.15645	0.0282468
chr11	55017771	55020292	Anxa6	-0.826502	0.0284093
chr10	63431444	63431838	Ctnna3	-1.14432	0.0284195
chr10	81294671	81300798	Pip5k1c	-0.689734	0.0286513
chr7	80777366	80782772	Iqgap1	-0.594952	0.028739
chr3	65927672	65928024	Gm37037	-1.18422	0.0288656
chr11	69406992	69412307	Kdm6b	-0.617212	0.0293783
chr8	86838046	86843461	N4bp1	-0.675377	0.0293989
chr12	59206315	59207147	Fbxo33	-1.17075	0.0294594
chr1	80651790	80652285	Dock10	-1.17714	0.0294615
chr11	89059697	89061203	Dgke	-0.878662	0.029554
chr10	128940853	128941647	Gm25494	-1.1439	0.0296547
chr10	34110666	34111614	Calhm5	-1.0665	0.0297014
chr17	23843926	23844413	Prss41	-1.13104	0.0297022
chr6	98989574	98997332	Foxp1	-0.553116	0.0297338
chr2	26360697	26361017	Card9	-1.10732	0.0298846
chr10	40525829	40526474	Gm18671	-1.15471	0.0299435
chr4	63367958	63384478	Akna	-0.550264	0.0300125
chr10	60367320	60372244	Cdh23	-0.611601	0.030295
chr9	123835096	123837218	Fyco1	-0.747828	0.0303282
chr5	118361358	118362262	Gm28563	-1.00077	0.0303494
chr5	134396941	134397525	Gtf2ird1	-1.16881	0.0304341
chr19	18617997	18622356	Ostf1	-0.594607	0.030471
chr1	156982052	156982765	4930439D14Rik	-1.17066	0.0304795
chr9	73082428	73083237	Rab27a	-1.13977	0.0307201
chr7	28367459	28385104	Plekhg2	-0.469838	0.0308094
chr10	79984319	79990402	Tmem259	-0.545542	0.0308732
chr9	14899492	14909000	Izumo1r	-0.571647	0.0308861
chr10	93390301	93390660	Gm47344	-1.10011	0.0308976
chr13	30746836	30761906	Irf4	-0.481189	0.0311993
chr1	135799984	135801020	Tnni1	-1.14618	0.0312128
chr6	113678327	113681844	Gm43963	-0.715127	0.0312457
chr1	92005336	92005861	Hdac4	-1.16484	0.0312845
chr16	32667365	32668721	Tnk2os	-0.950586	0.0313187
chr3	152935687	152936691	Gm16231	-1.16488	0.03135
chr11	43379173	43390167	Gm12148	-0.469038	0.0313525
chr11	117303728	117315614	Septin9	-0.618512	0.0314442
chr10	81341094	81341708	Gipc3	-1.16595	0.0314814
chr10	7822850	7827564	Zc3h12d	-0.581424	0.0315448
chr17	35240131	35245122	Ddx39b	-0.677324	0.0315579
chr5	105290741	105291099	Gbp6	-1.16506	0.0315596
chr5	101223668	101224232	Cycs-ps2	-1.10186	0.0317511
chr15	83601049	83603287	Ttll12	-0.842838	0.0318559
chr7	90311712	90312143	Sytl2	-1.14366	0.0318978
chr9	44334525	44335757	H2ax	-0.791775	0.0319021
chr7	64039606	64040507	Gm45054	-1.06073	0.032007
chr14	48416094	48416498	Gm3534	-1.04597	0.0320478
chr11	109260345	109260905	Rgs9	-1.14364	0.0320664
chr2	101791533	101792205	Prr5l	-1.15329	0.0322023
chr19	57129220	57134564	Ablim1	-0.540916	0.0322368
chr3	27623948	27624486	Mir3092	-1.14901	0.0323071
chr4	45581055	45582039	Gm12411	-1.15477	0.0323167
chr11	94996822	94999208	Ppp1r9b	-0.768917	0.0323562
chr4	63407156	63410755	Akna	-0.608252	0.0325054
chr9	44032852	44036125	Gm39323	-0.719261	0.0325992
chr2	29122496	29123060	Setx	-1.1502	0.032607
chr17	56333678	56334332	Kdm4b	-1.15261	0.0326417
chr3	10085402	10086058	Gm9833	-1.11018	0.0328434
chr10	80150529	80155290	Midn	-0.720065	0.0328661
chr11	34070800	34074762	Lcp2	-0.785586	0.0328849
chr11	34760352	34777092	Dock2	-0.536835	0.0328924
chr7	143332022	143332458	4933417O13Rik	-1.13231	0.0329225
chr7	138664752	138665227	Gm30808	-1.03795	0.0329651
chr16	43653464	43657059	Tigit	-0.663672	0.0330062
chr18	32989316	32991422	Gm22814	-0.754208	0.0330283
chr10	75420028	75420557	Upb1	-1.10702	0.0330425
chr12	113023858	113024668	Pacs2	-1.13681	0.0330723
chr1	36076949	36077579	Hs6st1	-1.15517	0.0330797
chr19	41350640	41350923	Pik3ap1	-1.09158	0.0333033
chr13	60826433	60827378	Ctsll3	-1.15195	0.0333896
chr1	105505852	105506318	Capza1-ps1	-1.03399	0.0336647
chr11	31807357	31808966	D630024D03Rik	-0.850105	0.0336685
chr17	84113602	84121768	Gm19696	-0.477344	0.0337231
chr7	121123359	121124177	Otoa	-1.13985	0.0337715
chr2	44336007	44336349	Gm22867	-1.13005	0.0338658
chr12	85284438	85285182	Acyp1	-1.14655	0.0339002
chr18	24205113	24205670	Galnt1	-1.04416	0.0340133
chr13	100576581	100576981	Gm8847	-1.12971	0.0340897
chr12	73623746	73627426	Prkch	-0.698596	0.0342196
chr2	172987235	172988885	Spo11	-1.06387	0.034289
chr13	44532677	44533045	Gm47792	-1.0739	0.0343334
chr12	11798211	11798565	Gm47833	-1.02662	0.0343742
chr7	90385167	90385835	Sytl2	-1.02662	0.0343742
chr12	16538698	16539273	Lpin1	-1.13971	0.0344908
chr10	45087035	45087983	Gm23766	-1.08121	0.0346283
chr11	58020129	58022464	Larp1	-0.854221	0.0346985
chr15	80921235	80922186	Tnrc6b	-1.14124	0.0347494
chr8	128532326	128533102	Gm9204	-1.12203	0.0348065
chr5	18465289	18466001	Gm31752	-1.0684	0.0348356
chr14	73333991	73334581	Gm49131	-1.1392	0.0350219
chr7	28819710	28821720	Hnrnpl	-0.865309	0.0350276
chr2	128286091	128287750	Morrbid	-0.980857	0.035052
chr14	7965494	7966478	Gm45521	-1.11481	0.0351192
chr17	25217750	25219902	Unkl	-0.868965	0.0352454
chr7	128378829	128379845	Rgs10	-0.990883	0.0352781
chr8	120303938	120304383	Gse1	-1.06353	0.035417
chr8	71778924	71781071	Gm35572	-0.840992	0.0354173
chr9	59946142	59946406	Nr2e3	-1.13969	0.0355101
chr14	27262789	27264003	Gm49616	-1.04233	0.0355321
chr19	25050580	25058737	Dock8	-0.498347	0.0356139
chr4	129580174	129580802	Fam167b	-0.986283	0.0358616
chr15	86188886	86189218	Cerk	-1.13642	0.0359925
chr3	104792819	104798440	Rhoc	-0.559275	0.0362121
chr6	137558302	137559435	Eps8	-1.06952	0.0362248
chr11	55021057	55028361	Anxa6	-0.559889	0.0362489
chr12	111821139	111821830	Zfyve21	-1.13312	0.0363122
chr15	77782338	77787622	Myh9	-0.657657	0.0364094
chr2	129185301	129187154	Gm14029	-0.843813	0.036428
chr5	115514416	115515114	Gm13840	-1.03379	0.0364972
chr15	74953892	74960765	Ly6e	-0.613249	0.0366214
chr1	59178527	59178858	Mpp4	-1.10057	0.0366831
chr11	102248782	102249971	Hrob	-1.09606	0.0367142
chr4	120980898	120981413	Smap2	-1.11318	0.0367191
chr11	100769959	100771538	Ghdc	-0.970161	0.0368247
chr10	60305059	60305686	Cdh23	-1.1157	0.0370723
chr5	151233178	151233746	Stard13	-1.10763	0.0370924
chr5	112289819	112302781	Tpst2	-0.507251	0.0371361
chr14	54478634	54482049	Rem2	-0.595714	0.0371524
chr11	106156395	106162448	Limd2	-0.592416	0.0372014
chr14	47537386	47537929	Gm49004	-1.12543	0.037289
chr15	66683773	66684207	Tg	-1.12543	0.037289
chr8	115080521	115080973	Gm22556	-1.10459	0.0376433
chr7	115363981	115364275	Gm27684	-1.00405	0.0376648
chr9	36686928	36687417	Gm49367	-1.00405	0.0376648
chr14	16547119	16547415	Rarb	-1.00436	0.0376662
chr9	46163752	46164184	Sik3	-1.10694	0.0376844
chr12	21162732	21163977	Asap2	-1.05999	0.0377183
chr11	34099851	34100331	4930469K13Rik	-1.1173	0.0377279
chr17	83651976	83652657	Kcng3	-1.12554	0.0377359
chr5	122707074	122708492	P2rx4	-0.804455	0.0377929
chr1	171815743	171816376	Cd84	-1.12233	0.0378759
chr7	49845624	49845929	Gm44822	-1.07497	0.0379998
chr2	61049905	61050249	Gm13579	-1.00161	0.0380997
chr10	50892229	50892718	Sim1	-1.00161	0.0380997
chr1	106369769	106370158	A530053M12Rik	-1.07804	0.0381247
chr2	30592694	30592999	Cstad	-1.05763	0.0381808
chr15	25795502	25795871	Myo10	-0.999572	0.0382532
chr11	118233694	118235420	Cyth1	-0.932622	0.0382744
chr12	118068576	118069224	Dnah11	-1.10124	0.0384605
chr5	65862477	65873876	Rhoh	-0.514931	0.0384849
chr12	16174110	16174483	Gm48607	-1.07265	0.0385926
chr1	60764419	60765910	2310016D23Rik	-0.941511	0.0386442
chr12	73627507	73632135	Prkch	-0.595072	0.0387802
chr15	76186633	76191270	Plec	-0.672892	0.0389167
chr9	111013553	111013907	Ltf	-0.996033	0.0389441
chr5	24382995	24385342	Gm15587	-0.727401	0.0390601
chr14	18010974	18011772	Gm48321	-1.11806	0.0391252
chr11	98486692	98492439	Ikzf3	-0.600053	0.039133
chr5	53609771	53610179	Rbpj	-1.09791	0.039138
chr7	35742347	35742727	Dpy19l3	-1.1141	0.0392004
chr17	30634158	30634475	Dnah8	-0.993583	0.0392593
chr9	51942027	51942475	Fdx1	-1.05071	0.0392923
chr3	132801422	132801945	Gm42876	-1.09483	0.0393431
chr4	6901216	6904339	Tox	-0.665217	0.0393612
chr19	23277756	23278326	Gm41821	-1.08274	0.0393901
chr2	31113787	31120333	Fnbp1	-0.568807	0.0394786
chr1	88472614	88472963	Gm29538	-1.07773	0.0395103
chr11	80490476	80491007	Cdk5r1	-1.1004	0.0397916
chr7	30415878	30416400	Tyrobp	-1.08455	0.0399615
chr1	164571713	164572465	D630023O14Rik	-0.983846	0.040045
chr16	95706900	95709122	Ets2	-0.79594	0.0400634
chr19	46627091	46627655	Wbp1l	-1.11247	0.0401258
chrX	42373495	42373809	Gm14619	-0.98761	0.0402237
chr17	34196191	34199378	Psmb8	-0.63806	0.0402513
chr14	55096604	55098942	Ap1g2	-0.651663	0.0404173
chr6	86670763	86671439	Mxd1	-1.09326	0.0404701
chr8	120538022	120540278	Mir7687	-0.737047	0.0405054
chr19	32209999	32211649	Sgms1	-0.717612	0.0405852
chr3	9895485	9895972	Gm6236	-1.10544	0.0407454
chr2	128365264	128366191	Morrbid	-0.852839	0.0407783
chr15	76191618	76200373	Plec	-0.569341	0.040833
chr12	107990769	107999532	Bcl11b	-0.515906	0.0408444
chr1	69641184	69642146	Gm28112	-0.895635	0.0409792
chr9	107284913	107291461	Mapkapk3	-0.501868	0.0410173
chr11	11717441	11738058	Gm12000	-0.464143	0.0410232
chr11	4699675	4700273	Uqcr10	-1.10655	0.041219
chr9	32922181	32927169	Gm27162	-0.56388	0.0412694
chr2	26480920	26487009	Notch1	-0.600242	0.0413084
chr9	22002707	22003607	Prkcsh	-0.856393	0.0413849
chr3	142557138	142563361	Gbp3	-0.563125	0.0414447
chr7	130800468	130802210	Btbd16	-0.82225	0.0415157
chr8	110949959	110950355	AC132945.1	-1.1036	0.0415322
chr6	91504835	91508782	Xpc	-0.745095	0.0415725
chr5	92603399	92604129	Stbd1	-1.10038	0.0415754
chr5	144932237	144932810	Smurf1	-1.10287	0.0416196
chr1	165440755	165441533	Gm24637	-1.1024	0.0416218
chr16	27046444	27046894	Gmnc	-1.05285	0.041796
chr15	73148803	73167505	Ago2	-0.474513	0.0418143
chr2	132017109	132024207	Rassf2	-0.479998	0.0418158
chr3	108870540	108870906	Fndc7	-1.06161	0.042053
chr13	100873845	100874758	Gm37830	-1.08663	0.0420757
chr14	121411023	121411532	Gm49031	-1.09174	0.0420871
chr11	109258086	109259429	Rgs9	-1.01861	0.042136
chr19	59389430	59389955	Gm33756	-1.09685	0.0422445
chr3	30963661	30964132	Phc3	-1.09999	0.042312
chr7	80293925	80295216	Prc1	-0.861038	0.042429
chr11	53768452	53777220	Irf1	-0.579983	0.042514
chr17	35707727	35708380	Ddr1	-1.06276	0.0425426
chr7	35753836	35755910	Dpy19l3	-0.721121	0.0427593
chr19	29366316	29369329	Plgrkt	-0.652185	0.0428183
chr9	32651420	32652799	Ets1	-0.728721	0.042944
chr11	69072938	69075111	Snord118	-0.686567	0.0429681
chr11	117249920	117251532	Gm16045	-0.8679	0.0430372
chr17	35232237	35236783	Atp6v1g2	-0.597224	0.0430532
chr12	102290947	102293338	Rin3	-0.822375	0.0430538
chr16	97472791	97473076	Fam3b	-1.02647	0.0430776
chr3	52859816	52860493	Gm30292	-1.09659	0.0430785
chr1	58824276	58824629	Casp8	-1.09462	0.0432863
chr6	91059344	91065245	Nup210	-0.605634	0.0435194
chr11	106692628	106694140	Pecam1	-0.854176	0.0435769
chr9	24878051	24879116	Amd-ps6	-1.08007	0.043878
chr11	49992015	49992579	Rasgef1c	-1.08263	0.0439024
chr9	99560164	99560712	Armc8	-1.09155	0.0439068
chr7	28816996	28818561	Hnrnpl	-0.938654	0.0439252
chr10	21361158	21363044	Hbs1l	-0.864425	0.0439761
chr1	177261554	177262099	Akt3	-1.05033	0.0439801
chr10	86776190	86776731	Nt5dc3	-1.087	0.0440284
chr9	45264121	45270505	Il10ra	-0.596068	0.0440525
chr2	93442936	93463100	Cd82	-0.45506	0.0440589
chr9	21286442	21289550	Kri1	-0.645649	0.0440771
chrX	140664641	140664946	Mid2	-0.962445	0.0440943
chr4	72296598	72297204	C630043F03Rik	-0.962445	0.0440943
chr11	32612713	32613957	Stk10	-0.975076	0.0443211
chr2	20921524	20921991	Arhgap21	-0.961293	0.0443322
chrX	13461388	13462542	Nyx	-0.874523	0.0444211
chr13	81526847	81527189	Adgrv1	-0.959968	0.0444405
chr2	34944493	34947764	Traf1	-0.690443	0.0445463
chr4	101182293	101189227	Jak1	-0.53444	0.0446983
chr7	98106348	98106738	Myo7a	-1.08591	0.0447338
chr8	88102953	88103456	AC127285.1	-1.04506	0.0448609
chr6	129222191	129238888	2310001H17Rik	-0.415396	0.0448782
chr1	86226845	86227179	Armc9	-1.00613	0.0449451
chr15	82103927	82104222	Mei1	-1.00613	0.0449451
chr11	46062819	46064487	Adam19	-0.82202	0.0449721
chr10	68450265	68450724	Cabcoco1	-1.04501	0.0450017
chr15	93933683	93934069	9430014N10Rik	-0.957074	0.0450694
chr5	134227206	134228937	Ncf1	-0.81357	0.0452904
chr11	4096100	4097643	Mtfp1	-0.964402	0.0452934
chr1	39563731	39564077	Rnf149	-1.06975	0.0453931
chr11	46370311	46371425	Itk	-1.00474	0.0454747
chr13	43249614	43252787	Gfod1	-0.668188	0.0455745
chr13	73742798	73744589	Slc12a7	-0.873948	0.0455805
chr2	84987618	84987883	Prg3	-0.952467	0.045613
chr12	33131159	33132913	F730043M19Rik	-0.675118	0.0456531
chr5	124639073	124639505	Atp6v0a2	-1.03047	0.0456599
chr1	135126992	135135947	Ptprv	-0.484244	0.0457073
chr2	31454698	31455972	Hmcn2	-0.937079	0.0457724
chr11	79669913	79671550	Rab11fip4os2	-1.01219	0.0458102
chr2	32491896	32498048	Gm37169	-0.535382	0.0459589
chr16	95202673	95203085	Gm49642	-1.03841	0.0461897
chr14	21821175	21821592	Vdac2	-1.03841	0.0461897
chr8	94410462	94411834	Ap3s1-ps2	-0.958692	0.0462119
chr6	87396137	87396406	Gkn3	-0.949681	0.046344
chr16	76009341	76009619	Gm15555	-0.949681	0.046344
chr17	12162002	12165903	Agpat4	-0.602722	0.0463724
chr3	121437630	121438413	Gm42929	-1.03508	0.0463843
chr8	124264251	124283195	Galnt2	-0.421883	0.0464558
chr7	127027104	127028871	Kif22	-0.651636	0.0466756
chr2	9866801	9880292	Gata3	-0.467679	0.0467208
chr6	134293744	134294483	Etv6	-1.0719	0.0467502
chr10	60364355	60366997	Cdh23	-0.76582	0.0468685
chr9	114828642	114828990	Gm23889	-0.946544	0.0468744
chr3	103839392	103840219	Bcl2l15	-1.0766	0.0468909
chr13	74264456	74265260	Ahrr	-1.05679	0.0471057
chr1	43477349	43479860	Gm37536	-0.752518	0.0471183
chr11	119162786	119167334	Mir6934	-0.615763	0.0471356
chr17	44610130	44610577	n-R5s27	-1.07563	0.047154
chr19	10817660	10822358	Cd6	-0.660476	0.0471601
chr10	77600225	77600973	Sumo3	-1.07449	0.04717
chr12	85623319	85626446	Jdp2	-0.689314	0.0471766
chr3	126616969	126617229	Gm43010	-1.02144	0.0473196
chr8	84741824	84742195	G430095P16Rik	-0.991089	0.0474112
chr2	167946706	167954395	Ptpn1	-0.642157	0.0475225
chr10	39572695	39573117	Gm16364	-0.941716	0.0475386
chr11	79140722	79146699	Ksr1	-0.612561	0.0475587
chr10	128635642	128647474	Ikzf4	-0.469514	0.0475669
chr18	12013091	12013842	Tmem241	-1.07388	0.0475784
chr6	99262451	99266656	Foxp1	-0.643468	0.0477635
chr1	60745563	60752661	Cd28	-0.545344	0.0478789
chr2	84214828	84215389	Gm25972	-0.98545	0.0479306
chr2	146191128	146191594	Cfap61	-1.04661	0.047944
chr12	25957953	25960237	Gm47733	-0.821185	0.0481803
chrX	7581050	7586547	Foxp3	-0.610546	0.0481976
chr1	156634340	156634804	Abl2	-1.0434	0.0482022
chr17	21463047	21464637	Zfp51	-0.655681	0.0482066
chr9	64824147	64825604	Dennd4a	-0.858484	0.0482636
chr9	88277170	88277851	Gm5066	-1.03982	0.0483161
chr4	95630553	95630874	Fggy	-0.997996	0.0483273
chr13	52831450	52832312	BB123696	-1.02332	0.0486001
chr9	123768294	123769781	Ccr9	-0.865202	0.0486049
chr6	115992972	115994577	Plxnd1	-0.833871	0.0486071
chr17	17397179	17398064	Lix1	-1.04757	0.0486275
chr13	43439757	43440876	Ranbp9	-0.927683	0.0487061
chr2	22796084	22796990	Apbb1ip	-0.969872	0.0488364
chr4	15047726	15048267	Gm11844	-1.03573	0.0488384
chr2	11281186	11281679	Prkcq	-1.03647	0.0489822
chr3	103855948	103864527	Ptpn22	-0.450919	0.049008
chr12	119155877	119157434	Itgb8	-1.04484	0.0490894
chr1	43533452	43550152	Nck2	-0.475406	0.049131
chr2	29817564	29817830	Urm1	-1.01184	0.0491433
chr7	98856729	98857126	Gm8398	-0.991743	0.0491459
chr4	134081123	134082939	Crybg2	-0.744825	0.0491634
chr5	74212254	74212675	Scfd2	-0.980122	0.0491726
chr9	80308075	80308695	Myo6	-1.02811	0.0495057
chr9	58547349	58547697	Cd276	-0.980518	0.0495273
chr8	72160097	72173700	Rab8a	-0.478663	0.0495317
chr7	112271480	112271787	Mical2	-1.0175	0.0495595
chr6	136930230	136942462	Arhgdib	-0.432547	0.0495714
chr13	51724655	51728932	Sema4d	-0.685975	0.0496113
chr15	40542011	40542396	Gm7382	-0.989477	0.0496537
chr11	13001554	13001961	Gm12004	-0.989477	0.0496537
chr19	6856765	6857606	Ccdc88b	-0.977132	0.0496779
chr1	69540577	69551097	Gm29114	-0.449652	0.0496836
chr1	180015243	180015951	Gm38169	-1.04492	0.0497051
chr13	40921309	40921790	Gm31683	-1.04682	0.0497113
chr6	89394467	89395092	Plxna1	-1.05891	0.04985
chr1	134057855	134068238	Btg2	-0.449245	0.049863
chr13	96697601	96698397	Gm48575	-0.931049	0.0498931
chr4	129461263	129462792	Bsdc1	-0.78029	0.0499258

## Sheet: KOTreg decreased H3K27ac peaks
Supplementary Data 4 Differential H3K27ac peaks in Setd2-deficient Treg cells
Chromosome	Start	End	Gene name	H3K27ac Log2FC(ctrl/KOTreg)	p value
chr14	31104623	31105278	Pbrm1	1.77736	0.000956889
chr1	88263476	88266582	Hjurp	0.928837	0.00103939
chr17	74404165	74404884	Slc30a6	1.76551	0.00109302
chr2	52114608	52115814	Rif1	1.74379	0.00121475
chr9	123926031	123926508	Ccr1	1.5949	0.00187077
chr2	109288225	109289117	Kif18a	1.65756	0.0021513
chr8	75125951	75127958	Mcm5	1.30907	0.00274488
chr6	51045191	51045914	Gm44402	1.56734	0.00277977
chr6	113396987	113397513	Ttll3	1.59553	0.00282667
chr8	69714868	69715462	Zfp869	1.61191	0.00293874
chr10	74100525	74101296	Pcdh15	1.59821	0.00294535
chr1	88267005	88270181	Hjurp	0.815126	0.00319643
chr18	42578436	42578988	Gpr151	1.58377	0.00327468
chr7	135695722	135697437	Gm45240	1.47702	0.00330525
chr4	70224404	70226504	Cdk5rap2	1.23791	0.00337137
chr7	121665904	121666512	Usp31	1.52932	0.00343075
chr1	169508190	169508951	Nuf2	1.5723	0.00344916
chr4	47112163	47113537	Gm12424	1.56552	0.00350825
chr8	3423114	3424200	Arhgef18	1.57836	0.00351577
chr1	93327155	93329190	Pask	1.45362	0.00354153
chr10	117144040	117144755	Frs2	1.56244	0.00359966
chr1	180659939	180660482	Lin9	1.52007	0.00360426
chr12	81993777	81994188	Pcnx	1.50194	0.00394236
chr4	147793840	147794265	Zfp984	1.5406	0.00439386
chr1	88259800	88262458	Mroh2a	0.76992	0.00464116
chr1	66703649	66704250	Rpe	1.52324	0.00471145
chr12	110564572	110565303	B930059L03Rik	1.52601	0.00483705
chr3	127818800	127819763	Ap1ar	1.45661	0.00519808
chr9	86560690	86561365	Pgm3	1.50125	0.00550497
chr4	24596891	24598084	Mms22l	1.45378	0.00553594
chr19	37386160	37386870	Gm8663	1.47454	0.00607096
chr5	27756759	27758509	Paxip1	1.21086	0.00621428
chr13	99413779	99414778	6430562O15Rik	1.35777	0.00644766
chr12	30906995	30907706	Acp1	1.46956	0.00654093
chr9	86533929	86535096	Dop1a	1.41615	0.00671692
chr14	121181289	121181598	B930095G15Rik	1.39513	0.00674292
chrX	105086495	105087439	Pbdc1	1.41146	0.0069024
chr17	56051202	56053285	Chaf1a	1.21555	0.00727389
chr3	135248915	135250692	Cenpe	1.1966	0.00728887
chr11	97167976	97168697	Kpnb1	1.40801	0.00732354
chr7	113299691	113300097	Gm45355	1.37737	0.0073285
chr13	54637584	54638421	Faf2	1.45103	0.00733988
chr6	119908945	119910023	Rad52	1.44723	0.00750642
chr2	152867047	152867445	Mir5622	1.37137	0.00755187
chr10	121562816	121563353	Tbk1	1.42077	0.00764994
chr1	135412306	135412726	Gm28277	1.36781	0.00768874
chr7	143012420	143013909	Tspan32	1.14821	0.00771524
chr6	137789048	137789729	Dera	1.4225	0.00799171
chrX	151367367	151367766	Gm22248	1.35386	0.00813774
chr17	87691100	87692644	Msh2	1.378	0.00817598
chr8	120657478	120660084	Emc8	1.14037	0.00844502
chr6	147068824	147069756	Mrps35	1.40073	0.00846405
chr8	110682628	110683230	Vac14	1.42278	0.00853585
chr14	64802297	64804431	Kif13b	1.21913	0.00855327
chr14	67683648	67684701	Gm20667	1.42173	0.00868249
chr4	24539148	24539643	Mms22l	1.41878	0.00874513
chr7	114197807	114198183	Gm45454	1.33636	0.00891053
chr15	34526730	34529008	Pop1	1.25034	0.00903232
chr4	139474437	139475026	Ubr4	1.40753	0.00917764
chr19	41778552	41779332	Arhgap19	1.4095	0.00920883
chr8	110691728	110692559	Mtss2	1.39816	0.00929554
chr14	70312517	70313246	Slc39a14	1.37811	0.00929593
chr4	118412228	118413263	Med8	1.33547	0.00937015
chrX	104645306	104645874	Zdhhc15	1.32231	0.00951934
chr2	29346665	29347407	Med27	1.40364	0.00959843
chr2	12385052	12385759	Mindy3	1.40244	0.00967621
chr5	134616855	134617649	Lat2	1.35028	0.00985976
chr8	60902077	60902535	Hpf1	1.38685	0.0100927
chr9	105074010	105074691	Mrpl3	1.39431	0.0100956
chr1	64568659	64570046	Creb1	1.29337	0.010146
chr11	34462417	34462992	Insyn2b	1.39195	0.0102323
chr14	103693873	103694525	Slain1os	1.37608	0.0102926
chr18	67711396	67711898	Ptpn2	1.34428	0.0103392
chr17	64457157	64457453	Mir6420	1.30181	0.0104636
chr4	72124692	72125851	Tle1	1.27327	0.0105826
chr10	84949913	84950414	Ric8b	1.371	0.0107074
chr14	102839922	102840344	Gm34589	1.29293	0.010867
chr10	85904065	85904503	Prdm4	1.29163	0.0109166
chr8	75129671	75130224	Mcm5	1.37345	0.0109643
chr9	105680771	105681059	Pik3r4	1.29033	0.011008
chr5	36509680	36510483	Tbc1d14	1.37569	0.0110333
chr11	51707018	51707637	0610009B22Rik	1.37674	0.0110474
chr13	111900449	111900901	Gm9025	1.32809	0.0111272
chr2	121541570	121541857	Frmd5	1.28622	0.0111701
chr11	74667609	74668920	Cluh	1.29653	0.0112899
chr4	120542088	120544707	Ctps	1.09377	0.0113644
chr1	151816202	151817854	Gm25279	1.28438	0.0113752
chr5	86828517	86829060	Ythdc1	1.275	0.0117275
chr3	127543191	127543964	Mir302b	1.36302	0.0118569
chr8	4745295	4745909	Shcbp1	1.36248	0.0119537
chr4	115767411	115767780	Efcab14	1.32784	0.0120681
chr19	41866546	41867630	Frat2	1.30311	0.0122493
chr3	115173124	115173548	Gm18429	1.32888	0.0123962
chr11	55218045	55218365	Slc36a1	1.2636	0.0124312
chr7	78901754	78902697	Aen	1.34608	0.0124419
chr13	88352966	88353279	Gm47651	1.26178	0.012539
chr13	3615903	3616366	Tasor2	1.34062	0.012582
chr4	70357279	70358398	Cdk5rap2	1.32795	0.0132043
chr19	40557252	40557913	Aldh18a1	1.32699	0.0132423
chr9	105063117	105063406	Mrpl3	1.28375	0.0133989
chr10	62955461	62955959	Dna2	1.24585	0.013426
chr3	131162977	131163275	Gm42449	1.28747	0.0134707
chr18	77629145	77629621	Gm26014	1.28747	0.0134707
chr14	31026078	31026546	Pbrm1	1.33718	0.0135867
chr2	109319873	109320537	Kif18a	1.33514	0.0136079
chr11	65768111	65768524	Map2k4	1.29971	0.0136852
chr10	63308819	63309537	Herc4	1.3228	0.0137509
chr5	28290021	28290404	Rbm33	1.24036	0.0137748
chr4	118377812	118378431	Szt2	1.32763	0.0138187
chr17	94758546	94759258	Gm27038	1.29957	0.0138352
chr6	25769822	25771042	Pot1a	1.21648	0.013842
chr9	45873892	45874272	Rnf214	1.23908	0.0138515
chr10	50771471	50771793	Ascc3	1.31765	0.0138632
chr15	102339066	102339951	Aaas	1.31242	0.0138737
chr12	91700900	91701259	Ston2	1.28018	0.0140329
chr7	138853884	138857116	Ppp2r2d	1.13391	0.0140819
chr10	52346705	52347019	Gopc	1.27019	0.014236
chr7	99193109	99193900	Gm45012	1.32493	0.0143287
chr19	55292839	55293380	Acsl5	1.2988	0.0143374
chr9	85412926	85413259	Gm48833	1.29591	0.0144486
chr5	91620936	91621496	Parm1	1.32139	0.0145215
chr7	138033290	138034348	Gm5650	1.3203	0.0145831
chr4	44350851	44351544	Gm12455	1.3193	0.0146487
chr10	14006664	14007208	Hivep2	1.3204	0.0146796
chr15	38540821	38541379	Azin1	1.26042	0.0147817
chr5	73301151	73302975	Ociad1	1.18418	0.0148632
chr10	89430808	89431333	Gas2l3	1.26243	0.0149003
chr5	65290972	65291364	Rfc1	1.22041	0.0150497
chr7	28190281	28191052	Dyrk1b	1.29358	0.0151113
chr5	48384346	48384870	5730480H06Rik	1.29231	0.0151178
chr10	117969796	117970391	Gm37852	1.30104	0.0152537
chr2	91619672	91620243	F2	1.30707	0.0153461
chr11	79247569	79248433	Wsb1	1.31156	0.0154815
chr4	107338211	107339327	Yipf1	1.31217	0.0154869
chr1	183312506	183313087	Aida	1.30271	0.0155376
chr4	5932621	5932909	Gm11796	1.29417	0.0156141
chr2	165813519	165814674	Zmynd8	1.24576	0.015829
chr2	120519506	120520139	Zfp106	1.27753	0.0158455
chr5	114391440	114393052	Ube3b	1.24262	0.0160094
chr5	33393394	33393780	Uvssa	1.2053	0.016071
chr14	32294928	32295923	Gm17210	1.30418	0.016102
chr9	105060591	105061690	Mrpl3	1.28262	0.0161036
chr13	108363175	108363982	Depdc1b	1.28056	0.0161138
chr2	166570798	166571532	Prex1	1.2925	0.0161813
chr4	83240259	83240691	Ttc39b	1.2453	0.0163446
chr15	59397405	59399869	Nsmce2	1.15715	0.0163611
chr17	24224924	24226602	Tedc2	1.06962	0.0164004
chr8	116648217	116648928	Cdyl2	1.28752	0.0164032
chr2	166917389	166919182	Cse1l	1.13525	0.0164488
chr8	105208277	105208619	Gm24629	1.19799	0.0165448
chr9	108754142	108754456	Prkar2a	1.23293	0.0166208
chr7	79074804	79075404	Acan	1.29456	0.016654
chr19	3897191	3897798	Tcirg1	1.29516	0.0166759
chr10	62299693	62300237	Hk1	1.29516	0.0166759
chr11	93862704	93863209	Utp18	1.28774	0.016701
chr5	108331418	108331752	Gm43081	1.27058	0.0167464
chr1	185123758	185124100	Gm37662	1.19512	0.0167672
chr4	153956722	153958452	A430005L14Rik	1.07405	0.0168271
chr15	9120944	9121907	Nadk2	1.25036	0.0170453
chr10	63191580	63191944	Mypn	1.18994	0.0170759
chr2	125939504	125939856	Galk2	1.26031	0.0171402
chr13	51140293	51141346	Spin1	1.24615	0.0171692
chr19	5681963	5683167	Pcnx3	1.27613	0.0172651
chr17	80267118	80267651	Dhx57	1.29022	0.0172661
chr4	107335270	107335680	Gm12870	1.28707	0.0173389
chr16	65893010	65893428	Gm7366	1.25667	0.0173544
chr12	65147889	65148568	Mis18bp1	1.26974	0.0175253
chr10	4148321	4149732	Gm25369	1.09829	0.0175254
chr9	109894346	109894937	Mir7089	1.28698	0.0175765
chr6	115019313	115020003	Tamm41	1.24403	0.017669
chr15	12928866	12929191	Gm49100	1.2453	0.0176977
chr7	135689381	135691731	Gm45240	1.04289	0.017727
chr5	112308644	112309088	Tpst2	1.2647	0.0178914
chr9	19109272	19109714	Olfr836	1.17705	0.0180052
chr12	24712874	24715192	Rrm2	1.1345	0.0180526
chr15	96399270	96399879	Gm25397	1.24706	0.0181257
chr1	166105632	166106063	Gm37923	1.27593	0.0181659
chr7	27190592	27190873	Snrpa	1.22257	0.0182276
chr8	122490226	122490660	Piezo1	1.26975	0.0182531
chr1	143788403	143789239	Uchl5	1.21318	0.0182661
chr4	129322898	129323573	Rbbp4	1.17491	0.018274
chr2	151733250	151733564	Psmf1	1.23786	0.0182994
chr3	152394738	152395949	Zzz3	0.995678	0.0185279
chr14	52076754	52077771	Gm49258	1.27615	0.0185545
chr16	65541873	65542765	Gm49631	1.26319	0.0186545
chr5	118255864	118256561	Gm25076	1.26461	0.0186972
chr5	77343534	77344106	Polr2b	1.27429	0.0187008
chr15	65868413	65869281	Gm20405	1.27097	0.0187586
chr2	181251747	181252733	Gmeb2	1.26985	0.0187784
chr5	144882205	144882760	Smurf1	1.26431	0.0187868
chr5	142758103	142760040	Tnrc18	1.1772	0.0188607
chr5	114397432	114398171	Ube3b	1.27111	0.0188928
chr1	105334248	105334857	Gm29014	1.25308	0.0189208
chr1	169523976	169524339	Nuf2	1.24996	0.0192134
chr3	88637215	88637955	Arhgef2	1.24528	0.0193499
chr4	107856862	107857512	Lrp8	1.26623	0.0194667
chr19	34946106	34946621	Kif20b	1.26418	0.019664
chr2	144570247	144571054	Sec23b	1.2437	0.019746
chr8	110690942	110691386	Mtss2	1.23008	0.0199626
chr10	76481890	76482379	Mcm3ap	1.21561	0.0199878
chr16	76765174	76765483	Gm30790	1.23181	0.0200257
chr9	5210072	5210511	Casp1	1.19071	0.0200355
chr5	76252777	76253338	Ube2n-ps1	1.23918	0.0200994
chr7	117404790	117405300	Gm45153	1.23918	0.0200994
chr8	53627625	53628314	Neil3	1.23466	0.0202103
chr13	66964040	66964640	Ptdss1	1.25699	0.0203417
chr7	34992927	34993746	Pepd	1.25541	0.0203465
chr9	42255918	42256290	Sc5d	1.25385	0.020388
chr4	115871991	115872358	Mknk1	1.14824	0.020443
chr8	115620161	115620450	Gm23677	1.14824	0.020443
chr1	193117777	193118644	Utp25	1.25541	0.0205622
chr5	144801564	144801900	Trrap	1.18328	0.0205914
chr13	66978001	66978438	Ptdss1	1.24821	0.0208279
chr9	87221309	87221716	Cep162	1.14315	0.020899
chr12	13329759	13330124	Nbas	1.20654	0.0209797
chr16	94146513	94147390	Sim2	1.24993	0.0210138
chr14	64317822	64318305	Msra	1.21125	0.0210227
chr12	91830418	91830713	Sel1l	1.2213	0.0210856
chr2	131274436	131275719	Pank2	1.21941	0.021116
chr9	75390292	75390818	Mapk6	1.24814	0.0211929
chr5	96105960	96106254	Cnot6l	1.18007	0.0212026
chr2	174627804	174628093	Zfp831	1.18007	0.0212026
chr12	111258786	111260357	Traf3	1.15319	0.0212754
chr7	42509946	42510368	Gm44523	1.19756	0.0213005
chr9	50963420	50963970	Sik2	1.19756	0.0213005
chr12	28744195	28744941	Trappc12	1.24797	0.0213203
chr16	45628862	45629446	Gm49585	1.13792	0.0213512
chr17	14912265	14912656	Wdr27	1.13792	0.0213512
chr6	71813635	71814024	Mrpl35	1.13792	0.0213512
chr6	147083736	147084041	Mansc4	1.13792	0.0213512
chr4	149418186	149419055	Ube4b	1.24389	0.0215683
chr7	51625619	51625972	Slc17a6	1.13421	0.0215758
chr7	111617095	111617468	Galnt18	1.13421	0.0215758
chr13	86863602	86863985	Gm25700	1.18358	0.0216108
chr7	100083088	100083604	Pold3	1.22426	0.0217845
chr7	132392258	132392573	Gm34908	1.22452	0.0218132
chr8	4753386	4754505	Shcbp1	1.12428	0.0218577
chr17	74631892	74632488	Birc6	1.23193	0.0219002
chr19	41873004	41874869	Rrp12	1.04709	0.0219598
chr7	125681315	125682834	Gtf3c1	1.20738	0.0220299
chr8	83937248	83939229	Adgrl1	1.10367	0.0221098
chr18	42223527	42224132	Lars	1.23691	0.0222792
chr7	28900481	28902476	Actn4	1.17187	0.0225896
chr6	145924513	145925096	Sspn	1.21932	0.022659
chr18	77962095	77962539	Epg5	1.19781	0.0227269
chr9	118821020	118822049	Itga9	1.09547	0.022737
chr2	118832240	118833765	Knstrn	1.14419	0.0229103
chr5	27766424	27767370	Paxip1	1.18522	0.0229941
chr13	106813941	106814699	Lrrc70	1.23148	0.0230907
chr8	40925793	40926720	Pdgfrl	1.23124	0.0231067
chr10	111482997	111484259	Gm25117	1.10156	0.0231828
chr1	105709964	105710502	Gm37566	1.20984	0.0231848
chr2	120714823	120715314	Stard9	1.22296	0.0232015
chr2	168186800	168187793	Gm24561	1.20724	0.0233541
chr2	38160569	38161312	Dennd1a	1.21415	0.0234041
chr13	96027615	96027995	Sv2c	1.21866	0.0234335
chr10	88135736	88136263	Gm6653	1.19372	0.023518
chr1	167354168	167356334	Aldh9a1	1.01907	0.0235498
chr7	113524836	113526090	Far1	1.22494	0.0235624
chr1	190528191	190528577	Gm23153	1.19488	0.0235801
chr7	55843240	55844011	Cyfip1	1.22404	0.0237034
chr19	10195995	10196456	Gm10143	1.21907	0.0237518
chr6	113524619	113525670	Gm23365	1.19334	0.0237891
chr2	91911143	91911661	Gm10805	1.20422	0.0237915
chr14	99065523	99065882	Dis3	1.15272	0.0237995
chr7	128617789	128618417	Inpp5f	1.21658	0.0238692
chr8	88552873	88553314	Gm45496	1.20338	0.0239067
chr3	62475808	62476103	Dhx36	1.20338	0.0239067
chr14	34321328	34321791	Glud1	1.2223	0.0239802
chr17	29441000	29442109	Gm36486	1.18799	0.0239996
chr4	11299156	11300500	Dpy19l4	1.15818	0.0240492
chr6	100050314	100050799	Gm33201	1.1827	0.024059
chr19	27397715	27398655	Pum3	1.22234	0.0241381
chr4	23140534	23140844	Gm11884	1.10716	0.0241688
chr8	111277882	111278922	Glg1	1.21258	0.0241787
chr18	67385329	67385802	Tubb6	1.10745	0.0241801
chrX	162814869	162815428	Txlng	1.17401	0.024196
chr10	89410931	89411402	Gas2l3	1.1542	0.0242282
chr8	25742620	25743594	6430710M23Rik	1.22093	0.0242635
chr17	74421371	74422877	Slc30a6	1.16482	0.0243788
chr15	31332577	31333265	Ankrd33b	1.21962	0.0243874
chr5	33251812	33253532	Gm43850	1.1669	0.0246355
chr10	130311170	130312176	Tespa1	1.11664	0.0246494
chr13	68592177	68592851	Gm48556	1.18586	0.02466
chr10	8240503	8241005	Ust	1.17494	0.0247063
chr12	91842026	91842320	Sel1l	1.15155	0.0247335
chr15	31480278	31481233	Gm49216	1.20758	0.0248359
chr2	109534884	109535195	Gm13925	1.09979	0.0249469
chr2	152250947	152251736	Csnk2a1	1.21475	0.0249488
chr17	56059876	56062931	Chaf1a	0.983118	0.0249668
chr10	110780240	110781048	Gm23698	1.21339	0.0251221
chr12	15904682	15905254	Gm48557	1.20862	0.02518
chr14	99070181	99070919	Dis3	1.14073	0.0253545
chr1	185282022	185283080	Rab3gap2	1.11005	0.0254644
chr6	81958078	81958471	Mrpl19	1.13703	0.0254675
chr6	83342171	83342555	Bola3	1.13703	0.0254675
chr4	115005559	115006168	Stil	1.19923	0.0255232
chr10	78228966	78230659	Trappc10	1.11567	0.025604
chr16	38600231	38601197	Tmem39a	1.18932	0.0256427
chr3	157533947	157535262	Zranb2	0.757633	0.0256751
chr19	5339468	5340014	Catsper1	1.13189	0.0258141
chr9	121339854	121340353	Gm47092	1.18372	0.0258143
chr15	12883348	12883861	Drosha	1.18372	0.0258143
chr14	87475368	87475756	Tdrd3	1.16747	0.0259015
chr11	82451213	82451637	Tmem132e	1.0896	0.0259218
chr13	81542773	81543243	Adgrv1	1.0896	0.0259218
chrX	166192622	166193011	Gm15227	1.0896	0.0259218
chr7	79330382	79330891	Gm24224	1.15466	0.0259583
chr6	143015115	143015427	C2cd5	1.16682	0.0260257
chr5	123343837	123344127	Bcl7a	1.08918	0.0260841
chr13	60767647	60767995	Gm10312	1.08918	0.0260841
chr3	41589820	41591018	Jade1	1.07436	0.0261037
chr10	115291933	115293112	Gm8942	1.13086	0.0261313
chr2	152259863	152260539	Csnk2a1	1.20526	0.0261863
chr15	94943249	94943659	Gm23129	1.0852	0.0262358
chr5	149010115	149010465	Gm15408	1.13787	0.0262579
chr17	71621535	71622412	Wdr43	1.18239	0.0263486
chr10	76591635	76592031	Ftcd	1.12745	0.0264029
chr9	104375293	104375628	Gm28548	1.1283	0.0264096
chrX	18258360	18258753	Kdm6a	1.18174	0.0264258
chr1	182451654	182452185	Trp53bp2	1.19902	0.0264873
chr1	191003547	191003978	Gm8407	1.08482	0.0265538
chr7	116143616	116143983	Plekha7	1.08482	0.0265538
chr2	121434975	121435498	Ell3	1.15107	0.0266322
chr2	31496525	31497163	Ass1	1.19965	0.0266899
chr5	104540488	104541423	Thoc2l	1.20045	0.0267853
chr12	110608364	110609584	Gm35558	1.14237	0.0268599
chr2	119732669	119733050	Rtf1	1.15536	0.0268741
chr8	33670585	33671383	Gsr	1.18795	0.0272258
chr16	81437236	81438160	Ncam2	1.17904	0.0272386
chr9	78474651	78475763	Gm26377	1.15641	0.0273087
chr8	18632225	18633529	Mcph1	1.16944	0.0275101
chr16	57155538	57156418	Tomm70a	1.1652	0.0275745
chr8	74999942	75002120	Hmgxb4	1.03247	0.0276464
chr9	106851995	106852310	Dcaf1	1.11621	0.0277388
chr11	103852300	103853541	Nsf	1.14476	0.0278063
chr12	99893503	99893930	Tdp1	1.168	0.0278383
chr9	96668434	96668956	Rasa2	1.18792	0.0278467
chr12	116448059	116448416	Ncapg2	1.1698	0.0278525
chr1	121445997	121446908	Ccdc93	1.15197	0.0278555
chr9	26983832	26984614	Acad8	1.18214	0.0279113
chr7	127510916	127511349	Srcap	1.14063	0.0279231
chr4	130367855	130368276	Snrnp40	1.14063	0.0279231
chr16	96152543	96153126	Get1	1.16867	0.0279359
chr4	46178632	46179201	Xpa	1.07052	0.0280759
chr7	66094195	66094635	Selenos	1.07052	0.0280759
chr7	13343938	13344374	Gm24909	1.07052	0.0280759
chr8	91557399	91558203	Gm45294	1.18658	0.0280827
chr16	90779058	90780196	Urb1	1.11107	0.0280943
chr6	68816502	68817126	Gm42924	1.16165	0.0281602
chr4	79337446	79337734	Gm11263	1.16291	0.0281661
chr11	29150359	29150764	Pnpt1	1.1553	0.0281767
chr5	140885961	140886375	Card11	1.16021	0.0282101
chr1	169528775	169529242	Nuf2	1.1868	0.0282337
chr3	108081556	108082010	Ampd2	1.16494	0.0282491
chr17	46196132	46197520	Polh	1.12881	0.0282553
chr1	139472747	139473611	Aspm	1.18663	0.0284145
chr17	27110247	27111022	Itpr3	1.15806	0.0289752
chr1	190845351	190846156	Rps6kc1	1.17227	0.028997
chr12	115032908	115033346	Ighv1-48	1.13418	0.029003
chr8	110958713	110959085	AC132945.1	1.13088	0.0290127
chr4	137748638	137749030	Alpl	1.13088	0.0290127
chr19	3268050	3268843	Ighmbp2	1.17276	0.0290156
chr13	112058505	112058883	Gm15323	1.06252	0.0290375
chr12	16082321	16083374	Gm36235	1.15449	0.029103
chr1	180738027	180739181	Acbd3	1.16985	0.0291497
chr13	68571322	68572284	Mtrr	1.13083	0.0291501
chr2	158014221	158014656	Tti1	1.06084	0.0292106
chr11	113673860	113674618	Gm11693	1.18188	0.0292129
chr5	106823699	106824042	Gm27527	1.13667	0.0294885
chr9	123984035	123984333	Ccr1l1	1.09759	0.0296162
chr4	152426708	152430663	Kcnab2	0.832961	0.0296493
chr3	135720873	135721188	Nfkb1	1.17247	0.0296829
chr5	145119208	145119791	Arpc1b	1.15047	0.0297397
chr1	10225219	10226252	Arfgef1	1.09363	0.0297498
chr11	59487497	59489625	Gm12262	1.04701	0.0298445
chr6	11901196	11901896	Ndufa4	1.12952	0.0298836
chr5	66169755	66170132	Rbm47	1.12478	0.0298977
chr7	46696846	46697496	Saal1	1.17313	0.0299079
chr18	75010782	75011179	BC031181	1.1581	0.0299199
chr16	13146295	13147263	Ercc4	1.11524	0.0300329
chr8	13878436	13878895	Gm24698	1.17387	0.0300758
chr10	26233150	26233673	Samd3	1.17493	0.0301784
chr2	165298589	165301013	Elmo2	1.01501	0.0301785
chr9	103357090	103357815	Cdv3	1.16289	0.0301918
chr5	22532860	22533447	Gm22887	1.17397	0.0303171
chr15	99641019	99641992	Racgap1	1.10244	0.0305154
chr4	83478392	83478867	Psip1	1.1705	0.0305267
chr3	127568391	127569383	Gm43729	1.16264	0.0305479
chr1	170203296	170203730	Uhmk1	1.16987	0.0305481
chr9	92588319	92588701	Plod2	1.04846	0.0306148
chr6	146990818	146991132	Ppfibp1	1.04846	0.0306148
chr19	43096874	43097244	Gm22135	1.04846	0.0306148
chr4	115029989	115030523	Stil	1.15887	0.0306311
chr6	71944597	71945131	Polr1a	1.15887	0.0306311
chr10	40138090	40138413	Slc16a10	1.10077	0.0306447
chr9	113951817	113955058	Ubp1	0.951549	0.0306504
chrX	96161906	96162406	Gm24718	1.13506	0.0306576
chr15	12901802	12902475	Drosha	1.17051	0.0306947
chr2	51441619	51441903	1700057H21Rik	1.04603	0.0307031
chr3	94507401	94507760	Snx27	1.04787	0.0307197
chr6	38588344	38588781	Luc7l2	1.09474	0.0307789
chr1	162534621	162535228	Eef1aknmt	1.16199	0.0310594
chr11	121306293	121307175	Foxk2	1.16309	0.0311097
chr17	11327661	11328655	Prkn	1.1295	0.0311119
chr18	57419117	57419432	Gm19500	1.04314	0.031218
chr7	17040734	17041066	Hif3a	1.04314	0.031218
chr3	88087501	88087856	Iqgap3	1.04314	0.031218
chr7	48627126	48627487	Mrgprb3	1.04314	0.031218
chr5	122870127	122870659	Kdm2b	1.09281	0.031226
chr1	88272636	88279610	Hjurp	0.540246	0.0312298
chr15	12254554	12255335	Mtmr12	1.16499	0.0312333
chr3	132755819	132758247	Gm42872	0.905604	0.031251
chr2	18469488	18469794	Dnajc1	1.04353	0.031294
chr8	110475116	110475530	Gm22701	1.04353	0.031294
chr10	129212674	129213105	Olfr774	1.16166	0.0313264
chr14	62741016	62741488	Ints6	1.16495	0.0313288
chr6	113523458	113524113	Emc3	1.16694	0.0313317
chr3	130056059	130056729	Sec24b	1.1445	0.0314707
chr7	110717237	110717720	Gm18907	1.12016	0.0315149
chr14	99033332	99033618	Mzt1	1.12016	0.0315149
chr14	50781203	50782360	Ttc5	1.09633	0.0315678
chr15	84334498	84335097	Parvg	1.16176	0.03157
chr10	36089242	36089531	Gm47048	1.14907	0.0316877
chr8	126571014	126571658	Gm26759	1.14158	0.0317077
chr4	86661307	86662660	Plin2	1.08574	0.0317507
chr4	52476259	52476582	Vma21-ps	1.13546	0.0319558
chr5	146242837	146243628	Gm15739	1.16082	0.0319836
chr15	79708047	79709317	Gtpbp1	1.11262	0.0320137
chr6	144934299	144934632	Bcat1	1.11542	0.0323672
chr9	78468403	78469632	Mto1	1.10567	0.0324575
chr18	80134819	80135193	Adnp2	1.14703	0.0324714
chr7	135694077	135695307	Gm45240	1.05911	0.0324717
chr18	60814013	60815734	Mir5107	0.981242	0.0324971
chr3	83903097	83904010	Tmem131l	1.12942	0.0325121
chr17	15518002	15519665	Pdcd2	0.977375	0.0325405
chr16	38621007	38621498	Tmem39a	1.10334	0.032573
chr14	15753713	15754097	Gm31804	1.03277	0.032599
chr3	32459779	32460493	Pik3ca	1.15097	0.0326407
chr12	57915098	57915382	Gm46329	1.03266	0.0326494
chr12	16614927	16615380	Lpin1	1.10351	0.0326687
chr2	144255592	144256369	Snx5	1.15772	0.0326866
chr1	118563884	118564965	Clasp1	1.12544	0.0327017
chr4	15308591	15310128	Tmem64	1.00511	0.0327623
chr18	31904251	31904671	Wdr33	1.15102	0.0328092
chr4	43394555	43395072	Rusc2	1.02991	0.0328166
chr1	152896035	152897255	Smg7	1.10772	0.0328679
chr6	124702534	124703257	Lpcat3	1.12721	0.0329096
chr9	110375493	110376456	5830462I19Rik	1.12721	0.0329096
chr8	4773888	4775199	Gm6334	1.14182	0.0329101
chr9	22350359	22351644	Anln	1.12071	0.0330001
chr17	74745211	74745747	Ttc27	1.11663	0.0330015
chr10	42885738	42886581	Gm48670	1.13885	0.0330444
chr13	119464128	119465588	4833420G17Rik	1.06458	0.0330652
chr17	36942516	36942844	Rnf39	1.14767	0.0330987
chr14	87134326	87134781	Diaph3	1.14471	0.0331105
chr7	133669770	133670097	Edrf1	1.14471	0.0331105
chr10	88746426	88746991	Utp20	1.12647	0.0331599
chr10	88120455	88120913	Gm6653	1.15176	0.033231
chr1	155867106	155867803	Gm36934	1.1517	0.0332638
chr12	65117538	65117940	Fancm	1.15032	0.0333127
chr8	111282082	111282716	Rfwd3	1.15357	0.0333303
chr2	181651749	181652688	Gm29797	1.14814	0.0333517
chr3	95196140	95196930	Gabpb2	1.15315	0.0333849
chr3	16186986	16187745	Ythdf3	1.14168	0.0334362
chr1	71575827	71577182	Atic	1.06067	0.0336254
chr1	118545167	118545908	Clasp1	1.14856	0.033669
chr2	102813919	102814821	Slc1a2	1.14772	0.0337612
chr16	76332016	76332565	Nrip1	1.11749	0.0338089
chr3	100151529	100152069	Wdr3	1.14994	0.0338655
chr14	79343647	79344220	Naa16	1.14802	0.0340013
chr3	130040445	130041691	Sec24b	1.11841	0.0341631
chr4	140710331	140711020	Rcc2	1.0984	0.034169
chr7	5018565	5018853	Zfp865	1.06359	0.0341934
chr12	74835493	74835955	4930442G10Rik	1.02068	0.0341982
chr2	144391476	144391866	Kat14	1.02068	0.0341982
chr3	123367414	123367932	Sec24d	1.13015	0.0342662
chr10	30582395	30582782	Trmt11	1.09957	0.0342802
chr12	91834590	91835012	Sel1l	1.14366	0.0343416
chr9	105058943	105059447	Mrpl3	1.14366	0.0343416
chr2	117287762	117288287	Fam98b	1.13809	0.0343457
chr1	15823657	15824387	Terf1	1.14416	0.0344884
chr9	120154533	120155196	Mobp	1.10054	0.0345469
chr5	29783356	29783947	Gm5552	1.14442	0.0345751
chr6	29136921	29137565	Rbm28	1.12744	0.0346223
chr8	22901927	22902660	Kat6a	1.13012	0.0346338
chr18	34639808	34640276	Cdc23	1.13772	0.0346373
chr5	111343752	111344301	Pitpnb	1.14179	0.0346413
chr6	134958099	134958798	Apold1	1.13439	0.0347007
chr6	149198899	149199294	Amn1	1.1401	0.0347181
chr7	34208305	34210449	Gpi1	0.87664	0.034762
chr1	44516732	44517158	Gulp1	1.08332	0.0347625
chr1	46821279	46823036	Slc39a10	1.01734	0.0347811
chr10	121565546	121566140	Tbk1	1.10442	0.0348926
chr5	71984450	71984864	Gm15617	1.10442	0.0348926
chr5	125290320	125290875	Scarb1	1.12661	0.0350042
chr9	108539554	108540173	Gm37678	1.14151	0.0350183
chr2	180688306	180689137	Gm22502	1.12397	0.0350406
chr10	53378116	53378412	Gm47641	1.05888	0.0350655
chr1	67031308	67031671	Lancl1	1.06533	0.0350977
chr2	7594080	7594416	Gm13210	1.13026	0.0351293
chr17	24422812	24423289	Rnps1	1.08499	0.0351324
chr5	108119687	108120074	Tmed5	1.08457	0.0351883
chr15	94527098	94528119	Pus7l	1.06959	0.0352129
chr10	4027884	4029016	Mthfd1l	1.06198	0.0352568
chr16	13833196	13835072	Ntan1	1.02983	0.0352862
chr5	145133919	145134872	Pdap1	1.13135	0.0353609
chr18	30300164	30300487	Pik3c3	1.06425	0.0353713
chr4	129326498	129326854	Rbbp4	1.11942	0.0356609
chr14	115403785	115405117	4930505G20Rik	1.13445	0.0357004
chr3	14551985	14552743	Lrrcc1	1.13214	0.0357148
chr1	93783474	93784680	Atg4b	1.07276	0.0357404
chr6	22492751	22493084	Gm43630	1.06263	0.0357853
chr13	8541281	8541648	Gm48262	1.08507	0.0358319
chr16	59565705	59566168	Crybg3	1.13681	0.0358637
chr14	69698334	69698819	R3hcc1	1.12437	0.0360208
chr1	132986762	132987608	Mdm4	1.13592	0.0360592
chr9	83839724	83840577	Ttk	1.11313	0.0362815
chr4	62346003	62346867	Fkbp15	1.13235	0.0363404
chr18	52469741	52470483	Gm27026	1.12051	0.03637
chr1	121491738	121492018	Ccdc93	1.04539	0.0364198
chr4	44017079	44017420	Clta	1.07654	0.0364297
chr11	106243948	106245406	Ftsj3	1.0852	0.0366139
chr5	142896401	142897271	Fbxl18	1.07108	0.03668
chr4	116099591	116100109	Rad54l	1.13221	0.0366845
chr9	118554240	118554695	Golga4	1.11595	0.0367234
chr5	129562295	129563622	Sfswap	1.00563	0.0367423
chr9	55219454	55219771	Fbxo22	1.10514	0.0367552
chr4	129214586	129215200	Yars	1.11615	0.0367903
chr2	180077429	180078114	Mtg2	1.13046	0.0368098
chr1	188983708	188984769	Kctd3	1.01252	0.0368361
chr6	88883243	88884274	Gm36189	1.07813	0.0368607
chr1	15808013	15809190	Terf1	1.02826	0.0369553
chr5	139187518	139187952	Sun1	0.999658	0.0370137
chr13	97175900	97176561	Gfm2	1.1249	0.0371348
chr10	110784159	110784576	Gm23698	1.1249	0.0371348
chr18	73584747	73585601	Mex3c	1.12472	0.0371809
chr14	59323493	59324253	Phf11b	1.12737	0.0372244
chr1	118331299	118331828	Nifk	1.09974	0.0372402
chr2	3436884	3437273	Dclre1c	1.07118	0.0372511
chr11	55485742	55486032	Gm12238	1.04319	0.0372567
chr7	145272930	145274740	Tpcn2	0.91838	0.0373117
chr2	125581373	125582177	Cep152	1.12217	0.0373296
chr5	110672656	110672979	Ep400	0.997492	0.0373357
chr9	106504173	106504532	Iqcf1	0.997492	0.0373357
chr3	127545462	127546074	Mir367	1.11752	0.0373382
chr18	3417436	3418009	Cul2	1.12119	0.0373441
chr8	11535890	11536415	Cars2	1.08614	0.0373444
chr8	11804676	11806398	Arhgef7	1.08096	0.0373849
chr2	150815159	150816150	Pygb	1.04509	0.0374249
chr3	98131407	98131766	Gm42820	0.996116	0.037454
chr12	51620553	51620930	Strn3	1.09901	0.0374977
chr2	72376609	72377460	Rpl36a-ps4	1.11732	0.0375048
chr5	93178973	93179943	Gm43682	1.05552	0.037587
chr3	135487099	135487530	Manba	1.11115	0.0376256
chr12	33368633	33369145	Atxn7l1	1.11244	0.0376377
chr15	75775668	75777218	Gm23747	1.00362	0.0376392
chr3	32975046	32975394	Gm37459	0.994769	0.0376792
chr5	96850067	96850395	1700016F12Rik	0.994769	0.0376792
chr10	37956781	37957158	Gm24710	0.994769	0.0376792
chr2	157179430	157179855	Gm14277	1.07793	0.0377172
chr5	129555771	129556227	Gm42979	1.12463	0.0377223
chr1	179749455	179750022	Ahctf1	1.11303	0.037724
chr16	90751975	90752570	Mrap	1.11303	0.037724
chr1	34087867	34088412	Dst	1.12253	0.0378303
chr11	34347237	34348410	Insyn2b	1.11652	0.0378334
chr7	35592328	35592674	Ankrd27	1.10886	0.0378377
chr17	12971260	12971970	Gm15946	1.12564	0.0378425
chr17	84775297	84775581	Lrpprc	0.993764	0.037904
chr9	106333897	106334817	Gm29123	1.09664	0.0379141
chr18	34357958	34358884	Reep5	1.08593	0.0380625
chr2	34854018	34854382	Psmd5	1.11618	0.0380906
chr13	66983590	66984014	Ptdss1	1.12324	0.0381243
chr8	77267617	77268028	Gm45406	1.07589	0.038125
chr1	139475446	139476304	Aspm	1.07468	0.038148
chr15	79714614	79715285	Gtpbp1	1.08206	0.0381587
chr14	99222482	99222801	Pibf1	1.1116	0.0381763
chr17	57051359	57052029	Slc25a23	1.06069	0.0381783
chr18	46979277	46979694	Gm22791	1.1142	0.0382637
chr17	83911450	83912092	1810073O08Rik	1.09517	0.0382916
chr2	181300289	181300716	Gm7645	1.09517	0.0382916
chr4	126942631	126943343	Zmym4	1.11859	0.0383491
chr11	80405670	80406345	Zfp207	1.08365	0.0383931
chrX	57185045	57185356	Gm14718	1.10127	0.0384247
chr4	137936546	137936924	Ece1	1.12057	0.0384536
chr18	46515772	46516756	Fem1c	0.975952	0.0384564
chr13	77786219	77786587	Fam172a	1.043	0.0386628
chr14	64753073	64753512	Gm26225	1.06042	0.0386933
chr16	4627826	4629265	Coro7	1.09203	0.0387029
chr2	109307715	109308547	Kif18a	1.11964	0.0387305
chr13	100068737	100069402	Bdp1	1.10866	0.0389489
chr6	49473488	49474219	Stk31	1.08683	0.0389664
chr10	111988755	111992638	Glipr1	0.794373	0.0390542
chr1	143694045	143694399	Cdc73	1.09923	0.0390552
chr18	31645213	31645748	Sap130	1.11817	0.0390752
chr12	15180153	15180546	Gm19084	0.984282	0.0391501
chr1	58463265	58464029	Gm23966	1.11444	0.0392268
chr6	145037356	145037662	Gm23071	1.03869	0.0393644
chr10	128855809	128856955	Sarnp	1.08975	0.039378
chr6	7864133	7864501	Gm43962	1.02799	0.0394063
chr5	23817176	23817646	Rint1	1.02799	0.0394063
chr15	97773248	97773735	Slc48a1	1.11163	0.0395028
chr9	20659557	20659884	Pin1	1.07472	0.0395639
chr8	71325607	71326387	Myo9b	1.1155	0.0395977
chr14	7867992	7869045	Flnb	1.10087	0.0396519
chrX	89728276	89728729	4932429P05Rik	1.05199	0.0396907
chr2	172359387	172361139	Aurka	0.999127	0.0397019
chr6	87471634	87471962	Arhgap25	1.11466	0.0397428
chr6	17935380	17935931	Gm43844	1.10576	0.0397765
chr7	114769971	114770315	Insc	1.09795	0.0397898
chr4	41239762	41240098	Ubap2	1.10458	0.039896
chr5	135047601	135048096	Gm25492	0.978666	0.0399322
chr16	8662724	8663625	Carhsp1	1.02946	0.0399654
chr3	131584586	131584948	Papss1	1.06353	0.0400277
chr2	94355866	94356157	Ttc17	0.979411	0.0400578
chr9	98377201	98377539	Rbp1	0.979411	0.0400578
chr8	61095624	61096059	Gm16179	1.07015	0.0401544
chr13	107889090	107889456	Zswim6	1.11071	0.0401631
chr3	103927302	103927748	Rsbn1	1.10906	0.0401819
chr4	15982663	15983130	Gm11869	1.10906	0.0401819
chr18	61172943	61173335	Hmgxb3	1.05801	0.0402856
chr12	48333169	48333577	Gm48587	1.05175	0.0403121
chr18	46610718	46611112	Eif1a	1.05063	0.0403878
chr4	139012974	139013972	Tmco4	1.11082	0.0404154
chr4	59885234	59885694	Snx30	1.0581	0.0405125
chr9	106552957	106553364	Iqcf2	1.04668	0.0406155
chr4	25277245	25277577	Ufl1	1.04668	0.0406155
chr6	125126486	125126814	Gm23751	1.04668	0.0406155
chr5	110333715	110334321	Pole	1.10893	0.0406193
chr2	119195445	119196057	Gm14138	1.10893	0.0406193
chr9	21478230	21479015	Dnm2	1.0785	0.0406596
chr1	128328345	128328762	Lct	1.10483	0.0407189
chr3	126815619	126816087	Camk2d	1.09177	0.0407611
chr15	99246866	99247626	Mcrs1	1.10777	0.0408025
chr12	3246003	3247550	Rab10os	1.05192	0.0408511
chr6	81951467	81951897	Gcfc2	1.10352	0.0410155
chr10	95101931	95102317	Gm48868	1.04275	0.0410265
chr14	118790521	118791168	Cldn10	1.04275	0.0410265
chr17	71514971	71515691	Ndc80	1.0861	0.0410437
chr17	6454741	6455214	Tmem181b-ps	1.10236	0.0413586
chr7	92653634	92654429	Pcf11	1.08994	0.0414116
chr2	109298367	109298984	Kif18a	1.10364	0.041422
chr19	7230232	7231798	Naa40	1.08334	0.0414491
chr7	30656089	30658232	Haus5	0.998385	0.0414505
chr7	118212282	118212910	Smg1	1.09951	0.0414771
chr9	40294697	40295022	Gramd1b	1.04323	0.0415024
chr2	151511982	151512757	Nsfl1c	1.09764	0.0415831
chr1	190939631	190940106	Angel2	1.08746	0.0416199
chr18	60601720	60602067	Synpo	1.09957	0.041655
chr17	32060436	32061155	Rrp1b	1.09957	0.041655
chr15	86127927	86129835	Gm24011	0.970447	0.0417593
chr6	122878102	122879369	Necap1	0.95933	0.04181
chr5	145282248	145283968	Zscan25	0.981752	0.0418326
chr16	57575918	57576769	Filip1l	1.10175	0.042018
chr1	78203361	78203912	Pax3	1.09157	0.0420429
chr8	83322179	83322764	Elmod2	1.09048	0.042146
chr5	33918827	33919575	Nelfa	1.00536	0.0421759
chr18	53949525	53951734	Csnk1g3	0.92716	0.0421997
chr13	108183459	108183833	Ercc8	1.06757	0.0422661
chr19	23216322	23216631	Smc5	1.04846	0.0422665
chr8	39125140	39125553	Gm20948	1.03338	0.042278
chr1	91111005	91111865	Lrrfip1	1.08336	0.0422959
chr18	76965043	76965466	Hdhd2	1.0988	0.0423066
chr2	129289138	129290605	Ckap2l	1.0502	0.042349
chrX	152271821	152273093	Kdm5c	1.09487	0.0423683
chr1	165010334	165010700	Gm26042	0.962782	0.0423705
chr4	52451927	52452273	Tmc4-ps	0.962782	0.0423705
chr6	133496353	133496646	Gm5885	0.962782	0.0423705
chr16	20033555	20033984	Klhl6	1.01694	0.0424068
chr6	91735232	91737476	Slc6a6	0.871937	0.0424813
chr10	7649484	7650037	Pcmt1	1.09949	0.0425285
chr18	3386926	3387513	Cul2	1.09858	0.0426387
chr9	123094985	123095800	Zdhhc3	1.07545	0.0426434
chr1	20804619	20804990	Mcm3	1.04808	0.0426625
chr15	100008885	100010051	Larp4	1.07679	0.0426807
chr6	114687843	114688810	Atg7	1.08773	0.0426871
chr4	154279938	154280427	Arhgef16	1.0891	0.0427057
chr2	127078587	127078980	Blvra	0.961918	0.0427148
chrX	57290174	57290700	Arhgef6	0.961918	0.0427148
chr2	18183144	18183700	Gm13351	1.08417	0.0427196
chr1	4695971	4696388	Gm6119	1.03643	0.0427415
chr2	181548839	181550195	Dnajc5	1.04841	0.0428027
chr9	106718658	106719056	Rad54l2	0.960758	0.042834
chr5	130045166	130045762	Crcp	1.09573	0.0428364
chr1	58004827	58005359	Sgo2a	1.09472	0.0428524
chr10	62514802	62515345	Srgn	1.08494	0.0429014
chr1	13447220	13447527	Gm7593	1.00507	0.0429354
chr3	96104425	96105814	Otud7b	0.884823	0.04302
chr2	181546374	181546659	Dnajc5	1.01499	0.0430365
chr4	141809628	141809966	Casp9	1.03504	0.0430576
chr12	69202643	69203099	Gm49384	1.03223	0.0431143
chr1	175909517	175910053	Exo1	1.0932	0.0431179
chr12	13459248	13459865	Gm6736	1.0932	0.0431179
chr11	23260798	23261461	Xpo1	1.096	0.0431651
chr13	100707714	100708730	Cdk7	1.06086	0.0431888
chr7	138866568	138867170	Ppp2r2d	1.09532	0.0431934
chr7	122285387	122285815	Prkcb	1.01067	0.0432304
chr3	127575388	127575704	Zgrf1	1.0812	0.0432591
chr1	95775781	95776076	Gm37761	1.00381	0.0432966
chr12	55666976	55667285	Ralgapa1	1.00381	0.0432966
chr10	62283374	62284407	Hk1	0.996976	0.0433091
chr18	46416211	46416619	Gm4107	1.07449	0.0433162
chr8	79659710	79660343	Otud4	1.09411	0.0433352
chr1	157005214	157005677	Gm10531	1.06541	0.0433504
chr2	71758159	71758550	Gm13739	1.07775	0.0433716
chr1	135391165	135392164	Ipo9	1.08329	0.0433738
chr1	21287702	21288489	Gm4956	1.07981	0.0435009
chr4	148549793	148550164	Mtor	1.04266	0.0435207
chr3	36909331	36909659	4932438A13Rik	0.957406	0.0435231
chr9	117830001	117830363	Rbms3	1.04212	0.0435287
chr3	138313205	138313610	Adh6a	1.00025	0.0435293
chr6	95496156	95496701	Suclg2	1.07161	0.0437044
chr18	12147033	12147859	Riok3	1.0932	0.0437266
chr13	106810027	106810420	Gm28989	1.07297	0.0437622
chr11	36452383	36453054	Tenm2	1.07236	0.0438623
chr14	60244850	60245411	Gm49336	1.08985	0.04388
chr14	25722078	25722664	Zcchc24	1.08985	0.04388
chr13	29960342	29960879	Gm11365	1.09143	0.043917
chr4	52448202	52448488	Tmc4-ps	1.00026	0.0441076
chr9	87058551	87058840	Cyb5r4	0.953616	0.044108
chr1	154285360	154285659	n-R5s220	0.953616	0.044108
chr2	48124131	48124491	Gm13471	0.953616	0.044108
chr1	182124527	182125975	Srp9	0.73701	0.0441085
chr18	50092379	50093055	Hsd17b4	1.07968	0.0441179
chr15	97988666	97989803	Col2a1	1.08819	0.0441704
chr4	149154215	149154654	Pgd	1.08239	0.0441761
chr5	118692419	118692908	Gm43052	1.02689	0.044251
chr10	52438668	52439213	Nus1	1.02689	0.044251
chr11	87612196	87612730	Hsf5	1.02689	0.044251
chr5	31964156	31964541	Gm43811	1.07951	0.0442928
chrX	36072584	36072866	Dock11	0.998438	0.0443165
chr5	41799028	41799331	Bod1l	0.998438	0.0443165
chr4	41263012	41264130	Gm12401	1.08175	0.0443869
chr16	18785202	18787091	Cldn5	0.981131	0.0444521
chr19	46377969	46378551	Actr1a	1.0885	0.0446291
chr1	93324045	93324790	Pask	1.08521	0.0446776
chr12	30899266	30900599	Acp1	1.06294	0.0447285
chr8	69983682	69984145	Gatad2a	1.06338	0.0449015
chr3	132669234	132669901	Aimp1	1.08324	0.0449253
chr18	65823856	65824207	Sec11c	1.00477	0.0449261
chr5	34882967	34883280	Htt	1.00477	0.0449261
chr3	14555037	14555861	Lrrcc1	1.07354	0.0450651
chr17	53675646	53677923	Sgo1	0.941813	0.0450807
chr2	39013040	39013736	Arpc5l	1.06341	0.0451095
chr15	55714315	55714660	Mtbp	1.04467	0.0451139
chr10	30555863	30557425	Gm48233	0.981118	0.0452375
chrX	139720063	139720368	Gm15013	1.05143	0.0453148
chr8	105390487	105390884	Kctd19	1.0742	0.0453701
chr16	17173625	17174432	Ube2l3	1.0768	0.0454324
chr4	107894868	107895158	Czib	0.991356	0.0454522
chr11	103981659	103982143	Arf2	0.991356	0.0454522
chr19	41876155	41877055	Rrp12	1.02755	0.045508
chr13	74301375	74302618	Pdcd6	0.958681	0.0455596
chr11	108032420	108032864	Prkca	1.02716	0.0456316
chr1	194283441	194283752	4930503O07Rik	0.943927	0.0456502
chr2	20531992	20532291	Etl4	0.943927	0.0456502
chr5	33367388	33368670	Maea	1.05638	0.045694
chr5	65718380	65718661	Pds5a	0.943807	0.045718
chr2	130440582	130441535	Vps16	1.04762	0.0457506
chr16	17681964	17682309	Gm18335	1.08089	0.0458808
chr15	103492813	103493397	Pde1b	1.07986	0.0459193
chr5	140300147	140300864	Mad1l1	1.08196	0.0459385
chr6	49094818	49095312	Igf2bp3	1.08101	0.0459751
chr18	34909775	34910113	Etf1	1.0269	0.045988
chr16	90231155	90232013	Scaf4	1.08002	0.0460265
chr4	137999728	138001322	Eif4g3	1.03779	0.0460337
chr2	180911705	180912761	Ythdf1	1.03305	0.0461984
chr13	108401668	108403045	Depdc1b	0.985787	0.046209
chr19	12814108	12814810	Lpxn	1.05971	0.0462395
chr3	74440720	74441103	Gm37050	1.0615	0.0462473
chr9	59439419	59439826	Rps11-ps1	1.0615	0.0462473
chr1	127772742	127773120	2900009J06Rik	1.04521	0.0462491
chr2	120518539	120518972	Zfp106	1.04734	0.0462864
chr1	188994502	188994990	Kctd3	1.07879	0.0462953
chr16	34364128	34364532	Kalrn	1.02749	0.0463118
chr1	121450686	121451716	Ccdc93	1.05162	0.0463846
chr5	143323285	143324053	Zdhhc4	1.06418	0.0464187
chr6	28800344	28800734	Gm37940	1.01534	0.0464542
chr18	56478192	56478582	Gramd3	1.01534	0.0464542
chr12	91823141	91823691	Sel1l	1.07341	0.0464943
chr10	88755046	88755633	Utp20	1.07341	0.0464943
chr4	47116596	47117508	Gm12424	1.07828	0.0465335
chr14	16091969	16092666	1700062C10Rik	1.07499	0.0465377
chr13	99323094	99323807	Ptcd2	1.07499	0.0465377
chr4	152395804	152396758	Gm16333	1.06073	0.0465516
chr1	119473815	119474169	Ralb	1.02788	0.046584
chr17	12236323	12237432	Map3k4	1.04041	0.0466494
chr10	111583242	111584468	4933440J02Rik	1.0066	0.0466838
chr9	113847907	113848719	Clasp2	1.07605	0.046711
chr9	53513763	53514091	Atm	0.937973	0.0467487
chr2	132317281	132317588	Cds2	0.937973	0.0467487
chr12	68164337	68164668	Hspe1-ps1	0.936672	0.0468258
chr14	16240266	16240595	Oxsm	0.936672	0.0468258
chr8	40332421	40332892	Micu3	0.936672	0.0468258
chr8	17785675	17786005	Csmd1	0.936672	0.0468258
chr3	135237451	135238530	Cenpe	1.04949	0.0468362
chr10	110769213	110769515	E2f7	1.01371	0.0468384
chr15	100172318	100172598	Dip2b	1.01371	0.0468384
chrX	105094171	105094790	Pbdc1	1.0715	0.0468723
chr4	52455595	52456720	Tmc4-ps	0.959205	0.0469048
chr19	15822517	15822937	Gm50348	0.936984	0.0469416
chr6	13614548	13614912	Tmem168	0.936984	0.0469416
chr9	108359665	108360054	Usp4	0.936984	0.0469416
chr3	40813705	40814731	Plk4	1.05222	0.0469438
chr5	88752143	88753669	Dck	0.95365	0.046952
chr10	83368638	83369610	D10Wsu102e	1.02508	0.046983
chr4	40954005	40954368	Chmp5	1.0396	0.0470104
chr10	62282183	62282892	Hk1	1.07185	0.047017
chr5	115977792	115978930	Cit	1.04611	0.0470286
chr5	38400225	38401132	Slc2a9	1.07583	0.0470613
chr6	146336350	146337211	Gm44087	1.07266	0.0471323
chr2	51948763	51949266	Nmi	1.01955	0.0471942
chr2	174644424	174646492	Zfp831	0.893947	0.0472502
chr13	66992777	66994056	Ptdss1	1.04822	0.0472689
chr18	35783388	35783863	Ube2d2a	1.05032	0.0473024
chr18	90514717	90515164	Tmx3	1.07327	0.0473682
chr13	49726443	49726933	Iars	1.07469	0.0473962
chr10	69342931	69343917	Cdk1	1.01415	0.0474898
chr6	50340274	50341112	Osbpl3	1.06087	0.0474927
chr1	38068901	38069233	Gm37062	1.01967	0.0475479
chr8	18936378	18936790	Gm22551	1.07199	0.047643
chr12	28689961	28690599	Mir6937	1.06571	0.0477671
chr1	118474706	118475190	Clasp1	1.01752	0.0478291
chr7	13281490	13282215	Lig1	1.07115	0.0479643
chr2	181551705	181552800	Dnajc5	1.0672	0.0481267
chr5	115569975	115570953	Gcn1	1.05356	0.0481329
chr13	49336866	49337537	Bicd2	1.07086	0.04815
chr15	34516019	34516989	Pop1	1.05375	0.048172
chr1	33650039	33651213	Gm17813	0.999135	0.0481777
chr5	125313876	125314328	Scarb1	1.02533	0.0482144
chr7	141626072	141626738	Mir7063	1.01697	0.0482408
chr1	159330595	159330973	Gm37088	1.03482	0.0482812
chr5	34656591	34656963	Nop14	1.03482	0.0482812
chr9	67862478	67862925	Vps13c	1.03852	0.0483473
chr10	79554003	79554527	Mier2	1.05463	0.0483501
chr3	98328241	98328947	Phgdh	1.03513	0.0483735
chr8	66475460	66475985	Tma16	1.06722	0.0483955
chr2	17895534	17895820	Gm13323	0.975993	0.048405
chr8	53522625	53523177	Aga	1.06958	0.0484306
chr1	51535884	51536336	Gm37535	1.06009	0.0484508
chr1	137807538	137807994	Gm37293	1.00225	0.0484536
chr1	163924164	163924518	Scyl3	1.00225	0.0484536
chr8	117817199	117817588	Gm10617	1.00225	0.0484536
chr10	61653028	61653683	Ppa1	1.04829	0.0484683
chr1	171241790	171242325	Ndufs2	1.0537	0.0486036
chr1	54067280	54067603	Gm37633	0.927502	0.0486067
chr9	95101933	95102602	Slc9a9	1.06775	0.0486282
chr6	87057708	87058078	Gfpt1	0.99972	0.0486874
chr10	41234731	41235533	Gm25526	1.06808	0.0487408
chr7	64355758	64356131	Gm20457	0.98267	0.0488371
chr1	72394959	72395300	Gm15843	1.05691	0.0488444
chr8	106088265	106088831	Nfatc3	1.05634	0.0488548
chrX	105079316	105081303	Pbdc1	0.793151	0.0488603
chr17	94772310	94772694	Gm23964	0.983033	0.0488763
chr11	107649589	107650156	Mir6932	1.06708	0.0489863
chr18	3257284	3257708	Crem	1.06576	0.0490009
chr3	157962989	157963273	Ankrd13c	0.924531	0.0490064
chr4	123452878	123453180	Gm12924	0.999573	0.049036
chr7	80934579	80935094	Sec11a	1.03368	0.0491048
chr1	143690622	143690929	Gm6397	1.03368	0.0491048
chr2	179712141	179712651	Cdh4	1.03338	0.0491759
chr4	43571958	43572457	Gba2	1.04471	0.0491829
chr8	18630217	18630925	Mcph1	1.064	0.049225
chr9	22359050	22359882	Anln	1.0656	0.0493198
chr2	128672734	128673101	Anapc1	0.923103	0.0493317
chr9	18300251	18300785	Gm19178	1.05994	0.0493406
chr2	109322547	109324099	Kif18a	0.980053	0.0493763
chr9	75042597	75043505	Arpp19	1.02118	0.0494669
chr5	119205260	119205641	Gm7538	1.00962	0.0495237
chr10	9797922	9798334	Stxbp5	1.00962	0.0495237
chr9	105689238	105689887	Pik3r4	1.06278	0.0495619
chr4	86919655	86920144	Acer2	1.06067	0.0495647
chr1	194642469	194642832	Plxna2	0.993015	0.0496146
chr6	72708372	72708853	Gm15402	0.993015	0.0496146
chr12	65055485	65055912	Gm25970	1.04059	0.0496297
chr6	113565612	113566430	Gm44232	1.06084	0.0496489
chr1	97748194	97748949	Ppip5k2	1.06087	0.0496539
chr6	82539593	82539951	Pole4	0.99791	0.0497903
chr8	22208464	22208792	Vps36	0.99791	0.0497903
chr5	138132160	138132529	Zscan21	0.99791	0.0497903
chr16	90792214	90793397	Urb1	0.98102	0.0498432
chr12	21395635	21396175	Ywhaq	1.04383	0.0498436
chr6	145511630	145512039	Gm25373	1.04383	0.0498436
chr16	18821879	18822636	Ufd1	1.03779	0.0498945
chr9	104220251	104221392	Dnajc13	1.06224	0.0499147
chr7	106639541	106639955	Gm1966	1.05386	0.0499309
chr9	36484213	36484558	Gm27160	0.918486	0.0499671
chr6	25639803	25640175	Gpr37	0.918486	0.0499671
chr5	142355894	142356247	Foxk1	0.918486	0.0499671
chr3	46014913	46015285	Gm23337	0.918486	0.0499671
chr3	64233277	64233567	Gm18294	0.918486	0.0499671
chr6	66543503	66544445	Mad2l1	1.01736	0.0499992
