# Supplementary material for: Setd2 supports GATA3+ST2+ thymic-derived Treg cells and suppresses intestinal inflammation
Source: Nat Commun. 2022 Dec 3;13:7468. doi: 10.1038/s41467-022-35250-0 (PMC9719510; doi:10.1038/s41467-022-35250-0)
Supplement: Supplementary file 8 — Supplementary Data 5 [file 41467_2022_35250_MOESM8_ESM.xlsx]

## Sheet: Corr of mRNA with H3K27ac
Supplementary Data 5 Correlation of mRNA expression with H3K27ac or Pol II signals
H3K27ac at promoters					H3K27ac at Intragenic regions					H3K27ac at Intergenic regions
Gene name	RNA-seqLog2FC(Ctrl/KOTreg)	H3K27acLog2FC(Ctrl/KOTreg)			Gene name	RNA-seqLog2FC(Ctrl/KOTreg)	H3K27acLog2FC(Ctrl/KOTreg)			Gene name	RNA-seqLog2FC(Ctrl/KOTreg)	H3K27acLog2FC(Ctrl/KOTreg)
Txnl4b	2.57964	0.489971			Serpinb1a	-1.50261	-0.3078			Rnase4	-1.16468	-0.8528
Serpinb1a	-1.50261	-0.49168			5830411N06Rik	-2.71912	-0.61222			Trf	1.12227	-0.38554
A430005L14Rik	2.17507	0.353178			Lztfl1	-1.30765	-0.58157			Gpat4	0.850749	0.437211
Klrc1	-2.24192	0.111179			Cenpq	1.5933	0.480089			Rpl29	1.50758	-0.05052
5830411N06Rik	-2.71912	0.083957			Pde3b	-1.73403	-0.22682			Gpr83	1.47925	-0.11959
Lztfl1	-1.30765	-0.52914			Rnase4	-1.16468	0.138083			Rcbtb2	-0.90966	-0.09573
Serpina3g	-1.12066	0.053769			Cxcr6	-1.08267	-0.48517			Car2	-0.98627	-0.24026
Cenpq	1.5933	0.344656			Cct2	-1.08672	-0.19366			Ccr7	0.918237	-0.18636
Fpgt	1.36589	0.137543			Trf	1.12227	-0.06678			Ubr4	1.09553	0.062315
Pde3b	-1.73403	-0.32136			Cysltr1	-1.63429	-0.35403			Egln3	0.786142	0.220614
Rnase4	-1.16468	-0.01507			Penk	1.30276	0.304004			Anxa4	-0.92629	0.325644
Cxcr6	-1.08267	-0.44157			Dffb	1.54148	-0.06406			Top2a	-0.82271	-0.34421
Tspan31	1.34778	0.104864			Ncapd3	-1.12524	0.395321			Calca	-0.92645	-0.21167
Cct2	-1.08672	-0.1584			Epm2aip1	0.947822	0.311722			Jarid2	0.752124	-0.50225
Trf	1.12227	0.071134			Nmur1	-1.27783	-0.22316			Sh3rf1	1.09619	0.223051
Clcn4	1.12489	0.483897			Mlh1	1.77721	0.456476			Actn2	-1.18506	-0.20563
Cul4a	1.36362	0.486976			Bcl2	0.927319	0.066636			Ugp2	-0.79098	-0.15926
Anxa1	-1.5986	-0.28404			Gpat4	0.850749	0.090191			Ppp1r14c	-1.22103	-0.37482
Cysltr1	-1.63429	-0.33205			Scin	-1.43814	-0.49198			Irf2bp2	0.761356	-0.03355
Penk	1.30276	0.461123			Akr1e1	1.67101	0.234737			Nsmce1	-0.83523	0.287391
Dffb	1.54148	0.475441			Nemp2	-1.02287	0.094775			Prickle1	0.848245	-0.14361
Lilr4b	-0.89574	-0.35631			Glb1	-0.92332	-0.09921			Naga	-0.77896	-0.46345
Ncapd3	-1.12524	-0.31415			Gpr83	1.47925	0.416696			Cmtm7	-0.76709	-0.25501
Epm2aip1	0.947822	0.358824			Tmem71	-1.11374	-0.08306			Srxn1	1.07747	-0.38402
Nmur1	-1.27783	-0.3712			Rcbtb2	-0.90966	-0.29579			Prg4	1.07092	0.065297
Smim10l1	1.3879	0.744471			Ccr7	0.918237	-0.14785			Tnfsf8	0.916664	-0.22551
S100a6	-1.0993	-0.31976			Ubr4	1.09553	0.492391			Pdcd1	0.813969	0.256356
Mlh1	1.77721	0.324721			Egln3	0.786142	-0.46355			Galm	-0.81624	-0.50533
Bcl2	0.927319	0.162534			Anxa4	-0.92629	-0.3257			Cd83	0.989179	-0.05101
Gpat4	0.850749	0.316004			Top2a	-0.82271	0.267099			Gm2a	-0.80794	-0.32829
Akr1e1	1.67101	0.294243			Jarid2	0.752124	0.008831			Kit	0.7238	0.072341
Nemp2	-1.02287	0.128236			Rhoc	-0.90186	-0.12692			Selenop	-0.62937	-0.10675
Glb1	-0.92332	0.20574			Sh3rf1	1.09619	0.133895			Dgat2	1.12769	0.163132
Rpl29	1.50758	-0.00469			Actn2	-1.18506	0.099046			Cdk1	-1.14151	0.329982
Gpr83	1.47925	-0.28078			Gng12	-0.82982	-0.45815			Krt222	-1.55079	-0.13149
Tmem71	-1.11374	-0.17884			Trrap	0.87176	0.47769			Dctn6	-0.69394	0.489147
Rcbtb2	-0.90966	-0.3065			Irf2bp2	0.761356	0.102507			Cyb5a	-0.72253	-0.12716
Lamp1	1.16673	0.197587			Dhx38	1.18663	0.624689			Capg	-0.72552	-0.13299
Car2	-0.98627	0.644867			Plagl1	1.20216	0.08701			Rora	0.528364	0.62641
Ccr7	0.918237	-0.26995			Nsmce1	-0.83523	-0.15276			Gbp4	-0.69129	-0.17784
Mrps5	1.06205	0.226349			Gpr171	-0.92088	-0.1891			Cerk	0.775167	-0.22797
Ubr4	1.09553	0.632842			Prickle1	0.848245	0.086821			Supt20	-0.64428	0.393223
Atrip	1.227	-0.09568			Leprotl1	-0.6912	-0.1306			Egr1	0.668992	-0.0286
Egln3	0.786142	-0.20192			Cmtm7	-0.76709	-0.09699			AI467606	-0.69198	-0.00755
Anxa4	-0.92629	0.19734			Rasgef1b	0.769809	0.008316			Il1rl1	0.881049	-0.1169
Top2a	-0.82271	-0.17567			Gcnt2	-0.79245	0.124922			Clybl	-1.12955	-0.1119
Calca	-0.92645	-0.00773			Rbm47	-1.11922	-0.06775			Ptger4	0.728657	0.210989
Jarid2	0.752124	-0.31315			Prg4	1.07092	-0.25297			Akr1c13	-0.91349	-0.70944
Rhoc	-0.90186	-0.28142			Tnfsf8	0.916664	0.268828			Acpp	-0.71871	0.519486
Sh3rf1	1.09619	-0.21739			Slc7a6	0.685596	0.635192			Ncs1	0.813076	-0.10585
Actn2	-1.18506	-0.0171			Pdcd1	0.813969	-0.3619			Lrig1	0.838577	0.298453
Lilrb4a	-0.74527	0.084304			Galm	-0.81624	-0.18731			Cd47	-0.57857	0.023382
Gng12	-0.82982	0.2885			Cd83	0.989179	-0.08367			Net1	0.887814	0.257557
Ugp2	-0.79098	0.065174			Gm2a	-0.80794	-0.21613			Il17a	-0.85863	-0.16619
Med6	1.19468	0.028369			Kit	0.7238	-0.25126			Gnpda1	-0.69342	-0.3402
Trrap	0.87176	0.413516			Nmrk1	-0.74486	0.259755			Myc	0.868566	0.307039
Irf2bp2	0.761356	-0.10775			Lingo4	-0.92986	0.120263			St7	-0.69861	0.717528
Dhx38	1.18663	0.048003			Selenop	-0.62937	-0.0754			Lgalsl	-0.83492	0.500007
Plagl1	1.20216	-0.10754			Tpr	-0.67444	0.555341			Creg1	0.644697	0.425542
Nsmce1	-0.83523	-0.56391			Sfswap	0.922569	0.397793			Fbxl21	-1.234	-0.51814
Rasd1	1.13532	0.201992			Dgat2	1.12769	-0.10605			Laptm4b	-0.71968	0.246158
Gpr171	-0.92088	-0.12376			Serpinb9	-0.93791	0.374675			Hpcal1	-0.56378	0.336485
Prickle1	0.848245	-0.00693			Cdk1	-1.14151	0.467888			Mynn	-0.57891	-0.11356
Naga	-0.77896	-0.15694			Litaf	-0.6782	-0.16132			Trp53rka	0.93974	-0.1224
Leprotl1	-0.6912	-0.2969			Dctn6	-0.69394	0.448937			Prr29	-1.45443	0.197718
Cxcr3	-0.82543	-0.29698			Cyb5a	-0.72253	-0.14141			Gstm4	-0.94003	0.28586
Fam120b	0.836982	0.03177			Ica1	-1.57454	-0.13123			Gm10800	3.79014	0.34329
Cmtm7	-0.76709	-0.34486			Capg	-0.72552	-0.12874			Id2	0.476156	0.43412
Taf9b	-0.8064	-0.22636			Rora	0.528364	-0.13599			Ndufaf4	0.95479	-0.57397
Stxbp2	0.687971	0.448094			Rbl2	-0.61833	0.116942			Fcgr3	-0.77216	0.169142
Pkp3	-0.74678	-0.19449			Cerk	0.775167	-0.07165			Cd40lg	-0.96489	-0.40874
Cep44	1.02729	0.158226			Gpr160	-1.18309	-0.28445			Tnfrsf13b	-0.67645	-0.22191
Srxn1	1.07747	-0.01692			Rpa2	-0.6424	-0.27878			Rbm5	-0.61433	-0.30016
Rasgef1b	0.769809	0.338678			Rorc	-0.66355	-0.35358			Qtrt2	0.983352	0.058756
Hmgn1	0.820237	0.330764			Supt20	-0.64428	-0.3251			Rgs2	0.483577	-0.06655
Gcnt2	-0.79245	-0.23314			Mtg1	-1.13755	0.305576			Crlf3	-0.54693	0.043467
Rbm47	-1.11922	0.222794			AI467606	-0.69198	-0.3817			Ly6a	-0.66917	-0.0221
Vps26b	-0.80099	-0.10776			Il1rl1	0.881049	-0.43501			Sell	0.791797	-0.21187
Prg4	1.07092	0.424661			Ctse	-1.42497	-0.21352			Emb	-0.42958	0.096317
Tnfsf8	0.916664	-0.02542			Clybl	-1.12955	0.305312			Vcpkmt	-0.54257	0.487104
Slc7a6	0.685596	-0.48465			Ptger4	0.728657	0.18709			Gpr174	-0.70936	0.034951
Pdcd1	0.813969	-0.01021			Padi2	-0.63877	-0.35182			Lmnb1	-0.53719	-0.14382
Galm	-0.81624	-0.14755			Acpp	-0.71871	-0.4186			Chst12	-0.665	-0.09659
Cd83	0.989179	-0.42259			Tspo	-0.62698	0.343622			Vps18	0.96937	0.134244
Gm2a	-0.80794	-0.42575			Plpbp	0.605826	0.338068			Ppil1	-0.65385	0.256491
Kit	0.7238	-0.12821			Pisd	0.662251	0.012913			Cystm1	-0.7966	0.626
Selenop	-0.62937	0.158309			Ncs1	0.813076	-0.42368			Acsbg1	-0.56023	0.022629
Tpr	-0.67444	0.231327			Ostf1	-0.58526	-0.23752			Whrn	1.68146	-0.60131
Sfswap	0.922569	0.467146			Lrig1	0.838577	0.002575			Grb7	-0.80371	-0.55905
Dgat2	1.12769	-0.33092			Cd47	-0.57857	-0.01151			Ctsh	-0.55303	0.586662
Serpinb9	-0.93791	-0.14049			Net1	0.887814	0.291428			Bin3	-0.58011	-0.11146
Cdk1	-1.14151	0.603879			Gnpda1	-0.69342	0.363477			Nabp1	-0.62858	-0.3286
Gsto1	0.736725	-0.23076			Lyrm1	-1.01517	0.209804			Mki67	-0.71806	-0.46659
S100a4	-1.18449	-0.32417			Heatr6	0.755702	0.316798			Tmem37	-1.01154	0.241252
Endov	1.5531	0.288198			St7	-0.69861	-0.09407			Actb	-0.5178	-0.35003
Ccr9	-0.7614	-0.7033			Narf	-0.59438	-0.35489			Tdrd3	-0.66011	0.607482
Ifitm2	-0.79115	-0.71579			Tma16	1.03209	0.573697			Tbc1d4	0.613859	-0.23338
Rbak	1.21997	0.506443			Prc1	-0.77743	-0.30043			Pou2f2	1.08272	0.187875
Tmem176a	-0.85603	-0.1405			Plpp5	-0.79353	0.138982			N4bp1	-0.53164	0.023754
Ech1	-0.66526	-0.41712			Lgalsl	-0.83492	0.750259			Gbe1	-0.58545	0.024129
Ppm1j	-0.89046	-0.39115			Zfyve26	1.0457	0.512965			Fam110a	-0.49397	-0.38583
Krt222	-1.55079	-0.13361			Mthfsl	-0.70366	0.270193			Tfrc	0.490645	0.278259
Litaf	-0.6782	0.071905			Il23r	-0.78782	-0.2161			Swap70	0.502646	0.287824
Dctn6	-0.69394	-0.13757			Exosc8	-0.69687	-0.34778			Fbxo8	0.618444	0.262302
Cyb5a	-0.72253	-0.16476			Scamp1	-1.08457	0.062609			Fam3c	0.498942	0.002855
Ica1	-1.57454	-0.0807			Lrrc47	0.941759	0.024722			Arpc5	-0.57695	-0.03383
Capg	-0.72552	-0.04568			Hpcal1	-0.56378	-0.25746			Glrx	-0.5486	-0.35079
Rora	0.528364	-0.30612			Mynn	-0.57891	0.488911			Kctd12	-0.63441	-0.15485
2410002F23Rik	0.855812	-0.24235			Tnfrsf25	0.598117	0.456414			Ccl20	-0.60774	0.062432
Mrto4	0.821782	0.050344			Trp53rka	0.93974	0.276024			Plscr1	-0.50927	0.201291
Rbl2	-0.61833	0.041301			Stard3nl	-0.62272	0.052455			H2-Ob	0.969066	0.289992
Xab2	0.709168	0.271413			Rangap1	0.68462	0.206794			Selplg	-0.4309	-0.15238
Cerk	0.775167	-0.0072			Gpr68	-1.02833	-0.025			Mgat5	0.519051	0.036498
Cradd	-1.03551	-0.07274			Ndc80	-0.8532	0.753547			Mpp7	0.560735	-0.24799
Gzma	-1.57446	-0.42292			Lrrfip2	0.780758	0.078817			Lig1	-0.59133	0.108098
Gpr160	-1.18309	-0.38069			Tm7sf3	-0.71694	0.142112			Usp10	0.515141	-0.28497
Riok1	-0.69517	0.372224			Stat1	-0.6	-0.01219			Otud6b	0.608584	0.269626
Rpa2	-0.6424	-0.38349			Man2b2	0.876664	0.268424			Mcm5	-0.47622	0.657078
1600014C10Rik	-0.61971	-0.2631			Cd40lg	-0.96489	-0.55081			Zfand2a	0.537718	0.268909
Mthfsd	1.03656	0.233148			Ndufb5	0.580334	0.565911			Dusp14	0.703844	0.545078
S100a13	-0.76521	-0.60932			Tnfrsf13b	-0.67645	-0.37224			Zbtb10	-0.7102	-0.16879
Rorc	-0.66355	-0.14285			Rbm5	-0.61433	-0.07479			Casp1	-0.61891	1.19071
Supt20	-0.64428	-0.29409			Sp100	-0.54898	0.241229			Tgfbr1	0.511238	-0.07351
Mtg1	-1.13755	0.119903			Cnp	-0.62923	-0.44447			Rcsd1	0.458666	0.306986
Egr1	0.668992	-0.18826			Sp110	-0.55666	-0.39793			Pak1	-0.5248	-0.03589
AI467606	-0.69198	-0.44282			Rgs2	0.483577	0.162835			Rnft1	-0.60749	-0.53692
Il1rl1	0.881049	0.084629			Sla2	-0.56624	-0.35402			Golim4	-0.62608	-0.29486
Ctse	-1.42497	0.140566			Sesn3	0.585896	0.02435			Dap	-0.60723	-0.31627
Clybl	-1.12955	-0.29279			Pcid2	0.71534	0.145457			Appl2	-0.61063	0.442585
Ptger4	0.728657	-0.17244			Pacsin1	1.3151	0.44867			Ddx18	0.49096	-0.32996
Akr1c13	-0.91349	0.165493			Crlf3	-0.54693	-0.14965			Cd44	0.463291	0.03237
Padi2	-0.63877	-0.17191			Myo6	-0.72496	0.028089			Impa2	-0.57318	0.006202
Acpp	-0.71871	-0.37333			Ncapg	-0.86308	-0.18722			Tor1aip1	-0.46837	-0.63791
Tspo	-0.62698	-0.13036			Arhgdib	-0.58054	0.615056			Abcb1b	-0.60693	0.139343
Plpbp	0.605826	0.30608			Cln8	0.69825	0.289181			Ankrd44	-0.42919	-0.02919
Pisd	0.662251	-0.00771			Sell	0.791797	0.184093			Cldnd1	-0.45049	0.098203
Cdk11b	0.665096	0.224784			Emb	-0.42958	-0.02304			Gem	0.402782	-0.07884
Ostf1	-0.58526	-0.17851			Vcpkmt	-0.54257	0.022994			Gsap	-0.51298	0.002343
Dxo	0.870366	-0.07345			Hsd11b1	-0.79638	-0.08075			Pcsk1	0.972389	-0.33453
Dpp7	1.07255	0.048053			Gtf3c5	0.653924	-0.09051			Ssbp2	0.505492	-0.19895
Lrig1	0.838577	-0.02055			Gpr174	-0.70936	0.077461			Krt83	-0.68863	-0.25487
Cd47	-0.57857	-0.06308			Lmnb1	-0.53719	0.277166			Wls	-0.44825	0.086792
Net1	0.887814	0.041978			Chst12	-0.665	-0.55859			Adh1	1.11839	0.38331
Gnpda1	-0.69342	-0.06004			Vps18	0.96937	0.391343			Gstk1	-0.98505	0.483186
Lyrm1	-1.01517	0.12932			Cystm1	-0.7966	0.024409			Eri1	-0.46998	-0.00317
Sh3bgrl3	-0.56064	-0.51498			Zfp667	1.00942	0.213728			Nfat5	0.450143	0.479719
Gtf2h3	0.871471	0.335531			Acsbg1	-0.56023	0.077445			Serpinb6b	-0.49101	-0.31881
Lgals1	-0.60834	-0.47302			Atp1b1	1.1352	-0.76585			Itgav	0.447036	0.015717
Heatr6	0.755702	0.063607			Whrn	1.68146	-0.02095			Dcaf12	-0.4896	0.059048
Myc	0.868566	-0.17622			Igf1r	0.656766	-0.07468			Rinl	-0.48436	-0.4891
St7	-0.69861	-0.68906			Grb7	-0.80371	-0.40772			Slc7a1	0.525427	-0.32553
Narf	-0.59438	-0.27167			Ankrd46	-0.75586	-0.11774			Ngdn	-0.47015	0.020641
Gmfg	-0.68569	-0.7196			Ctsh	-0.55303	0.149444			Mat2a	0.425452	0.438302
Tma16	1.03209	0.213596			Eif4enif1	-0.6828	0.227581			Slc25a25	0.615844	-0.18395
Tonsl	-0.67199	0.364957			Fyco1	-0.57789	-0.48916			Tsn	0.44781	0.275584
Prc1	-0.77743	-0.33133			Lamtor3	-0.58947	0.031012			Pecam1	-0.42161	-0.0367
Plpp5	-0.79353	-0.13721			Bin3	-0.58011	-0.1864			Faap20	-0.48441	0.298238
Lgalsl	-0.83492	-0.44263			Supt4a	-0.49943	0.516155			Ipo5	0.444808	0.240179
Zfyve26	1.0457	0.387816			Pqlc3	-0.5733	0.589372			Ctsc	-0.42103	0.093786
Mthfsl	-0.70366	-0.12862			Nabp1	-0.62858	-0.35704			Rab19	-0.47889	-0.42266
Atad3a	0.717755	-0.27063			Edem2	-0.52101	-0.28575			Rrs1	0.56327	0.245647
Zbtb49	0.970468	0.359339			Nup133	0.888729	0.56782			Leprot	-0.43411	0.295788
Creg1	0.644697	0.06869			Gng4	-1.41635	-0.21027			Tsc22d2	0.48435	-0.34185
Il23r	-0.78782	-0.17781			Tmem37	-1.01154	0.156279			Akap12	0.743595	-0.38678
Pex16	-0.57133	-0.56871			Actb	-0.5178	0.937284			Lrrc25	-0.73046	-0.54849
Tpm4	-0.54953	-0.10632			Proser1	0.810373	0.643779			Hilpda	-0.38075	0.124077
Jaml	0.87267	0.221799			Tdrd3	-0.66011	0.428269			Wdr1	-0.38885	0.708615
Fbxl21	-1.234	0.784658			Mcm4	-0.53769	0.349543			Lsp1	-0.40127	0.009489
Exosc8	-0.69687	-0.61287			Ube3b	1.00347	0.99512			Tmsb4x	-0.3387	-0.10657
Laptm4b	-0.71968	-0.31701			Tbc1d4	0.613859	-0.0338			Gfpt1	-0.53019	-0.76091
Lrrc47	0.941759	0.425532			Uap1	0.556138	0.0986			Edem1	-0.43059	-0.35726
Hpcal1	-0.56378	-0.47293			Pou2f2	1.08272	0.028048			Mbd2	-0.53766	-0.13268
Mynn	-0.57891	-0.11559			N4bp1	-0.53164	-0.17045			Gstt2	-0.46921	-0.02949
Tnfrsf25	0.598117	-0.24062			Gbe1	-0.58545	0.077606			Smpdl3a	-0.43743	0.038683
Trp53rka	0.93974	0.720148			Icos	-0.47465	-0.17798			Nrp1	-0.49867	-0.14874
Prr29	-1.45443	0.022535			Cd160	0.86089	0.309699			Tnfaip3	0.369618	0.036915
Stard3nl	-0.62272	-0.13916			Baz2b	-0.73776	-0.05215			Commd4	-0.40657	0.568083
Rangap1	0.68462	0.136342			Tfrc	0.490645	-0.5289			Rrm1	-0.38811	0.642283
Gstm4	-0.94003	-0.16634			Ngly1	-0.50818	0.078223			Areg	0.492456	-0.09457
Gpr68	-1.02833	-0.25138			Man1b1	0.649299	0.270019			Rps6ka1	-0.50665	-0.43305
Mfsd6	-0.64081	-0.0326			Swap70	0.502646	0.184582			Psmb9	-0.44094	-0.14924
Ndc80	-0.8532	0.355489			St8sia4	-0.47186	-0.09902			Sh2d2a	-0.40502	-0.2094
Lrrfip2	0.780758	0.021414			Slc39a10	-0.73058	0.444816			Washc3	-0.50068	0.220953
Id2	0.476156	-0.17304			Fam3c	0.498942	0.11169			Stx11	0.440839	-0.30918
Ndufaf4	0.95479	0.043052			Plxnc1	-0.82628	-0.23319			Gm20696	-0.92625	0.130681
Tm7sf3	-0.71694	-0.24339			Tmem209	-0.56907	0.535172			Crebl2	0.750221	-0.29488
Stat1	-0.6	-0.05217			Ift80	0.5821	-0.32949			Anxa6	-0.36289	0.776603
Man2b2	0.876664	0.095102			Rrp15	0.666497	-0.02037			Cat	-0.40757	0.14575
Trappc1	-0.78068	0.33542			Arpc5	-0.57695	-0.4436			Tcp11l2	-0.44039	-0.06686
Zdhhc4	0.813024	0.668052			Sbno1	-0.49052	0.408022			Tiparp	-0.39562	-0.27359
Fcgr3	-0.77216	-0.38671			Glrx	-0.5486	-0.12847			Gng2	-0.40509	0.04238
Podnl1	-0.90186	-0.62957			Nelfcd	-0.49606	0.67825			Pold2	-0.52042	0.614585
Cd40lg	-0.96489	-0.22033			Srpk2	-0.53305	-0.04398			Tob1	0.501063	-0.43746
Zfp954	0.621899	0.401474			Pde8a	-0.73842	-0.20705			Slc35e2	0.438108	0.337538
Ndufb5	0.580334	0.122115			Tmem154	-0.49642	-0.12592			Itm2b	-0.29626	-0.01064
Tnfrsf13b	-0.67645	-0.24263			Plscr1	-0.50927	-0.0483			Rln3	0.508405	0.376634
Rbm5	-0.61433	0.082108			Golm1	-0.57828	-0.04098			Phtf2	0.440171	0.61053
Sp100	-0.54898	-0.17473			Selplg	-0.4309	-0.28262			Thada	-0.48363	-0.45777
Bmyc	0.812842	0.056355			Hvcn1	-0.62153	-0.1423			Psma4	-0.38542	0.083937
					Mafk	0.709768	0.262133
					Itgae	0.591494	0.005522

## Sheet: Corr of mRNA with Pol II
Supplementary Data 5 Correlation of mRNA expression with H3K27ac or Pol II signals
Pol II at promoters					Pol II at Intragenic regions
Gene name	RNA-seqLog2FC(Ctrl/KOTreg)	Pol II Log2FC(Ctrl/KOTreg)			Gene name	RNA-seqLog2FC(Ctrl/KOTreg)	Pol II Log2FC(Ctrl/KOTreg)
Txnl4b	2.57964	0.884934			Lztfl1	-1.30765	-0.2864
A430005L14Rik	2.17507	0.625158			Pde3b	-1.73403	-0.07715
Slc6a20a	-3.28535	-0.29185			Cxcr6	-1.08267	-0.50115
Lztfl1	-1.30765	-0.20314			Cct2	-1.08672	0.031996
Cenpq	1.5933	0.553107			Dhx38	1.18663	0.56517
Pde3b	-1.73403	-0.44984			Man2b2	0.876664	0.40316
Rnase4	-1.16468	0.009903			Ncapd3	-1.12524	-0.2445
Tspan31	1.34778	0.250299			Nmur1	-1.27783	-0.08548
Cct2	-1.08672	-0.23484			Bcl2	0.927319	-0.13317
Trf	1.12227	0.362803			Glb1	-0.92332	-0.09802
Clcn4	1.12489	0.452963			Rcbtb2	-0.90966	-0.10688
Cul4a	1.36362	0.18694			Rasgef1b	0.769809	0.38577
Dffb	1.54148	0.723172			Dffb	1.54148	0.381498
Lilr4b	-0.89574	-0.18736			Egln3	0.786142	-0.02312
Epm2aip1	0.947822	0.129144			Top2a	-0.82271	-0.15752
Nmur1	-1.27783	0.131884			Mpp7	0.560735	0.374699
Smim10l1	1.3879	0.8619			Rhoc	-0.90186	-0.45281
S100a6	-1.0993	-0.09415			Ubr4	1.09553	0.343188
Mlh1	1.77721	0.033779			Gng12	-0.82982	-0.41651
Bcl2	0.927319	-0.02643			Irf2bp2	0.761356	0.261637
Gpat4	0.850749	0.638538			Sap30bp	0.410319	0.25782
Scin	-1.43814	-0.06492			Jarid2	0.752124	0.246386
Nemp2	-1.02287	-0.04723			Plagl1	1.20216	-0.04549
Glb1	-0.92332	0.177298			Nsmce1	-0.83523	-0.12801
Rpl29	1.50758	-0.06623			Gpr171	-0.92088	-0.24285
Gpr83	1.47925	-0.04782			Leprotl1	-0.6912	-0.2833
Tmem71	-1.11374	-0.06644			Cmtm7	-0.76709	-0.15245
Rcbtb2	-0.90966	-0.00662			Pkp3	-0.74678	0.15783
Lamp1	1.16673	0.188168			Lrrfip2	0.780758	0.245976
Ccr7	0.918237	0.26997			Tnfsf8	0.916664	0.240088
Mrps5	1.06205	0.525814			Pdcd1	0.813969	-0.10596
Ubr4	1.09553	0.369075			Galm	-0.81624	-0.04272
Atrip	1.227	0.05523			Trf	1.12227	0.231487
Egln3	0.786142	-0.07652			Gm2a	-0.80794	0.092282
Anxa4	-0.92629	0.094972			Dusp14	0.703844	0.211155
Top2a	-0.82271	0.011223			Pdlim1	0.738071	0.203623
Jarid2	0.752124	0.155499			Litaf	-0.6782	0.023074
Rhoc	-0.90186	-0.18806			Dctn6	-0.69394	-0.30032
Sh3rf1	1.09619	-0.27209			Cyb5a	-0.72253	-0.09167
Actn2	-1.18506	0.019953			Ica1	-1.57454	-0.15041
Lilrb4a	-0.74527	-0.19253			Capg	-0.72552	-0.19911
Gng12	-0.82982	-0.38366			Cxcl10	0.440606	0.180923
Ugp2	-0.79098	-0.16078			Rbl2	-0.61833	-0.24948
Med6	1.19468	0.476195			Lrig1	0.838577	0.176275
Trrap	0.87176	0.212694			Gpr160	-1.18309	-0.24969
Irf2bp2	0.761356	0.113841			Rpa2	-0.6424	-0.17425
Dhx38	1.18663	0.525653			G3bp1	0.411649	0.168913
Plagl1	1.20216	0.166577			Ctse	-1.42497	-0.04488
Nsmce1	-0.83523	0.011671			Slc7a1	0.525427	0.163766
Naga	-0.77896	0.162462			Padi2	-0.63877	0.011028
Leprotl1	-0.6912	-0.05661			Cdk11b	0.665096	0.162376
Cxcr3	-0.82543	0.117771			Itgav	0.447036	0.156171
Fam120b	0.836982	0.342194			Ncs1	0.813076	-0.03266
Cmtm7	-0.76709	-0.20411			Ostf1	-0.58526	-0.06283
Stxbp2	0.687971	0.037084			Tbc1d4	0.613859	0.154034
Pkp3	-0.74678	-0.13041			Cd47	-0.57857	-0.01528
Srxn1	1.07747	-0.21143			Gnpda1	-0.69342	-0.25792
Rasgef1b	0.769809	0.160516			Gmfg	-0.68569	-0.02573
Hmgn1	0.820237	0.210811			Prc1	-0.77743	-0.05062
Vps26b	-0.80099	-0.03601			Plpp5	-0.79353	-0.09489
Tnfsf8	0.916664	0.320492			Atad3a	0.717755	-0.01826
Slc7a6	0.685596	0.110091			Exosc8	-0.69687	-0.13897
Pdcd1	0.813969	-0.0445			Hpcal1	-0.56378	-0.05194
Galm	-0.81624	-0.04437			Trp53rka	0.93974	0.144363
Cd83	0.989179	0.047811			Gpr68	-1.02833	-0.08365
Gm2a	-0.80794	-0.01466			Plbd2	0.596894	0.139081
Selenop	-0.62937	-0.25221			Pisd	0.662251	0.137656
Tpr	-0.67444	-0.32953			Stat1	-0.6	-0.30437
Sfswap	0.922569	0.342416			Usp10	0.515141	0.133284
Dgat2	1.12769	0.081062			Timm44	0.476732	0.127099
Serpinb9	-0.93791	-0.03008			Rbm5	-0.61433	0.039136
Cdk1	-1.14151	0.024767			Sp100	-0.54898	-0.08736
Gsto1	0.736725	-0.01728			Cnp	-0.62923	-0.15033
S100a4	-1.18449	-0.14925			Sla2	-0.56624	0.037586
Endov	1.5531	0.200402			Sesn3	0.585896	-0.01462
Ccr9	-0.7614	-0.30058			Crlf3	-0.54693	-0.11374
Ifitm2	-0.79115	0.174148			Myo6	-0.72496	-0.10294
Rbak	1.21997	0.251132			Arhgdib	-0.58054	0.062447
Tmem176a	-0.85603	0.139395			Slc9a3r1	0.570049	0.124587
Ech1	-0.66526	0.049533			Emb	-0.42958	-0.12183
Ppm1j	-0.89046	-0.1535			Vcpkmt	-0.54257	-0.24318
Krt222	-1.55079	-0.12968			Hsd11b1	-0.79638	-0.04551
Litaf	-0.6782	-0.09279			Lmnb1	-0.53719	-0.01571
Dctn6	-0.69394	-0.02133			Chst12	-0.665	-0.19917
Cyb5a	-0.72253	-0.12778			Klhdc4	0.472158	0.118198
Ica1	-1.57454	-0.18606			Ppil1	-0.65385	-0.14112
Capg	-0.72552	-0.00245			Cystm1	-0.7966	-0.31716
Rora	0.528364	0.173244			Raph1	0.86458	0.113539
2410002F23Rik	0.855812	-0.11333			Areg	0.492456	0.112682
Mrto4	0.821782	0.609259			Grb7	-0.80371	-0.05526
Gbp4	-0.69129	-0.15033			Fyco1	-0.57789	-0.17789
Rbl2	-0.61833	0.130453			Lamtor3	-0.58947	-0.07847
Xab2	0.709168	0.083033			Pqlc3	-0.5733	-0.18333
Cerk	0.775167	0.074434			Edem2	-0.52101	-0.10862
Cradd	-1.03551	0.080388			Rcl1	0.571732	-0.02637
Gpr160	-1.18309	-0.604			Tmem37	-1.01154	0.060862
Riok1	-0.69517	-0.19494			Actb	-0.5178	0.099372
Rpa2	-0.6424	-0.34645			Mcm4	-0.53769	0.016853
1600014C10Rik	-0.61971	-0.04326			Chka	0.475699	0.10236
Mthfsd	1.03656	-0.00515			Uap1	0.556138	-0.04442
S100a13	-0.76521	-0.013			Pou2f2	1.08272	-0.12416
Supt20	-0.64428	-0.19085			N4bp1	-0.53164	-0.16416
Mtg1	-1.13755	0.004293			Gbe1	-0.58545	-0.11613
Egr1	0.668992	0.038439			Icos	-0.47465	-0.04571
AI467606	-0.69198	-0.15796			Baz2b	-0.73776	0.052929
Il1rl1	0.881049	0.454566			Ngly1	-0.50818	-0.2473
Ctse	-1.42497	-0.16411			Swap70	0.502646	-0.01592
Clybl	-1.12955	0.061256			St8sia4	-0.47186	0.085259
Ptger4	0.728657	0.155971			Fam3c	0.498942	-0.04672
Padi2	-0.63877	-0.19007			Ift80	0.5821	-0.02876
Tspo	-0.62698	0.007242			Srpk2	-0.53305	-0.15116
Plpbp	0.605826	0.298175			Syngr2	0.524168	-0.27445
Tube1	-1.02436	0.07042			Tmem154	-0.49642	-0.00534
Pisd	0.662251	0.21172			Golm1	-0.57828	0.240849
Cdk11b	0.665096	0.386391			Selplg	-0.4309	0.222329
Ncs1	0.813076	-0.04876			Hvcn1	-0.62153	-0.02533
Ostf1	-0.58526	-0.07965			Zdhhc4	0.813024	0.091269
Dpp7	1.07255	0.080565			Irak2	-0.63658	-0.12031
Lrig1	0.838577	0.13922			Neb	-0.61337	-0.00792
Cd47	-0.57857	-0.09771			Cd83	0.989179	0.083252
Net1	0.887814	0.063262			Ccr7	0.918237	0.07794
Gnpda1	-0.69342	-0.17888			Lig1	-0.59133	0.003996
Lyrm1	-1.01517	0.012627			Trrap	0.87176	0.077713
Sh3bgrl3	-0.56064	-0.03435			Mcm5	-0.47622	-0.306
Lgals1	-0.60834	0.021878			Ptger4	0.728657	0.076325
Heatr6	0.755702	0.202548			Dnajc15	-0.51856	-0.07796
Myc	0.868566	0.180871			Dhrs7b	0.616068	-0.14201
Trub2	0.993223	-0.13147			Rcsd1	0.458666	0.073668
Narf	-0.59438	0.018376			Rad50	-0.63372	0.001174
Gmfg	-0.68569	-0.08758			Zbtb10	-0.7102	-0.22278
Tonsl	-0.67199	-0.13643			Endod1	0.648998	-0.07551
Prc1	-0.77743	-0.2722			Sdccag8	-0.61772	-0.08408
Plpp5	-0.79353	-0.00209			Cdipt	-0.45773	-0.05346
Zfyve26	1.0457	0.08555			Faim	0.42914	0.072666
Mthfsl	-0.70366	-0.08027			Epb41l2	0.555811	0.072438
Atad3a	0.717755	-0.02368			Rnft1	-0.60749	-0.10235
Zbtb49	0.970468	0.326219			Rpa1	-0.49244	0.045748
Creg1	0.644697	0.12447			Sfswap	0.922569	0.048019
Pex16	-0.57133	-0.06889			Pprc1	1.19429	-0.09914
Tpm4	-0.54953	-0.07846			Romo1	-0.74198	-0.06046
Jaml	0.87267	0.231175			Impa2	-0.57318	-0.30625
Fbxl21	-1.234	-0.25224			Tor1aip1	-0.46837	-0.16147
Exosc8	-0.69687	-0.53629			Ankrd44	-0.42919	-0.03398
Scamp1	-1.08457	-0.3001			Ahcyl2	0.405613	0.046535
Lrrc47	0.941759	0.243431			Cib1	-0.55049	0.017509
Psmg3	1.01092	-0.17151			Sdf4	-0.42562	-0.11355
Hpcal1	-0.56378	-0.09643			Exoc2	-0.46602	-0.12391
Zfp61	0.965263	0.242317			Mgat5	0.519051	0.045592
Mynn	-0.57891	-0.26771			Ppp2r1b	-0.53562	-0.04762
Tnfrsf25	0.598117	-0.02452			Gsap	-0.51298	-0.00949
Prr29	-1.45443	-0.15363			Zmat5	-0.58777	-0.116
Stard3nl	-0.62272	-0.15975			Id2	0.476156	0.04231
Rangap1	0.68462	0.142591			Flcn	0.542804	0.041405
Gstm4	-0.94003	-0.02478			Insl6	-0.94527	-0.13824
Gpr68	-1.02833	0.0602			Smyd3	-0.47215	-0.05697
Mfsd6	-0.64081	-0.0152			Rnf213	0.542376	0.036864
Ndc80	-0.8532	0.011734			Nfat5	0.450143	-0.06282
Lrrfip2	0.780758	0.120726			Rnd1	0.78933	-0.03365
Id2	0.476156	0.009612			Trib2	0.522629	0.03654
Ndufaf4	0.95479	-0.01599			Rara	0.817582	-0.12064
Tm7sf3	-0.71694	-0.25539			Arhgap26	-0.52241	-0.11309
Stat1	-0.6	-0.38089			Urm1	0.811241	-0.18675
Man2b2	0.876664	0.152267			Mapkapk3	0.453873	0.033929
Zdhhc4	0.813024	-0.24074			Mrm3	0.987867	-0.08626
Podnl1	-0.90186	-0.06342			Tacc3	-0.50058	-0.29916
Zfp954	0.621899	0.464341			Cd200r4	-0.549	0.169528
Ndufb5	0.580334	0.407464			Ggta1	-0.50913	-0.09675
Tnfrsf13b	-0.67645	0.030498			Pecam1	-0.42161	0.118864
Rbm5	-0.61433	-0.02369			Il1rl1	0.881049	0.03203
Sp100	-0.54898	-0.07922			Rab19	-0.47889	-0.14343
Cnp	-0.62923	-0.12299			Ssbp2	0.505492	0.030888
Rgs2	0.483577	0.172236			Dgat2	1.12769	0.028815
Sla2	-0.56624	-0.15528			Arhgap18	-0.46971	-0.20592
Sesn3	0.585896	0.097857			Akap12	0.743595	-0.17027
Pacsin1	1.3151	0.098709			Igf1r	0.656766	0.028367
Crlf3	-0.54693	-0.07525			Wdr1	-0.38885	-0.22578
Lilrb4a	-0.71292	-0.19253			Lsp1	-0.40127	-0.21361
Mpv17	0.744803	0.230121			Unk	1.06597	0.025464
Myo6	-0.72496	-0.17925			Tmsb4x	-0.3387	0.232191
Ncapg	-0.86308	0.030931			Hps4	0.634693	-0.12556
Arhgdib	-0.58054	0.083507			Lpxn	-0.40776	-0.02054
Cln8	0.69825	-0.01041			Tle3	0.570483	-0.06814
Ly6a	-0.66917	-0.12595			Gfpt1	-0.53019	-0.97615
Cdkn1a	-0.4802	0.001829			Edem1	-0.43059	-0.05456
Ctsw	0.624283	-0.0615			Rora	0.528364	0.024646
Sell	0.791797	-0.03929			Trnt1	-0.52605	0.169392
Slc16a1	0.600548	-0.03631			Jpt2	0.697386	0.024618
Emb	-0.42958	0.062614			Sgf29	-0.5557	0.323763
Vcpkmt	-0.54257	-0.08514			Sh3rf1	1.09619	0.023746
Hsd11b1	-0.79638	-0.07026			Wsb1	0.389554	0.023014
Emp3	-0.6654	-0.19937			Mbd2	-0.53766	0.006761
Gtf3c5	0.653924	0.15362			Gstt2	-0.46921	-0.11499
Cdk2	-0.56224	0.003776			Vps18	0.96937	0.019985
Ppp1ca	-0.49301	-0.25247			Sell	0.791797	0.018949
Sirt7	-0.54133	-0.25924			Ddi2	0.478476	0.014856
Lmnb1	-0.53719	0.034681			Nrp1	-0.49867	-0.15028
Chst12	-0.665	-0.06831			Rab8a	-0.4586	-0.09463
Vps18	0.96937	0.163118			Cerk	0.775167	0.011626
Ppil1	-0.65385	-0.17662			Rrm1	-0.38811	-0.18125
					Whrn	1.68146	0.010281
					Itgae	0.591494	0.005522
