# Supplementary material for: Setd2 supports GATA3+ST2+ thymic-derived Treg cells and suppresses intestinal inflammation
Source: Nat Commun. 2022 Dec 3;13:7468. doi: 10.1038/s41467-022-35250-0 (PMC9719510; doi:10.1038/s41467-022-35250-0)
Supplement: Supplementary file 9 — Supplementary Data 6 [file 41467_2022_35250_MOESM9_ESM.xlsx]

## Sheet: KOTreg increased Pol II peaks
Supplementary Data 6 Differential Pol II peaks in Setd2-deficient Treg cells
Chromosome	Start	End	Gene name	Pol II Log2FC(ctrl/KOTreg)	p value
chr6	87068901	87069820	Gfpt1	-0.976153	1.4e-05
chr1	52128540	52130576	Gm18301	-0.843616	1.42e-05
chr1	52132052	52133782	Gm18301	-0.848089	1.73e-05
chr15	66786511	66788169	Tg	-0.74354	7.73e-05
chr1	52143102	52144443	Stat1	-0.750359	0.000100674
chr9	45264121	45269806	Il10ra	-0.586202	0.00061176
chr12	108332952	108334515	Cyp46a1	-0.691059	0.000759689
chr16	78200396	78201376	Gm25916	-0.709006	0.000891915
chr9	45257281	45257702	Gm20612	-0.747254	0.000902323
chr1	193180519	193182109	Traf3ip3	-0.643037	0.00092032
chr3	54732892	54733502	Exosc8	-0.739284	0.00102604
chr9	45258505	45262336	Gm20612	-0.5892	0.00103393
chr1	52125556	52127637	Stat1	-0.67482	0.00106832
chr1	52122229	52125270	Stat1	-0.667005	0.00111242
chr17	29341504	29344656	Mtch1	-0.535255	0.00136396
chr9	86467196	86467695	Dop1a	-0.698116	0.00136908
chr14	20688630	20689941	Sec24c	-0.682538	0.00156306
chr7	38107220	38107449	Ccne1	-0.643158	0.00168655
chr11	53350381	53351064	Aff4	-0.70523	0.00171781
chr1	52141625	52142346	Gm18301	-0.659202	0.00175809
chr13	51676607	51677861	Secisbp2	-0.597925	0.00195751
chr3	54726864	54728270	Exosc8	-0.593219	0.00201805
chr3	30610869	30611390	Mynn	-0.678695	0.00210559
chr18	56749719	56751176	Gm15345	-0.638175	0.00211418
chr10	122986307	122986570	D630033A02Rik	-0.603363	0.00228295
chr4	118162079	118162855	Kdm4a	-0.674295	0.00232637
chr13	54192112	54192947	Hrh2	-0.671853	0.0024409
chr6	54039670	54040389	Chn2	-0.672266	0.00279878
chr16	84846931	84847311	Gabpa	-0.648536	0.00283175
chr14	122463882	122464267	Zic5	-0.650145	0.00283957
chr13	38056845	38057221	Riok1	-0.639273	0.00298924
chr9	45251059	45256239	Gm20612	-0.472263	0.0031314
chr10	117215854	117217379	Yeats4	-0.59336	0.0031912
chr12	103333113	103333903	Asb2	-0.586169	0.00392115
chr3	30855478	30856339	Gpr160	-0.603999	0.00434761
chr11	95387364	95388303	Slc35b1	-0.64019	0.00438648
chr4	132771687	132772378	Rpa2	-0.629005	0.00441365
chr6	113714228	113718289	Ghrl	-0.541758	0.00452095
chr13	8984800	8985308	Gtpbp4	-0.636323	0.00459323
chr6	129184597	129186487	Gm27514	-0.576775	0.00467039
chr2	92383481	92388191	Mir7000	-0.473574	0.00479644
chr3	27711040	27711289	Fndc3b	-0.550679	0.00480515
chr13	31629361	31629816	Gm27516	-0.623401	0.00489508
chr1	150395237	150396632	Tpr	-0.608456	0.0049174
chr15	88730518	88731570	Brd1	-0.606348	0.00506041
chr1	74262195	74263913	Gpbar1	-0.497828	0.00506309
chr19	11521041	11522258	Ms4a6b	-0.60278	0.00520299
chr6	99432265	99434022	Foxp1	-0.556175	0.00571918
chr16	58731350	58732424	Cldnd1	-0.613911	0.00582391
chr3	54729045	54730279	Exosc8	-0.595236	0.00602878
chr15	66788886	66790838	Tg	-0.478864	0.00615031
chr7	83643324	83644160	Gm45838	-0.572093	0.00632605
chr1	12991308	12992233	Slco5a1	-0.602875	0.00682871
chr13	38062120	38064043	Riok1	-0.557554	0.00691607
chr13	63284822	63285810	Aopep	-0.593025	0.00707818
chr9	62640340	62640648	Itga11	-0.600511	0.00713555
chr9	123763759	123764056	Gm17020	-0.579242	0.00715058
chr2	140395097	140395657	Macrod2	-0.605013	0.0071876
chr13	63328131	63328768	Gm16133	-0.600247	0.00734441
chr19	4260075	4260537	1500032F14Rik	-0.592781	0.00753186
chr11	34070948	34072896	Lcp2	-0.510213	0.00779103
chr4	83232214	83232929	Ttc39b	-0.596605	0.0080814
chr7	80718417	80719229	Iqgap1	-0.574769	0.00846518
chr15	76189741	76190385	Plec	-0.5482	0.00851527
chr10	60375621	60377050	Cdh23	-0.524375	0.00863568
chr15	79540368	79541430	Ddx17	-0.575606	0.00880687
chr1	60998887	61000203	Gm37039	-0.563909	0.00903259
chr5	137750816	137751342	Tsc22d4	-0.587221	0.00905315
chr9	123835613	123836358	Fyco1	-0.581532	0.00919617
chr15	66784751	66785948	Tg	-0.493898	0.0092129
chr2	166102769	166103119	Sulf2	-0.489997	0.00940946
chr12	100926431	100927701	Ccdc88c	-0.508055	0.00966713
chr5	140612290	140613348	Lfng	-0.536128	0.00985045
chr13	94976062	94976591	Wdr41	-0.567484	0.0101494
chr10	117058491	117059305	Cct2	-0.542577	0.0101928
chr3	127875269	127876065	Gm43652	-0.570739	0.0102428
chr4	145221185	145223943	Tnfrsf1b	-0.416429	0.0104444
chr9	123812001	123812883	Cxcr6	-0.563491	0.0105067
chr14	18893840	18894277	Ube2e2	-0.575368	0.010617
chr11	113658407	113659247	Cog1	-0.566128	0.0106887
chr14	21984950	21985997	Zfp503	-0.570254	0.0109287
chr2	168745115	168745540	Atp9a	-0.506991	0.0111597
chr12	17440440	17440897	Gm36752	-0.565449	0.0114066
chr7	75779133	75779915	AU020206	-0.523961	0.0114914
chr11	5835091	5835505	Polm	-0.567407	0.0115205
chr6	115974629	115975240	Plxnd1	-0.567942	0.0116061
chr1	184845274	184846668	Mtarc2	-0.499595	0.0116809
chr19	5380302	5385396	Sart1	-0.415764	0.0117213
chr9	108951453	108952087	Gm37284	-0.545332	0.0118428
chr11	100522262	100522674	Acly	-0.549043	0.0118733
chr14	55017256	55017800	Ngdn	-0.566276	0.0119243
chr2	35662320	35662869	Dab2ip	-0.556438	0.0121047
chr1	125389558	125391235	Actr3	-0.485645	0.0122973
chr5	65795166	65795831	N4bp2	-0.563705	0.0123273
chr4	44059690	44060176	Gne	-0.561989	0.0123554
chr5	38535824	38536396	Wdr1	-0.559675	0.0125844
chr18	80671608	80672097	Gm50211	-0.557703	0.0126047
chr12	76943646	76944884	Gm47218	-0.55855	0.012969
chr14	60747484	60747818	Spata13	-0.548928	0.0134877
chr3	104799654	104799942	Rhoc	-0.550632	0.0135897
chr1	130697413	130697637	Pfkfb2	-0.451596	0.0135955
chr15	76602171	76602720	Cpsf1	-0.547397	0.0139455
chr1	155221275	155221563	BC034090	-0.54123	0.0142403
chr2	172381816	172382168	Cstf1	-0.525306	0.0145384
chr14	102980621	102983648	Mir5130	-0.465457	0.0146164
chr7	128521612	128521846	Bag3	-0.49905	0.014911
chr11	98488737	98491033	Ikzf3	-0.445433	0.0149328
chr2	18671904	18673156	Commd3	-0.504703	0.0149672
chr10	41899167	41900170	Sesn1	-0.54192	0.015025
chr11	58980428	58983339	Trim11	-0.451433	0.0150536
chr2	38353200	38353428	Lhx2	-0.543924	0.0150651
chr13	38211219	38211450	Snrnp48	-0.490638	0.0151292
chr2	73307377	73307949	Cir1	-0.537411	0.0153628
chr2	79008700	79008977	Gm14466	-0.49948	0.0157562
chr6	113672971	113673612	Irak2	-0.499242	0.0159674
chr2	35172299	35172622	Cntrl	-0.542584	0.0159734
chr12	113421777	113422536	Ighm	-0.527086	0.0159923
chr2	35178247	35178584	Cntrl	-0.509789	0.0160614
chr13	48625603	48625843	Ptpdc1	-0.538313	0.0161197
chr6	134207672	134208297	Etv6	-0.540211	0.0161952
chr14	55753052	55753394	Nop9	-0.510781	0.0162684
chr2	92378386	92382662	1700029I15Rik	-0.380791	0.0164559
chr5	144100077	144100642	Lmtk2	-0.539689	0.0165174
chr10	81323522	81327312	Cactin	-0.423061	0.0165341
chr16	32336996	32337308	Ubxn7	-0.527367	0.0165636
chrX	151909039	151909731	Huwe1	-0.538032	0.0166431
chr16	91505289	91505532	Ifnar1	-0.517918	0.01668
chr9	123813880	123815139	Cxcr6	-0.49923	0.0167024
chr6	120799275	120800321	Gm25193	-0.512034	0.0168651
chr3	84388346	84389175	4930565D16Rik	-0.535599	0.0174029
chr6	86565737	86565986	Gm22184	-0.488838	0.0176411
chr7	80314366	80315248	Prc1	-0.525143	0.0180161
chr2	163120605	163121768	Gm11454	-0.495392	0.0182598
chr4	134745669	134747458	Ldlrap1	-0.495724	0.0183578
chr4	138436906	138438091	Mul1	-0.503685	0.018477
chr16	25426335	25426820	Gm18896	-0.529134	0.0186569
chr1	52134889	52135114	Gm18301	-0.521305	0.0186658
chr17	52156175	52156923	Gm19585	-0.513183	0.0186735
chr9	54958873	54960406	Psma4	-0.50736	0.0188265
chr11	120346387	120348517	Actg1	-0.402476	0.0189229
chr2	167835094	167835358	1200007C13Rik	-0.461414	0.0190567
chr1	193192970	193195485	Traf3ip3	-0.453515	0.019304
chr18	36766925	36767390	Dnd1	-0.525747	0.019482
chr11	100882127	100883406	Stat5a	-0.466101	0.019507
chr3	90258981	90259393	Crtc2	-0.512633	0.0197141
chr13	24230466	24231176	Carmil1	-0.524257	0.0198465
chr2	131997555	131997790	Rassf2	-0.412845	0.0200049
chr2	60238302	60238696	Marchf7	-0.508817	0.0202634
chr6	125108517	125108889	Chd4	-0.522263	0.020375
chr11	4487598	4488041	Mtmr3	-0.512619	0.020406
chr10	7956226	7956940	Tab2	-0.502304	0.0204409
chr14	30825608	30825898	Stimate	-0.495698	0.0204426
chr5	34541850	34542250	Sh3bp2	-0.518279	0.0209343
chr13	98784277	98784513	Gm47551	-0.438594	0.0209557
chr15	37346949	37347189	Grhl2	-0.511801	0.0210537
chr10	117050242	117050560	Cct2	-0.519566	0.0210558
chr6	48766853	48767865	Gimap3	-0.510018	0.0211359
chr6	143073378	143073778	C2cd5	-0.463417	0.0215578
chr2	32727411	32727961	Sh2d3c	-0.513858	0.0219446
chr17	8297827	8298373	4930506C21Rik	-0.503978	0.0220872
chr4	132778620	132779043	Rpa2	-0.514414	0.0222717
chr1	86059521	86059876	Psmd1	-0.513019	0.0223528
chr12	74013704	74013926	Syt16	-0.447089	0.0224217
chr5	38550457	38551549	Gm22249	-0.509081	0.0226035
chr7	25746221	25747423	Hnrnpul1	-0.494452	0.0227117
chr7	28817041	28821907	Hnrnpl	-0.368262	0.0227297
chrX	73918652	73919275	Naa10	-0.501437	0.0228536
chr17	86792843	86793151	Gm50008	-0.487975	0.0228688
chr11	103408465	103409255	Plekhm1	-0.504261	0.0229589
chr11	100914513	100915394	Stat3	-0.501482	0.0232011
chr1	94042098	94043012	Pdcd1	-0.457798	0.023348
chr1	58386873	58387176	Gm37607	-0.463188	0.0233585
chr2	164754119	164754491	Dnttip1	-0.474757	0.023542
chr9	71480092	71480512	Polr2m	-0.494853	0.0235981
chr7	25706582	25708610	Ccdc97	-0.408535	0.0237935
chr17	26605354	26606009	Ergic1	-0.477957	0.0238341
chr4	41121840	41122125	Nol6	-0.488999	0.0239693
chr15	74993801	74994711	Ly6a	-0.497348	0.0240439
chr16	18069222	18069838	Dgcr6	-0.508192	0.024063
chr7	140852827	140854228	Bet1l	-0.47047	0.0241769
chr19	34272884	34273114	Gm50239	-0.405078	0.0243014
chr2	118923658	118923914	Chst14	-0.494663	0.0243095
chr18	56751807	56753028	Gm15345	-0.474511	0.0243693
chr18	67311650	67312703	Impa2	-0.490937	0.0245436
chr1	87326776	87327235	Gigyf2	-0.48779	0.0247131
chr5	127617071	127617552	Slc15a4	-0.503453	0.0247384
chr11	44611228	44611797	Gm37695	-0.498964	0.0247999
chr1	86427936	86428248	Tex44	-0.503647	0.0253233
chr2	3810251	3810648	Fam107b	-0.494572	0.0254375
chr2	30112773	30113121	Zer1	-0.502043	0.0255871
chr6	125129577	125130265	Nop2	-0.489657	0.0256489
chr10	93882929	93883189	Metap2	-0.502241	0.025679
chr3	30906234	30906712	Phc3	-0.501693	0.0257398
chr15	34155270	34155520	Gm24500	-0.412842	0.0257841
chr7	49597149	49597408	Nav2	-0.4931	0.0257968
chr6	115971330	115971659	Plxnd1	-0.429474	0.0259254
chr13	49210683	49211105	Card19	-0.496441	0.0261293
chr8	120751867	120752117	Irf8	-0.477342	0.0261869
chr10	80552106	80552461	Rexo1	-0.500623	0.0262422
chr6	113711004	113712223	Gm26982	-0.471669	0.0262493
chr15	74912070	74912489	Gm6610	-0.488758	0.0262677
chr11	118024078	118024480	Pgs1	-0.481133	0.026357
chr4	63343502	63343897	Orm1	-0.454893	0.0263831
chr11	96771760	96772000	Snx11	-0.446419	0.0264292
chr10	75341458	75342143	Gm5779	-0.491038	0.026791
chr10	128396219	128396667	Gm17201	-0.498808	0.0267965
chr10	74925344	74925787	Gnaz	-0.471472	0.0268241
chr18	4335580	4337605	Map3k8	-0.43698	0.0268466
chr4	41189642	41189879	Ube2r2	-0.441851	0.02693
chr2	68959607	68959829	Cers6	-0.457705	0.027064
chr5	109551549	109551839	Gm8493	-0.483708	0.0272399
chr19	4102731	4102961	Pitpnm1	-0.494142	0.0273305
chr5	130246501	130249475	Sbds	-0.398508	0.0274427
chr1	52149995	52151197	Stat1	-0.451955	0.0274907
chr1	82911733	82912968	A030005L19Rik	-0.46646	0.0276186
chr7	25722659	25723479	Ccdc97	-0.464774	0.0277582
chr2	118618596	118618905	Bub1b	-0.471628	0.0278382
chr12	103339797	103340662	Asb2	-0.443296	0.0278414
chr15	93245442	93246047	Gm24447	-0.48997	0.0281444
chr3	133309850	133310242	Ppa2	-0.490809	0.0281994
chr12	100124933	100125310	Nrde2	-0.479034	0.0285269
chr3	14578520	14579082	E2f5	-0.471504	0.0285606
chr3	30959621	30960662	9530022L04Rik	-0.483222	0.0287332
chr14	55750711	55750958	Nop9	-0.460804	0.0288213
chr9	73121689	73122118	Rsl24d1	-0.470343	0.0288233
chr17	34190237	34191415	Tap1	-0.451737	0.0288236
chr11	5015636	5015867	Ap1b1	-0.44302	0.0288671
chr2	29738464	29739509	Gm9823	-0.480942	0.0289947
chr7	49607723	49608253	Nav2	-0.486541	0.0291935
chr4	118160860	118161262	Kdm4a	-0.473659	0.0293659
chr9	7846526	7847426	Birc2	-0.482666	0.0294083
chr7	34301623	34301891	4931406P16Rik	-0.426808	0.0294454
chr3	40527077	40527345	Intu	-0.453284	0.0294728
chr7	140320638	140320925	Olfr525	-0.418685	0.0296886
chr5	33339993	33340229	Maea	-0.430444	0.0297093
chr10	21353311	21354074	Hbs1l	-0.481381	0.0297188
chr15	97671489	97671714	Rpap3	-0.468894	0.0297292
chr16	32750247	32751653	Muc4	-0.43204	0.0297685
chr16	75869111	75869602	Samsn1	-0.489003	0.0297822
chr11	99017780	99018250	Gm23451	-0.481351	0.0304258
chr18	34333074	34333432	Srp19	-0.485488	0.0305896
chr9	52047795	52048514	Rdx	-0.486756	0.0306963
chr17	73010267	73010521	Gm30420	-0.474846	0.0307627
chr7	28794380	28795157	Rinl	-0.448216	0.0307656
chr17	24889864	24891649	Spsb3	-0.425114	0.0308073
chr9	123259651	123259976	Tmem158	-0.472745	0.0308106
chr12	113275048	113275839	Ighe	-0.453343	0.0309301
chr6	83341124	83341572	Bola3	-0.467699	0.0310149
chr8	71707833	71708096	Gm18860	-0.446002	0.0310585
chr9	123810689	123810929	Cxcr6	-0.44073	0.0310876
chr13	8839314	8839722	Wdr37	-0.480564	0.0311155
chr14	121796993	121798642	Dock9	-0.40324	0.0313526
chr11	97666234	97666686	Mllt6	-0.482915	0.031361
chr19	10708697	10710449	Cd5	-0.389393	0.0314755
chr12	113418882	113419361	Ighd	-0.479213	0.031511
chr19	5286802	5287397	Sf3b2	-0.482496	0.0316635
chr19	11493949	11495696	Gm8369	-0.424174	0.0317256
chr8	84143529	84144246	Cc2d1a	-0.481768	0.031999
chr2	105010810	105011106	Eif3m	-0.450687	0.0320409
chr2	26485868	26486665	Notch1	-0.449845	0.0322502
chr13	16012062	16012880	Inhba	-0.480519	0.0324664
chr2	3443798	3444425	Dclre1c	-0.473952	0.0325705
chr10	54030109	54030364	Gm47917	-0.425971	0.0327514
chr3	103882931	103883227	Ptpn22	-0.468316	0.0327638
chr2	26398254	26399192	Inpp5e	-0.479817	0.032856
chr16	4578367	4578607	Glis2	-0.445906	0.0329067
chr4	34786649	34787100	Smim8	-0.478674	0.0330399
chr17	5929039	5929371	Gm8376	-0.444801	0.0331255
chr11	4483034	4484143	Mtmr3	-0.429237	0.0331714
chr19	45769294	45770086	Oga	-0.479748	0.0331837
chr16	75872208	75872624	Samsn1	-0.479527	0.0332009
chr5	124637420	124637975	Atp6v0a2	-0.479234	0.0332729
chr1	126746792	126747062	Nckap5	-0.434464	0.0333061
chr2	32724890	32725939	Sh2d3c	-0.41871	0.0339427
chr5	35890796	35891280	Afap1	-0.46557	0.0339871
chr3	89728124	89728407	Adar	-0.424761	0.0342715
chr4	155069380	155070874	Pex10	-0.426192	0.0345337
chr14	102978422	102979053	Kctd12	-0.47523	0.034578
chr5	124393803	124394155	Sbno1	-0.471874	0.0345817
chr9	32309584	32310010	Kcnj5	-0.431838	0.0345884
chr9	90244638	90245542	Tbc1d2b	-0.424983	0.0349108
chr11	98528864	98529387	Ikzf3	-0.466889	0.034966
chr14	16248867	16250249	Ngly1	-0.4132	0.0350557
chr7	101272606	101272919	Fchsd2	-0.440874	0.0351229
chr1	138588459	138588964	Gm37101	-0.469192	0.0352753
chr9	66251065	66251332	Dapk2	-0.389055	0.0352783
chr14	69136618	69137184	Rps2-ps5	-0.469189	0.0353563
chr1	36319019	36322430	Arid5a	-0.363253	0.0353663
chr9	44649420	44650507	Gm47238	-0.436251	0.0353721
chr6	108555565	108555799	Gm16433	-0.444569	0.0354766
chr2	33641992	33642354	C130021I20Rik	-0.451743	0.0356733
chr16	78238080	78238409	Gm25916	-0.44744	0.0360144
chr1	193196820	193197468	Traf3ip3	-0.449623	0.0362583
chr7	80911090	80911723	Gm45718	-0.467687	0.0362776
chr6	66929756	66930031	Gng12	-0.416507	0.0365274
chr3	88167227	88168710	Mef2d	-0.41993	0.0365526
chr10	121300277	121301428	Tbc1d30	-0.446802	0.036756
chr1	133601705	133602259	Gm23939	-0.469167	0.0368329
chr10	75150974	75151445	Bcr	-0.462732	0.0368625
chr17	29274637	29275032	BC004004	-0.451075	0.0369656
chr9	62372290	62372562	Anp32a	-0.460533	0.0370331
chr7	25383470	25383846	Lipe	-0.463673	0.0370426
chr4	135312462	135312916	Gm12982	-0.46803	0.0370587
chr2	91963594	91964204	Dgkz	-0.44831	0.0373273
chr17	63863531	63863762	A930002H24Rik	-0.409157	0.0373419
chr16	51718690	51718918	Gm29686	-0.421599	0.0373612
chr1	165656574	165656796	Gm18407	-0.433423	0.0374533
chr12	103407179	103408184	9330161L09Rik	-0.443544	0.0374619
chr13	63268594	63269358	Aopep	-0.468646	0.0374742
chr13	13780093	13780433	Gng4	-0.435482	0.0375878
chr6	149307271	149308592	Resf1	-0.426278	0.0377547
chr8	78820661	78821215	Lsm6	-0.459995	0.0377781
chr9	45247251	45249772	Gm20612	-0.385947	0.0378203
chr17	46648628	46649370	Mrpl2	-0.467425	0.0379759
chr7	47050672	47051097	Tmem86a	-0.45508	0.0380706
chr4	63395382	63396941	Akna	-0.418554	0.0382238
chr14	25603101	25604332	Zmiz1	-0.44609	0.0382268
chr5	124452930	124453251	Kmt5a	-0.464656	0.0382303
chr12	25308642	25308967	Gm47713	-0.404941	0.0382813
chr6	135015300	135016518	Ddx47	-0.442707	0.038329
chr17	74489500	74489933	Yipf4	-0.430486	0.0384195
chr9	114759290	114760727	Cmtm7	-0.416906	0.0384255
chr11	58938411	58939198	Rnf187	-0.464264	0.0384366
chr12	107129140	107130875	Gm16085	-0.421196	0.038729
chr12	54292940	54294021	Gm47552	-0.42409	0.0387585
chr8	10480656	10481029	5330413D20Rik	-0.455513	0.0388071
chr8	72735873	72736678	Sin3b	-0.458999	0.0388972
chr9	62637868	62638251	Itga11	-0.442781	0.0389215
chr3	89380916	89381535	Zbtb7b	-0.462732	0.0390289
chr5	38558564	38559637	Wdr1	-0.433659	0.0392357
chr6	83119380	83120395	Wbp1	-0.418459	0.03942
chr7	28353122	28354503	AF357399	-0.439159	0.0394243
chr8	110618289	110619208	Vac14	-0.44302	0.0394862
chr13	41301494	41301763	Gm17364	-0.445705	0.0394878
chr6	134116133	134116920	Gm43984	-0.461246	0.0395937
chr12	31936671	31936998	Hbp1	-0.437003	0.0399304
chr6	8777601	8778003	Ica1	-0.453471	0.0399602
chr2	11306060	11306456	Gm38171	-0.4549	0.0401015
chr15	25622025	25623288	Myo10	-0.421477	0.0401026
chr4	59682467	59683458	E130308A19Rik	-0.44178	0.0401449
chr6	124721537	124722246	Ptpn6	-0.446698	0.0401634
chr18	74212156	74212386	Cxxc1	-0.41067	0.0402371
chr8	120105555	120105939	Gm38379	-0.432349	0.0402974
chr6	47620967	47621526	Gm44141	-0.454287	0.040328
chr1	135142739	135143302	Arl8a	-0.459699	0.0404194
chr7	98308981	98309970	Acer3	-0.409649	0.04048
chr13	30826611	30827142	Gm29675	-0.460516	0.0406547
chr12	32203736	32204213	Pik3cg	-0.459368	0.0409364
chr1	156019901	156020663	Tor1aip1	-0.45148	0.0409862
chr11	79223643	79223874	Gm11200	-0.393684	0.0410049
chr12	108449756	108450003	Gm15636	-0.460285	0.041006
chr9	50833531	50834178	Alg9	-0.447959	0.0410687
chr15	77967085	77967792	Eif3d	-0.458854	0.0410964
chr11	61698692	61699365	Fam83g	-0.447085	0.0411283
chr16	34121162	34121467	Kalrn	-0.414964	0.0412393
chr5	100463883	100464198	Lin54	-0.438378	0.0414728
chr8	95730016	95730326	Cnot1	-0.398411	0.0415375
chr10	67224936	67226419	Jmjd1c	-0.434353	0.0415625
chr6	115574044	115574360	Tsen2	-0.458813	0.0416503
chr17	35123510	35125648	Gpank1	-0.411199	0.0418155
chr10	111009391	111010015	Zdhhc17	-0.445461	0.0418809
chr4	45402511	45403997	Slc25a51	-0.416243	0.0418868
chr7	114416139	114416534	Pde3b	-0.449843	0.0419126
chr19	4017870	4018185	Ndufv1	-0.412774	0.0419907
chr7	34226266	34227492	Gpi1	-0.434363	0.0421145
chr13	63280456	63282383	Aopep	-0.438238	0.0421764
chr6	113379273	113381018	Arpc4	-0.406215	0.0422828
chr4	129881101	129881628	Gm23845	-0.445239	0.0423137
chr13	56135398	56135667	Macroh2a1	-0.402331	0.0423487
chr2	139850415	139850736	Gm14070	-0.41354	0.0423806
chr1	80711181	80711531	Dock10	-0.425278	0.0424766
chr12	102571207	102572303	Chga	-0.434841	0.0426022
chr1	36776810	36778481	Zap70	-0.410951	0.0426037
chr15	27563731	27563995	Ank	-0.409515	0.0426491
chr17	27629446	27630730	Rps10	-0.422257	0.0426619
chr7	19257572	19257803	Vasp	-0.444039	0.0426665
chr3	96559845	96562755	Txnip	-0.372146	0.0427099
chr11	97563720	97564088	Srcin1	-0.413614	0.0427447
chr12	100876373	100879687	Dglucy	-0.345413	0.0427668
chr1	178332840	178333165	Hnrnpu	-0.416248	0.0431524
chr1	159814689	159815014	Tnr	-0.4017	0.0432626
chr3	86919685	86920105	Dclk2	-0.446914	0.0433252
chr10	78406064	78407863	Rrp1	-0.380016	0.0433787
chr19	8945932	8946565	Mta2	-0.454785	0.0434307
chr3	104797919	104798432	Rhoc	-0.452805	0.0435277
chr1	9848289	9848541	Sgk3	-0.449307	0.0435659
chr10	117689153	117689679	Mdm2	-0.454471	0.0436268
chr16	92598053	92598758	Gm26626	-0.449048	0.0438449
chr5	139325550	139325979	Adap1	-0.449475	0.043963
chr15	76352786	76354016	Maf1	-0.419096	0.0439898
chr2	38351717	38352580	Lhx2	-0.451779	0.044047
chr2	167005720	167005987	Gm11470	-0.419976	0.0441921
chr6	8208940	8209780	Mios	-0.436139	0.0442078
chr9	57628846	57629875	Csk	-0.401015	0.0442166
chr6	120797481	120798539	Gm25193	-0.427323	0.0442226
chr14	16447508	16447735	Top2b	-0.345559	0.0442969
chr10	68035887	68037167	Rtkn2	-0.399483	0.0444288
chr17	57030686	57031030	Khsrp	-0.445885	0.044432
chr1	165187983	165188263	Sft2d2	-0.425684	0.0444657
chr6	13073671	13074046	Tmem106b	-0.429468	0.0445985
chr5	105005416	105005686	Gm5870	-0.392187	0.0446473
chr10	77552555	77552786	Itgb2	-0.414008	0.0446821
chr15	77730977	77731974	Apol9b	-0.421765	0.0447392
chr9	69940634	69941353	Bnip2	-0.409182	0.0447556
chr12	103334336	103336422	Asb2	-0.389562	0.0448122
chr13	45694923	45695313	Gm47460	-0.451798	0.044883
chr1	74256148	74257518	Arpc2	-0.43173	0.0449595
chr2	31029880	31031069	Usp20	-0.415396	0.045052
chr1	52138140	52138657	Gm18301	-0.449264	0.0452598
chr17	65929198	65930681	Twsg1	-0.388502	0.0454282
chr7	66840177	66840741	Adamts17	-0.450482	0.0454742
chr19	6289314	6290328	Ehd1	-0.445937	0.045543
chr7	140861137	140862108	Ric8a	-0.450063	0.0455903
chr14	66166393	66166864	Ptk2b	-0.444447	0.0456176
chr14	25532559	25533232	Mir3075	-0.433483	0.0456726
chr13	73489794	73490354	Lpcat1	-0.448814	0.0457935
chr10	127214418	127214784	Pip4k2c	-0.399317	0.0457996
chr2	167970919	167972755	Ripor3	-0.398786	0.0458933
chr12	76945874	76946280	Gm47218	-0.427505	0.0459276
chr5	103442346	103442569	Ptpn13	-0.435677	0.0459439
chr11	21344206	21344753	Mir1933	-0.445339	0.0461432
chr3	104792596	104797632	Rhoc	-0.341899	0.0463071
chr10	18055030	18055807	Reps1	-0.427243	0.0464065
chr9	66822753	66823118	Aph1c	-0.399792	0.0466739
chr7	109521254	109521631	Gm24888	-0.440696	0.0468249
chr19	5378110	5380041	Sart1	-0.378894	0.0468723
chr9	54955541	54956050	Psma4	-0.442018	0.0470669
chr7	46855174	46855422	Ldhc	-0.424628	0.0471243
chr1	40016686	40016956	Map4k4	-0.40831	0.0471655
chr4	8857382	8858110	Chd7	-0.426467	0.0472235
chr10	121587712	121588159	Tbk1	-0.43401	0.0472445
chr10	95914292	95915328	Gm24433	-0.442605	0.047578
chr6	52315097	52316035	Evx1os	-0.445756	0.0475931
chr11	80061044	80061268	Crlf3	-0.405961	0.047664
chr1	151629076	151629335	Fam129a	-0.417459	0.0477134
chr5	134621148	134621614	Lat2	-0.444958	0.047738
chr7	133643347	133643612	Edrf1	-0.418414	0.0477605
chr13	24816156	24817778	Gm22358	-0.390797	0.0477773
chr16	10864925	10865224	Rmi2	-0.439191	0.0479207
chr11	75587562	75589050	Pitpna	-0.354322	0.047983
chr2	128457351	128457814	Gm29010	-0.437084	0.0481091
chr13	55325147	55326360	Mxd3	-0.403078	0.0483049
chr15	66844255	66844536	Sla	-0.440886	0.0484206
chr7	28444180	28445640	Gmfg	-0.359397	0.0484431
chr9	116088494	116088722	Gm9385	-0.424969	0.0485155
chr7	140851643	140852578	Bet1l	-0.443333	0.0486046
chr17	50031464	50031709	AC133946.1	-0.413896	0.0487178
chr10	41483240	41484273	Mical1	-0.427277	0.0487204
chr15	76551997	76552283	Slc52a2	-0.351575	0.0488999
chr14	54549587	54549951	Haus4	-0.392217	0.0489541
chr1	36771338	36773132	Zap70	-0.388538	0.0490539
chr7	126549499	126549817	Gm24596	-0.4028	0.0495025
chr1	40022319	40023623	Map4k4	-0.412248	0.0495112
chr4	106957972	106958827	Ssbp3	-0.434693	0.0495566
chr11	95861477	95861820	Gm11527	-0.40593	0.0496196
chr2	35446732	35447446	Ggta1	-0.441944	0.0497568
chr12	107123782	107127186	Gm16085	-0.364836	0.0497835
chr19	28679337	28679898	Glis3	-0.441044	0.0498907
chr11	97825431	97825783	Lasp1	-0.419713	0.0499213
chr12	86818283	86818896	Gm25888	-0.44117	0.0499278

## Sheet: KOTreg decreased Pol II peaks
Supplementary Data 6 Differential Pol II peaks in Setd2-deficient Treg cells
Chromosome	Start	End	Gene name	Pol II Log2FC(ctrl/KOTreg)	p value
chr8	109565188	109566561	Txnl4b	0.884934	5.36e-06
chr8	109554795	109557395	Dhx38	0.800023	7.35e-05
chr1	75478921	75479898	Chpf	0.81568	0.000109577
chr6	133104960	133105693	Smim10l1	0.8619	0.000112272
chr4	155650807	155655556	Mmp23	0.609864	0.000201787
chr7	7297960	7299713	Clcn4	0.646369	0.000210034
chr4	153974018	153975500	Dffb	0.723172	0.000428518
chr17	34968276	34970206	Gm20481	0.727582	0.00047707
chr17	34971884	34972720	Hspa1l	0.716834	0.000481841
chr8	109558182	109560755	Dhx38	0.679944	0.000512638
chr5	139471246	139474256	Zfand2a	0.600071	0.000717051
chr5	100798206	100799101	Mrps18c	0.731948	0.000987813
chr10	81194129	81194899	Atcayos	0.616854	0.0012981
chr7	4123904	4124912	Ttyh1	0.650501	0.00165244
chr4	153965299	153966199	A430005L14Rik	0.698368	0.00168182
chr5	38260402	38260740	Tmem128	0.706616	0.00169012
chr8	23207717	23208926	Gpat4	0.638538	0.00197939
chr8	121885165	121888825	Slc7a5	0.56705	0.0020363
chr18	7622450	7623188	Mpp7	0.657874	0.00215068
chr13	100583914	100589221	Gm24261	0.517645	0.00230274
chr9	21508505	21511245	Tmed1	0.529507	0.00248204
chr4	139351919	139353004	Mrto4	0.609259	0.0028018
chr5	48372086	48372601	5730480H06Rik	0.657327	0.00308575
chr8	109549736	109550149	Dhx38	0.641894	0.00312819
chr7	63920866	63923030	Klf13	0.538593	0.00329887
chr11	106605854	106607596	Tex2	0.589611	0.00333263
chr3	132791176	132791541	Gm22322	0.632844	0.00358187
chr7	41632742	41633910	Zfp788	0.539685	0.00367864
chr12	110683980	110685943	1700001K19Rik	0.530485	0.00376822
chr6	136944776	136945104	Arhgdib	0.647288	0.00377018
chr4	153957522	153957951	A430005L14Rik	0.649043	0.00393094
chr5	145203734	145204791	Zkscan5	0.584897	0.00418856
chr13	65240008	65242405	Gm36445	0.489323	0.00419843
chr4	144897569	144898603	Dhrs3	0.607404	0.00452853
chr7	19421173	19421586	A930016O22Rik	0.638776	0.00457066
chr5	31095073	31095964	Gm9924	0.631905	0.00473402
chr11	70614423	70617730	Chrne	0.488938	0.00477647
chr3	58673579	58675656	AU022133	0.54726	0.00526135
chr1	128588961	128590144	Cxcr4	0.53404	0.00537016
chr18	7623602	7626043	Mpp7	0.602704	0.0054632
chr8	123818569	123819282	Rab4a	0.621735	0.00575793
chr11	55484479	55485913	Gm12238	0.563471	0.00581766
chr4	153956945	153957185	A430005L14Rik	0.619667	0.00593896
chr17	34958990	34960218	Hspa1b	0.571609	0.00604364
chr17	87436794	87439702	Calm2	0.549194	0.00606006
chr4	155639948	155643042	Gm10563	0.472316	0.00613327
chr6	28919121	28919492	Snd1	0.572988	0.00614104
chr7	41599103	41599715	2610021A01Rik	0.61213	0.0065762
chr1	75235815	75237352	Dnajb2	0.48393	0.00684314
chr11	94002255	94002724	Spag9	0.603754	0.00687408
chr4	153959583	153960249	A430005L14Rik	0.606763	0.00688871
chr4	6953423	6953820	Tox	0.595384	0.00699876
chr8	85018204	85018740	Best2	0.604714	0.0070228
chr1	184032402	184044581	Dusp10	0.417614	0.00702845
chr16	22238001	22246229	Gm36796	0.469625	0.00716822
chr4	139394847	139397277	Ubr4	0.539071	0.00737461
chr16	95815436	95816506	2810404F17Rik	0.518947	0.00764715
chr4	63939131	63940063	8030451A03Rik	0.550787	0.00776157
chr1	75477319	75477799	Chpf	0.594864	0.00789533
chr12	110385763	110386715	Gm47195	0.597853	0.00792405
chr18	7620543	7622087	Mpp7	0.569433	0.00851403
chr10	18997499	19017956	Tnfaip3	0.399961	0.00859108
chr14	67059018	67059387	Ppp2r2a	0.588027	0.00887576
chr5	129567969	129568585	Sfswap	0.567874	0.00945391
chr3	155093085	155093878	Lrriq3	0.557422	0.00976639
chr5	139474571	139482124	Zfand2a	0.444421	0.00991532
chr4	155647426	155649590	Cdk11b	0.516216	0.00996644
chr17	40934156	40935081	Cenpq	0.553107	0.009977
chr13	58197115	58197494	Gm48357	0.561023	0.0102829
chr10	115332020	115332622	Gm10752	0.575483	0.0105159
chr14	30531625	30532062	Dcp1a	0.54269	0.0105635
chr4	139380165	139381197	Ubr4	0.505229	0.0105646
chr1	133887753	133888050	Optc	0.527517	0.0106416
chr13	100015478	100015907	Mccc2	0.571881	0.0111073
chr8	22712644	22713107	Ikbkb	0.571649	0.0111516
chr8	22060124	22060947	Atp7b	0.557276	0.0112079
chr8	109546993	109547330	Dhx38	0.52911	0.0115205
chr7	19002945	19003647	Irf2bp1	0.541855	0.0115424
chr5	31576073	31577469	2900076G11Rik	0.471859	0.0116675
chr7	19300067	19309732	Fosb	0.412756	0.011725
chr5	149628251	149629649	Hsph1	0.567022	0.0118091
chr9	101099196	101099997	Gm37553	0.549309	0.0118449
chr18	7626275	7627225	Mpp7	0.459426	0.0118468
chr2	127586789	127587777	Mrps5	0.525814	0.0128361
chr19	26747742	26748464	Smarca2	0.525923	0.0135593
chr8	123814261	123814866	Rab4a	0.54225	0.0140352
chr3	157946597	157948924	Ankrd13c	0.444921	0.0140693
chr14	26651046	26654165	Arf4	0.429764	0.0141592
chr5	32197345	32197773	Gm9555	0.541446	0.0141941
chr15	12895190	12895725	Drosha	0.547864	0.014356
chr19	40366372	40366743	Sorbs1	0.549428	0.0146907
chr15	101240609	101241642	Nr4a1	0.47466	0.0147717
chr11	106416155	106417175	Icam2	0.504765	0.015003
chr1	135747438	135748656	Phlda3	0.529837	0.015281
chr5	143132786	143133572	Olfr718-ps1	0.535155	0.0157485
chr17	51830375	51832390	Satb1	0.441497	0.0157837
chr13	44740165	44741919	Jarid2	0.501117	0.0162692
chr5	77112307	77115602	Hopx	0.443105	0.0165057
chr13	99384722	99385344	6430562O15Rik	0.536953	0.0165284
chr7	139953116	139954295	Gm16201	0.487089	0.016542
chr8	121862540	121862974	9530085P06Rik	0.509477	0.0165771
chr7	68377379	68380075	Gm44889	0.455233	0.0165825
chrX	20961333	20962279	Uxt	0.493513	0.0166549
chr19	40268565	40269180	Pdlim1	0.538881	0.0167332
chr8	121852401	121852888	Gm26812	0.530104	0.0168456
chr4	59229360	59229622	Ugcg	0.503928	0.0172066
chr9	21298895	21299229	Ap1m2	0.503265	0.0173731
chr11	35837434	35838714	Rars	0.531751	0.0176188
chr5	148391440	148398192	Slc7a1	0.392272	0.0176359
chr4	108299085	108299489	Zyg11b	0.497509	0.0179273
chr19	43520562	43522526	Got1	0.480751	0.0179438
chr5	31290615	31291903	Ift172	0.423838	0.0180417
chr7	44869716	44870346	Ptov1	0.508813	0.0184329
chr2	37431089	37431329	Zbtb6	0.528774	0.018554
chr4	139392839	139394462	Ubr4	0.511098	0.0185638
chr11	34278111	34279779	4930403D09Rik	0.475272	0.0186129
chr3	58675911	58677784	Siah2	0.455702	0.0187069
chr14	47304528	47305338	Gm49189	0.525322	0.018814
chr6	51454037	51454509	Hnrnpa2b1	0.523512	0.0192257
chr6	87853512	87854342	Gm44064	0.526256	0.0193227
chr1	128587023	128588149	Cxcr4	0.51504	0.0194609
chr10	80136677	80138961	Atp5d	0.389024	0.0197618
chr2	72965901	72967199	Sp3	0.518613	0.0198019
chr19	47086583	47091439	Pdcd11	0.407302	0.0200761
chr3	60553548	60553894	Gm37589	0.510245	0.0201091
chr4	46453692	46454571	Anp32b	0.508374	0.0202069
chr8	126584165	126587266	Irf2bp2	0.388153	0.0203857
chr17	24531850	24535438	Rab26	0.408197	0.0204663
chr11	34493138	34493856	Insyn2b	0.514221	0.0205698
chr18	37908861	37909652	Diaph1	0.521044	0.0207031
chr11	98947638	98948707	Gm22061	0.442941	0.0210483
chr1	185376087	185376724	Eprs	0.515803	0.0212386
chr8	81792735	81793226	Gm17169	0.505649	0.021299
chr11	22839232	22839850	Gm20456	0.512354	0.0213079
chr5	149612921	149614168	Hsph1	0.501118	0.0214754
chr6	37370318	37370948	Creb3l2	0.506917	0.021493
chr5	99239512	99239854	Rasgef1b	0.469837	0.0217017
chr5	28078862	28081382	Insig1	0.432309	0.0217317
chr1	52066748	52067298	Gm28177	0.515912	0.0217648
chr4	46545998	46547173	Coro2a	0.505304	0.0218171
chr12	111157008	111157309	Traf3	0.506181	0.0219941
chr11	93998832	93999746	Spag9	0.485548	0.0220316
chr4	155623962	155625434	Cdk11b	0.387658	0.0220481
chr15	98033369	98033945	Senp1	0.515212	0.0221523
chr5	148539087	148539370	Ubl3	0.512372	0.0223061
chr7	139954824	139956936	Mir7686	0.445138	0.0223142
chr17	6764928	6767014	Ezr	0.44345	0.0223908
chr1	106643885	106644708	Gm37053	0.511796	0.0228041
chr18	39515992	39517591	Nr3c1	0.494054	0.0234671
chr8	56550457	56551930	Fbxo8	0.429839	0.0234705
chr4	126093682	126094369	Lsm10	0.509042	0.0235348
chr5	123417145	123417874	Gm43813	0.509969	0.0235669
chr7	7120745	7121573	Zfp954	0.464341	0.0237693
chr5	77109053	77109573	Hopx	0.50229	0.0240192
chr18	80227716	80229007	Hsbp1l1	0.467502	0.0242416
chr7	63924288	63930736	Klf13	0.369222	0.0243644
chr1	59658040	59659037	D430013B06Rik	0.502685	0.0245069
chr2	117256773	117257269	Fam98b	0.495241	0.0245505
chr9	63680758	63682705	Smad3	0.474133	0.0245665
chr10	117823003	117845586	Rap1b	0.367398	0.0245733
chr8	94427918	94428349	9330175E14Rik	0.487276	0.0245947
chr5	137030021	137030544	Vgf	0.50476	0.0247102
chr19	4864651	4864878	Actn3	0.469727	0.024948
chr8	121576941	121577385	Fbxo31	0.484259	0.0252832
chr4	123480141	123480447	Macf1	0.442029	0.0252888
chr9	18291787	18293378	Chordc1	0.417446	0.0253177
chr7	102291493	102291725	Stim1	0.418527	0.0254425
chr19	43515892	43518303	Got1	0.441507	0.0258021
chr4	155635311	155635800	Cdk11b	0.49912	0.0259258
chr4	155606615	155609000	Slc35e2	0.42997	0.0260013
chr6	28913732	28914424	Snd1	0.480676	0.0262027
chr10	121322046	121322823	Tbc1d30	0.499567	0.0262628
chr19	9004946	9005804	Ahnak	0.499205	0.0264732
chr17	47004087	47005051	Ubr2	0.496578	0.0267504
chr6	66534391	66534665	Mad2l1	0.438587	0.026839
chr8	109561304	109562241	Dhx38	0.486457	0.0269019
chr5	32145463	32147389	Fosl2	0.414162	0.0270042
chr16	76499700	76500197	Gm45030	0.497026	0.0270083
chr9	69165258	69165998	Rora	0.492594	0.0271113
chr7	28168443	28169267	Gm31024	0.491806	0.027313
chr7	63931575	63935251	Klf13	0.371684	0.0274704
chr7	63910164	63918796	E030018B13Rik	0.330562	0.0275603
chr7	19282926	19283379	Rtn2	0.494604	0.0276653
chr5	98020411	98020746	Antxr2	0.494898	0.028008
chr2	158675795	158679502	Ppp1r16b	0.382457	0.0281233
chr9	123923162	123925968	Ccr1	0.352176	0.0282323
chr8	105560059	105560636	Atp6v0d1	0.493262	0.028497
chr1	40430187	40430864	Il1rl1	0.489168	0.0284981
chr15	81855162	81855516	Gm49476	0.484031	0.0285566
chr13	112470343	112470770	Il6st	0.486622	0.0290766
chr2	32423374	32424438	Slc25a25	0.41994	0.0290961
chr19	46343490	46344030	Mir146b	0.491297	0.029099
chr15	81853287	81854201	Gm49476	0.466622	0.0294159
chr8	119918193	119918445	Usp10	0.456401	0.0295464
chr19	53408278	53408954	8030456M14Rik	0.488074	0.0295689
chr8	81992387	81992787	Inpp4b	0.482024	0.0297873
chr4	48044234	48058917	Nr4a3	0.356186	0.0298376
chr6	70813017	70814721	Rpia	0.453777	0.0299588
chr17	24199638	24200081	Tbc1d24	0.462135	0.0300217
chr4	152247422	152247656	Gpr153	0.447581	0.0300927
chr5	139822335	139822645	Tmem184a	0.441653	0.0301755
chr5	130002462	130003073	Gusb	0.483813	0.0305252
chr5	31725732	31726519	Gm43810	0.48211	0.0305606
chr14	31482047	31482331	Mettl6	0.466818	0.0307572
chr6	99177141	99177522	Foxp1	0.440468	0.030941
chr1	40428962	40429466	Il1rl1	0.483848	0.0310521
chr4	132657024	132657783	Eya3	0.48549	0.0310678
chr4	115732631	115733057	Efcab14	0.483941	0.0310756
chr6	108325849	108326481	Itpr1	0.481243	0.031207
chr6	51456459	51458569	Hnrnpa2b1	0.432216	0.0313734
chr15	77955790	77957061	Foxred2	0.455089	0.0315465
chr11	106024577	106028586	Dcaf7	0.332726	0.0315817
chr10	7916704	7917133	Tab2	0.428927	0.0316346
chr2	155276915	155279410	Map1lc3a	0.396281	0.0317587
chr17	36950802	36952126	Ppp1r11	0.432405	0.0318167
chr6	85437742	85437983	Smyd5	0.394896	0.0318597
chr2	167038783	167039197	Znfx1	0.469702	0.031932
chr4	63857247	63860085	Tnfsf8	0.391468	0.0320242
chr2	29106193	29106580	Gm13396	0.457545	0.0321213
chr8	109552287	109552752	Dhx38	0.468543	0.0322705
chr16	22246959	22251212	Tra2b	0.426062	0.0323283
chr11	116015333	116016008	Galk1	0.481735	0.0324522
chr11	61155741	61156663	Usp22	0.465305	0.0325313
chr8	125343982	125344336	Gm16237	0.457553	0.032562
chr5	110363001	110363790	Lrcol1	0.477864	0.0325712
chr11	119491020	119491890	Endov	0.422905	0.0327561
chr5	148383716	148390596	Slc7a1	0.336082	0.0328029
chr7	46997308	46998329	Gm32031	0.459586	0.0328338
chr3	32736204	32737320	Ndufb5	0.407464	0.0331531
chr17	94749471	94750528	Mettl4	0.399165	0.0332787
chr17	26648069	26648835	Ergic1	0.47915	0.0333036
chr5	148537330	148537871	Ubl3	0.476384	0.0336029
chr8	69918841	69919491	Yjefn3	0.431177	0.0336822
chr8	22411074	22411637	Mrps31	0.478132	0.0337005
chr19	7004721	7005087	Trpt1	0.458241	0.0337844
chr8	77534946	77535456	Prmt9	0.477566	0.0339549
chr12	81594972	81595434	Med6	0.476195	0.0342092
chr8	82138687	82138929	Gm25267	0.450389	0.0343419
chr2	122074116	122074975	Spg11	0.465716	0.0343694
chr5	32141117	32142882	Fosl2	0.405703	0.0346021
chr10	98935898	98936422	Atp2b1	0.474782	0.034644
chr1	185366305	185366730	Eprs	0.475079	0.0347641
chr7	30425091	30426289	Nfkbid	0.405929	0.034778
chr7	92740698	92742484	Rab30	0.371029	0.0348002
chr8	123825409	123826682	Rab4a	0.466282	0.0350028
chr4	138258948	138259890	Sh2d5	0.472031	0.03518
chr19	33222581	33223543	Mir3970	0.45141	0.0352178
chr8	56561073	56561333	Gm25992	0.45102	0.035438
chr15	82350605	82350888	Ndufa6	0.4724	0.0355966
chr8	81341443	81342160	Inpp4b	0.426645	0.0359491
chr3	87513051	87513733	Etv3	0.47066	0.0360225
chr6	38861353	38861631	Tbxas1	0.414352	0.0360957
chr17	24960175	24961166	Jpt2	0.396893	0.0360962
chr9	45117027	45117358	Scn2b	0.453952	0.0361462
chr5	64171844	64172492	Tbc1d1	0.46587	0.0361842
chr7	30183955	30184592	Cox7a1	0.463468	0.036241
chr6	38360007	38360724	Gm43578	0.401228	0.0363173
chr4	135850872	135851430	Gm13000	0.469096	0.036492
chr7	29860028	29860386	Zfp420	0.469064	0.0366894
chr10	111478658	111479064	Nap1l1	0.452679	0.0368678
chr11	55488435	55490151	Gm12238	0.439664	0.0370676
chr9	65018348	65019427	Hacd3	0.419899	0.0370944
chr15	81856013	81860029	Tob2	0.331165	0.0371329
chr10	59969878	59971085	Ddit4	0.461745	0.0371789
chr4	133545754	133546525	Nudc	0.452898	0.0374976
chr4	155633472	155634577	Cdk11b	0.45219	0.0377377
chr8	110217474	110218126	Cmtr2	0.431061	0.0377622
chr9	75392361	75392896	Mapk6	0.464722	0.0380025
chr1	40427150	40427747	Il1rl1	0.467076	0.0380337
chr4	155636197	155636589	Cdk11b	0.462369	0.0383223
chr6	120839766	120840777	Bcl2l13	0.45503	0.038637
chr5	110276819	110277428	Pgam5	0.456936	0.0388977
chr10	42833148	42833515	Gm26464	0.415591	0.0389029
chr2	117331504	117332164	Rasgrp1	0.434051	0.0390335
chr3	115940299	115940597	Gm43106	0.41993	0.0390747
chr5	149631135	149631624	Hsph1	0.445279	0.039306
chr15	76450706	76452289	Mroh1	0.423869	0.0395903
chr2	169632678	169632932	Tshz2	0.43155	0.0397094
chr6	29264133	29264818	Hilpda	0.461697	0.039821
chr5	64178205	64179762	Gm15824	0.441045	0.0400125
chr13	112435083	112435684	Gm48879	0.462445	0.0400608
chr3	99140786	99141787	Wars2	0.377703	0.040309
chr15	76440054	76440905	Mroh1	0.434982	0.0403283
chr7	144906800	144907042	Gm39119	0.410165	0.0403535
chr4	129799285	129799945	Ptp4a2	0.455591	0.0404583
chr12	83635103	83635464	Rbm25	0.446658	0.040509
chr5	122316515	122316836	Gm15842	0.443708	0.0406569
chr6	145189932	145190672	Gm15543	0.45996	0.040704
chr8	123318307	123318931	Fanca	0.442807	0.0408741
chr18	75384513	75390396	Smad7	0.331359	0.0413395
chr17	24211811	24212171	BC028777	0.454559	0.0413613
chr11	107298298	107298966	Gm11719	0.456917	0.0415579
chr4	63854404	63855674	Tnfsf8	0.45396	0.0417609
chr5	62760765	62761596	Arap2	0.457066	0.0421547
chr15	98612235	98612737	Adcy6	0.449438	0.0422143
chr17	35993084	35993863	A930015D03Rik	0.432667	0.0423319
chr17	31865769	31866188	Sik1	0.427783	0.0425644
chr3	131182163	131182860	Gm42449	0.441474	0.0426921
chr18	53867691	53868986	Csnk1g3	0.429963	0.0427427
chr1	184045260	184052863	Dusp10	0.335542	0.0427862
chr2	71376227	71376865	Slc25a12	0.455803	0.0428987
chr4	139420034	139420615	Ubr4	0.439444	0.0429007
chr8	3522377	3522667	Pnpla6	0.419053	0.0429399
chrX	20950364	20951532	Elk1	0.396814	0.0430653
chr19	7010733	7011084	Fermt3	0.438059	0.0431248
chr15	64145550	64145777	Asap1	0.409249	0.0432209
chr2	29803151	29803822	Slc27a4	0.45462	0.0432378
chr16	76308585	76309028	Nrip1	0.432343	0.0434112
chr5	63958560	63960721	Rell1	0.430846	0.0434951
chr5	110428122	110434101	Fbrsl1	0.323214	0.0435647
chr10	62449187	62450452	Supv3l1	0.37573	0.0436023
chr4	152318810	152319286	Rnf207	0.451067	0.0436361
chr10	86794887	86795200	Nt5dc3	0.436776	0.0436743
chr19	40275927	40276180	Pdlim1	0.436776	0.0436743
chr11	106601005	106602748	Tex2	0.408633	0.0436923
chr15	85878800	85880261	Trmu	0.39679	0.0437396
chr5	107497545	107497890	Btbd8	0.445811	0.0439389
chr3	106003043	106004059	Gm42722	0.433559	0.0442013
chr10	80837312	80837726	Lingo3	0.428296	0.0442277
chr10	60357097	60358153	Vsir	0.42862	0.0442695
chr6	37457876	37458578	Creb3l2	0.451544	0.0443426
chr12	112608132	112608590	Inf2	0.452641	0.0444792
chr8	115696737	115698048	Gm15655	0.431961	0.0445195
chr10	95559986	95560370	Mir3058	0.438954	0.0446403
chr6	18842251	18842974	Gm20186	0.448866	0.0448938
chr11	76060382	76060845	Vps53	0.389218	0.044938
chr9	40815179	40815467	Gm48565	0.405765	0.0450775
chr9	21692490	21692994	Gm27373	0.443454	0.0451237
chr7	139957517	139959161	Mir202	0.40846	0.0452752
chr13	95527648	95527884	F2rl1	0.418457	0.0453519
chr6	88034270	88036456	Gm44187	0.367143	0.0453778
chr2	29826206	29827825	Urm1	0.406115	0.0455232
chr10	72661457	72662653	Zwint	0.428812	0.0456716
chr17	34871780	34872110	Gm20547	0.434111	0.0457483
chr1	180801296	180802377	H3f3a	0.414052	0.0460199
chr11	102276496	102277060	Asb16	0.433923	0.0460475
chr9	90070972	90071216	Ctsh	0.42121	0.0460784
chr8	121850848	121851610	Gm26812	0.429751	0.0461846
chr3	132683628	132684497	Aimp1	0.393475	0.0462241
chr11	54538050	54539400	Rapgef6	0.405245	0.0462425
chrX	77780294	77780824	Prkx	0.441882	0.0462469
chr10	99599291	99600113	Gm20110	0.410204	0.046319
chr7	100511399	100512145	Dnajb13	0.408947	0.0464825
chr4	108078213	108078488	Scp2	0.429191	0.0466973
chr2	154676641	154677050	Chmp4b	0.411403	0.0467441
chr8	72474569	72476588	Cherp	0.368802	0.0467682
chr2	83731858	83734589	Itgav	0.385957	0.0467706
chr12	110373205	110375660	Gm47195	0.386163	0.0469582
chr5	36804944	36805185	Man2b2	0.40316	0.0471702
chr16	38584866	38585273	Tmem39a	0.446352	0.0473732
chr6	18844077	18844657	Gm20186	0.445982	0.0473737
chr9	121723915	121724546	Nktr	0.429228	0.0475802
chr18	7617230	7618318	Mpp7	0.44547	0.0475889
chr2	11702203	11704560	Il15ra	0.386499	0.0476077
chr14	73507833	73508082	Med4	0.437632	0.04771
chr6	108685950	108686589	Bhlhe40	0.442109	0.0477269
chr2	121418352	121418771	Pdia3	0.445629	0.0477693
chr4	148587317	148588280	Gm13209	0.444768	0.0482439
chr5	98016096	98017403	Antxr2	0.357434	0.048373
chr5	142898835	142899837	Fbxl18	0.407634	0.0483981
chr11	70611099	70613593	Gm12316	0.361313	0.0487754
chr5	110357775	110358096	Lrcol1	0.396797	0.0488459
chr13	100669377	100670168	Ccdc125	0.443497	0.0489508
chr12	84213403	84215254	Gm47447	0.375291	0.0489963
chr11	55481600	55484199	Gm22884	0.385024	0.0490032
chr7	109953303	109953771	Dennd5a	0.443128	0.0491429
chr1	53889508	53889899	Gm24251	0.426466	0.0491681
chr4	137357447	137358926	Cdc42	0.407889	0.049235
chr17	31636447	31637209	Cbs	0.44232	0.0493541
chr17	84963365	84963812	Ppm1b	0.435294	0.0495847
chr11	98972055	98972656	Gjd3	0.431491	0.0497427
chr7	63966054	63966291	Gm45052	0.415314	0.049817
chr13	44752421	44753473	Jarid2	0.440213	0.0498437
