# Supplementary material for: Setd2 supports GATA3+ST2+ thymic-derived Treg cells and suppresses intestinal inflammation
Source: Nat Commun. 2022 Dec 3;13:7468. doi: 10.1038/s41467-022-35250-0 (PMC9719510; doi:10.1038/s41467-022-35250-0)
Supplement: Supplementary file 10 — Supplementary Data 7 [file 41467_2022_35250_MOESM10_ESM.xls]

## Sheet: Sheet1
Supplementary Data 7
Target of antibody	Clone	Fluorophore	Vendor	Dilution	Reactivity
CD11b	M1/70	PerCP-Cyanine5.5	Thermo Fisher Scientific	1:400	mouse
CD11c	N418	pecy7	Thermo Fisher Scientific	1:400	mouse
CD127	A019D5	PE,PerCP-Cyanine5.5	Biolegend	1:40;1:100	human
CD25	PC61.5	PE	Thermo Fisher Scientific	1:100	mouse
CD25	BC96	pecy7	Biolegend	1:40	human
CD279(PD-1)	J43	PE	Thermo Fisher Scientific	1:50	mouse
CD3e	145-2C11	PerCP-Cyanine5.5,APC	Thermo Fisher Scientific	1:400	mouse
CD3e	UCHT1	FITC	Thermo Fisher Scientific	1:20	human
CD4	GK1.5	pecy7,APC-eFluor® 780,eFluor™ 450	Thermo Fisher Scientific	1:400	mouse
CD4	OKT-4	FITC	Thermo Fisher Scientific	1:40	human
CD4	RPA-T4	BV421	BD Biosciences	1:100	human
CD8	53-6.7	pecy7	Thermo Fisher Scientific	1:400	mouse
CD44	IM7	pecy7	Thermo Fisher Scientific	1:200	mouse/human
CD62L	MEL-14	PE	Thermo Fisher Scientific	1:200	mouse
CD45RB	C363.16A	PE	Thermo Fisher Scientific	1:200	mouse
CD90.1	HIS51	PE	Thermo Fisher Scientific	1:200	mouse/Rat
CD90.2	30-H12	pecy7	Biolegend	1:200	mouse
CD122	TM-BETA 1	BV421	BD Biosciences	1:100	mouse
Cleaved Caspase3	Asp175	NA	Cell Signaling Technology	1:400	mouse
CTLA-4(CD152)	UC10-4B9	APC	Thermo Fisher Scientific	1:200	mouse
Donkey anti-Rabbit IgG (H+L)	NA	Alexa Fluor 488	Thermo Fisher Scientific	1:250	rabbit
Foxp3	FJK-16s	FITC,APC	Thermo Fisher Scientific	1:200；1:100	mouse/Rat
Foxp3	150D	Alexa Fluor® 647	Biolegend	1:100	mouse/human/rat
GATA3	L50-823	pecy7,APC	BD Biosciences	1:20；1:50	mouse
GATA3	TWAJ	pecy7	Thermo Fisher Scientific	1:20	human
GITR(CD357)	DTA-1	APC	Thermo Fisher Scientific	1:200	mouse
Goat Anti-Rabbit IgG (H+L)	NA	PE	Jackson ImmunoResearch	1:200	rabbit
Goat Anti-Rabbit IgG (H+L)	NA	Alexa Fluor 647	Jackson ImmunoResearch	1:200	rabbit
HRP-conjugated Goat Anti-Rabbit IgG (H+L)	NA	NA	Proteintech	1:1000	rabbit
Helios	22F6	PE,pecy7	Thermo Fisher Scientific	1:50;1:20	mouse/human
IFN-γ	XMG1.2	pecy7	Thermo Fisher Scientific	1:200	mouse
IL-13	eBio13A	pecy7	Thermo Fisher Scientific	1:200	mouse
IL-13	JES10-5A2	PerCP-Cyanine5.5	Biolegend	1:20	human
IL-17a	eBio17B7	PerCP-Cyanine5.5	Thermo Fisher Scientific	1:200	mouse/Rat
IL-4	11B11	PE	Thermo Fisher Scientific	1:100	mouse
IL-5	TRFK5	PE	Thermo Fisher Scientific	1:200	mouse/human
Ki67	SolA15	pecy7	Thermo Fisher Scientific	1:200	mouse/Rat
Klrg1	2F1	pecy7	Thermo Fisher Scientific	1:200	mouse
LIVE/DEAD	NA	BV421	Thermo Fisher Scientific	1:1000	NA
LIVE/DEAD	NA	APC-cy7	Thermo Fisher Scientific	1:1000	NA
LIVE/DEAD	NA	BV510	Biolegend	1:500	NA
Ly-6G	1A8-Ly6g	APC	Thermo Fisher Scientific	1:200	mouse
RORγt	B2D	PE,APC	Thermo Fisher Scientific	1:200	mouse
RORγt	AFKJS-9	PE	Thermo Fisher Scientific	1:200	mouse/human
Setd2	E4W8Q	NA	Cell Signaling Technology	1:400	mouse/human
Siglec-F	E50-2440	PE	BD Biosciences	1:200	mouse
ST2	U29-93	BV421	BD Biosciences	1:200	mouse
ST2	DJ8	PE	MP biomedicals	1:800	mouse
