# Supplementary material for: Setd2 supports GATA3+ST2+ thymic-derived Treg cells and suppresses intestinal inflammation
Source: Nat Commun. 2022 Dec 3;13:7468. doi: 10.1038/s41467-022-35250-0 (PMC9719510; doi:10.1038/s41467-022-35250-0)
Supplement: Supplementary file 12 — Source Data [file 41467_2022_35250_MOESM12_ESM.xlsx]

## Sheet: Figure 1
Figure 1b									Figure 1C
MFI of Setd2									WB of H3K36me3
Treg		Tconv
Ctrl	KO	Ctrl	KO
0.967665	0.658107	1.06086	1.08749
1.03234	0.688302	1.1883	1.20019
1	0.52797	1.17505	0.785041
	0.572596		0.77027
Figure 1d
% of cells in CD4+ Tconv cells (Effector/Effector memory CD4 T)
SP		ILN		MLN		LI
Foxp3CreSetd2f/+	Foxp3CreSetd2f/f	Foxp3CreSetd2f/+	Foxp3CreSetd2f/f	Foxp3CreSetd2f/+	Foxp3CreSetd2f/f	Foxp3CreSetd2f/+	Foxp3CreSetd2f/f
13.5	16	3.28	8.54	2.08	3.05	68.3	75.7
14.1	21	4.8	5.64	9.74	6.5	65	88.1
14.7	44.3	4.18	7.87	11.1	17.7	77.1	85.7
3.25	2.26	6.14	5.29	9.25	25.1	73	82.6
2.05	2.34	7.94	6.64	15.7	38.9	64.2	90.2
1.48	2.89		14.5	22.9	40.3	80.9	87.1
14.2	32.9		14.3	8.97	34.9	59.6	88
16.7	26.9		11.3	9.42	12.4	62.3	84.3
36.4	26.3			9.23	14.6	51	86.1
20.7	24.3				13.8	53	70.4
18.7	41.9				11.2	49.6	77.9
21.2	53.9					60.6	69.2
20.4	38.6						59.6
	29.8						59.7
	30.2						72.3
	31.1
	27.6
Figure 1e
% of cells in CD3+CD4– cells (Effector/Effector memory non-CD4 T)
SP		ILN		MLN		LI
Foxp3CreSetd2f/+	Foxp3CreSetd2f/f	Foxp3CreSetd2f/+	Foxp3CreSetd2f/f	Foxp3CreSetd2f/+	Foxp3CreSetd2f/f	Foxp3CreSetd2f/+	Foxp3CreSetd2f/f
2.31	7.77	3.4	10.1	0.83	1.56	61.9	68.4
1.59	4.27	4.06	8.18	3.63	4.96	67	83.7
2.64	10.1	5.99	12.9	4.4	10.9	76	82.7
16.9	25.7	9.03	5.47	7.1	10.4	70.6	76.2
15.6	19.3	8.93	7.99	5.58	24.6	59	83.5
7.58	14.7		16	10.6	25.1	74.2	75.1
4.54	24.2		14	4.17	18.6	56.7	81.4
4	4.04		14.5	5.9	10.4	59.3	72.2
7.15	4.15			5.94	15.2	46.1	74.8
7.46	4.74				10.2	26	67.2
11.3	25				15.2	19.8	77.2
11.5	20.8					30	64.6
9.94	19.4						31.2
	18.1						28.3
	16.2						64.7
	26
	15.6
Figure 1f
% of cells in CD4+ Tconv cells (Naive CD4 T)
SP		ILN		MLN		LI
Foxp3CreSetd2f/+	Foxp3CreSetd2f/f	Foxp3CreSetd2f/+	Foxp3CreSetd2f/f	Foxp3CreSetd2f/+	Foxp3CreSetd2f/f	Foxp3CreSetd2f/+	Foxp3CreSetd2f/f
69.3	71.8	60.2	47.8	59.6	49.7	16.9	10.9
70.6	62.8	51.9	46	59.1	41.2	23.4	2.45
71.1	33.6	73.4	40	55.1	44.8	11.6	4.03
89.2	89.3	70.4	48.2	58.5	27.9	14.6	7.66
84.7	88.5	61.5	45.6	45.8	19.3	19.8	2.48
89.2	83.8		50.3	65.4	31.9	11.2	5.11
39.1	18.2		35.9	68.6	60.5	22.5	4.6
36.6	22.4		43.3	66.4	55.7	23.3	6.65
50.8	27.4			89.1	60.7	30.1	4.7
67.9	26.5				39.7	20.6	9.94
49.1	39.5				89	15.1	9.3
45.6	33.1					21.9	14.7
51.6	46.7						16.3
	54						6.26
	36.2						14.8
	31.4
	36.6
Figure 1g
% of cells in CD3+CD4– cells (naïve non-CD4 T)
SP		ILN		MLN		LI
Foxp3CreSetd2f/+	Foxp3CreSetd2f/f	Foxp3CreSetd2f/+	Foxp3CreSetd2f/f	Foxp3CreSetd2f/+	Foxp3CreSetd2f/f	Foxp3CreSetd2f/+	Foxp3CreSetd2f/f
71.8	67.2	64.9	41.4	50.3	39.9	12.8	8.5
67.6	59.7	58.4	45.9	48.8	24.2	11.9	1.45
62.8	38	48.6	29.6	52.8	33.3	4.75	2.73
56.6	65.8	55.7	57	65.4	13.6	9.74	5.22
60.9	64.8	54.2	45.8	32.1	6.65	15.1	2.73
61.7	60.2		42.6	59	17.9	7.43	5.78
53.9	38		46.4	55.5	50	16.5	3.5
55	33.5		34.4	56.8	40.2	15.7	7.66
62.3	36.3			78	51.8	26.1	4.89
57.5	39.1				31.6	29.3	9.13
63.8	51.7				74.3	28.4	5.92
67.1	50.7					23.7	11.2
66.5	46.5						32.6
	60						6.41
	66.5						21
	71.4
	59.5
Figure 1h
% of cells in CD4+ Tconv cells (Central memory CD4 T)
SP		ILN		MLN		LI
Foxp3CreSetd2f/+	Foxp3CreSetd2f/f	Foxp3CreSetd2f/+	Foxp3CreSetd2f/f	Foxp3CreSetd2f/+	Foxp3CreSetd2f/f	Foxp3CreSetd2f/+	Foxp3CreSetd2f/f
2.3	1.94	1.17	3.81	1.31	1.73	0.98	0.95
1.54	2.93	1.28	2.11	1.53	1.28	0.85	0.37
1.58	3.04	1.44	1.79	1.59	2.44	0.96	0.28
1.43	1.94	1.96	1.86	2.1	4.52	0.77	0.51
1.45	1.25	1.29	2	3.42	2.29	1.3	0.46
1.35	1.15		2.33	1.9	1.24	0.86	0.41
3.44	5.48		2.44	2.35	3.33	0.79	0.65
4.29	5.7		1.23	1.86	2.79	0.94	0.62
0.19	3.84			2.45	1.59	0.85	0.46
0.46	3.62				2.68	0.88	0.52
7.4	0.093				1.98	0.75	0.52
8.99	0.078					0.5	0.93
10.9	0.062						0.65
	0.4						0.82
	7.6						0.29
	6.41
	14.1
Figure 1i
% of cells in CD3+CD4– cells (Central memory non-CD4 T)
SP		ILN		MLN		LI
Foxp3CreSetd2f/+	Foxp3CreSetd2f/f	Foxp3CreSetd2f/+	Foxp3CreSetd2f/f	Foxp3CreSetd2f/+	Foxp3CreSetd2f/f	Foxp3CreSetd2f/+	Foxp3CreSetd2f/f
13.1	15.7	8.47	9.42	9.34	13.3	9.62	8.86
13.5	18.3	10.2	14.3	13	11.8	9.87	4.45
16.7	29.8	16.8	20.1	13.6	27.1	7.96	4.17
12.3	13	15	15.8	18.6	13.9	7.8	6.23
10.9	12.3	17.4	15	12	12.7	7.92	4.01
14.8	8.14		16.9	9.42	6.89	6.38	5.82
18	19.7		14.3	11.9	6.33	14.8	5.93
19.2	30.2		11.2	16.2	15.9	15.5	7.26
5.01	22.8			16.7	12.1	16	6.16
6.69	20.1				16.2	2.9	11.9
22.9	0.86				8.8	5.45	8.19
26.1	0.85					4.61	14.8
22.2	0.54						5.24
	1.76						5.01
	29.4						1.91
	19.6
	32.2
Figure 1j
% of cells in Treg cells (Effector/Effector memory Treg cells)
SP		ILN		MLN		LI
Foxp3CreSetd2f/+	Foxp3CreSetd2f/f	Foxp3CreSetd2f/+	Foxp3CreSetd2f/f	Foxp3CreSetd2f/+	Foxp3CreSetd2f/f	Foxp3CreSetd2f/+	Foxp3CreSetd2f/f
54.6	55.9	47.9	63.7	58.9	61.3	90.4	90.5
55.1	66.4	45.8	68.3	59.5	65.1	90.6	91
43.4	53.1	58.3	63.6	56	60.9	93.3	91.1
46.4	60.2	35.4	11.4	40.3	63.1	84.3	91.6
60.1	56.2	20.4	27.6	33	37.1	81	86.5
57.7	52.7		47.7	41.5	52.9	86.9	85.5
64.8	45.5		29	35.7	46.4	91.5	88
48	49.3		36.9	35.7	43.9	92	82.3
35.7	61.1			36.8	30.4	88.6	86
42.9	70.1				39.8	81.4	86.9
23.8	64				58.6	81.9	93.2
23	45					84.9	85.9
21.8	38.4						77.9
	54						81.3
	21.8						83.6
	19.4
	19.4
Figure 1k
% of cells in Treg cells (naive Treg cells)
SP		ILN		MLN		LI
Foxp3CreSetd2f/+	Foxp3CreSetd2f/f	Foxp3CreSetd2f/+	Foxp3CreSetd2f/f	Foxp3CreSetd2f/+	Foxp3CreSetd2f/f	Foxp3CreSetd2f/+	Foxp3CreSetd2f/f
29.4	31.9	29.1	13	24.9	20	3.48	2.55
34.6	19.9	35.7	9.45	22.6	15	3.33	0.2
31.9	33.6	21.7	10.7	26.1	20.2	1.14	1.12
28.1	25.4	37.6	61.7	30.9	13.9	4.6	1.27
26.9	10.8	58.2	33.8	43	30.3	4.26	0.55
29	14.3		13	29.9	20.2	2.23	1.86
23.4	26.8		31.8	39.2	19	3.83	1.11
26.4	15.4		28.7	33.3	27.6	3.44	1.72
35.7	24.7			31.2	42.2	5.94	1.37
18.7	18				24.1	2.5	4.06
49.9	21.6				11.5	4.4	1.91
42.8	25.2					2.64	6.14
41.5	29.4						0.47
	15.1						2.1
	39.3						0.84
	34.7
	29.7
Figure 1l
% of cells in Treg cells (Central memory Treg cells)
SP		ILN		MLN		LI
Foxp3CreSetd2f/+	Foxp3CreSetd2f/f	Foxp3CreSetd2f/+	Foxp3CreSetd2f/f	Foxp3CreSetd2f/+	Foxp3CreSetd2f/f	Foxp3CreSetd2f/+	Foxp3CreSetd2f/f
1.66	0.22	3.78	6.4	2.14	2.69	1.45	1.08
2.08	0.17	6.08	4.49	2.26	2.05	1.05	0.3
8.89	0.37	4.7	4.58	3.08	2.77	1.33	0.62
9.23	0.68	5.24	3.15	4.45	2.09	1.14	0.54
2.58	8.37	3.39	5.61	7.06	6.02	1.83	0.78
2.41	11.7		4.46	4.67	6.24	1.33	0.95
2.3	7.25		4.86	5.69	2.93	1.11	0.99
5.57	7.7		6.32	2.96	6.55	1.56	1.18
2.51	0.86			2.73	8.69	1.6	0.73
13.6	0.71				1.87	0.89	0.95
5.71	3.66				1.21	1.28	0.93
4.11	4.6					1.04	2.16
6.13	8.39						0.12
	4.6						1.41
	5.38						0.46
	3.44
	2.23
Figure 1M
% of cells in CD4 SP cells
Foxp3–CD25+		Foxp3lowCD25–		Foxp3+CD25+
Foxp3CreSetd2f/+	Foxp3CreSetd2f/f	Foxp3CreSetd2f/+	Foxp3CreSetd2f/f	Foxp3CreSetd2f/+	Foxp3CreSetd2f/f
2.02	2.31	0.9	0.67	2.59	1.95
1.68	2.18	0.8	0.8	2.45	2.16
1.04	1.59	1.12	1.1	2.05	2.24
0.85	1.19	1.25	0.99	1.83	1.96
Figure 1N
% of Foxp3+cells in CD3+CD4+ cells
SP		ILN		MLN		LI
Foxp3CreSetd2f/+	Foxp3CreSetd2f/f	Foxp3CreSetd2f/+	Foxp3CreSetd2f/f	Foxp3CreSetd2f/+	Foxp3CreSetd2f/f	Foxp3CreSetd2f/+	Foxp3CreSetd2f/f
11.42	7.47	10.25	12.01	8.87	7.64	20.86	20.75
8	5.7	9.63	10.59	23.9	11.3	25.5	19.6
8.44	8.63	7.42	9.58	23.9	16.5	27.7	21.1
20.6	18.3	4.01	8.3	9.54	7.43	19.9	18.4
22.6	19	10.1	10.4	6.38	6.13	21.5	20.2
11.3	9.21	11.2	9.43	9.26	9.75	32.39	22.43
10.7	8.98	7.43	6.78	7.96	6.81	30.2	24.51
10.1	9.45	7.87	7.14	13.9	8.11	32.33	17.03
15.38	15.57	10.2	10.5	12.1	8.07	22.26	26.73
17.17	15.22		8.05	11.3	9.48	29.56	18.18
14.09	15.2			14	5.85	30.17	20.7
12.54	17.4			13.7	8.44	27.9	22.69
4.23	4.67				11.1	24.8	24.15
14.9	13.81				11.7	31.4	20.5
13.7	12.29					29.7	26.9
11.6	10.75					30.1	22.9
12	14.1					26.5	24.7
13.3	14.5						18.2
11	14.3						23.9
	9.25						21.1
	9.64
	9.47
	10.9
Figure 1O
% of Foxp3+cells in CD3+CD4+ cells
Fat		Lung		Liver
Foxp3CreSetd2f/+	Foxp3CreSetd2f/f	Foxp3CreSetd2f/+	Foxp3CreSetd2f/f	Foxp3CreSetd2f/+	Foxp3CreSetd2f/f
7.14	9.86	11	12	2.99	6.02
13	10.3	12.6	8.25	3.96	4.73
14.5	9.84	8.74	9.43	5.95	4.8
11.3	16	11.8	4.9	6.96	6.07

## Sheet: Figure 2
Figure 2b
% of donor originated cells in Treg cells
SP		MLN		LI
Thy1.1 Foxp3CreSetd2f/+	Thy1.2 Foxp3CreSetd2f/f	Thy1.1 Foxp3CreSetd2f/+	Thy1.2 Foxp3CreSetd2f/f	Thy1.1 Foxp3CreSetd2f/+	Thy1.2 Foxp3CreSetd2f/f
62.1	35.9	77.2	18.1	81.3	17.9
68.3	28.3	72.8	24.1	85.4	12.8
78.6	19.2	45.3	49.2	57.5	38.1
50.1	47.4			88.6	10.7
				69.4	29
Figure 2c
% of donor originated cells in CD4+non-Treg cells
SP		MLN		LI
Thy1.1 Foxp3CreSetd2f/+	Thy1.2 Foxp3CreSetd2f/f	Thy1.1 Foxp3CreSetd2f/+	Thy1.2 Foxp3CreSetd2f/f	Thy1.1 Foxp3CreSetd2f/+	Thy1.2 Foxp3CreSetd2f/f
23.8	70.5	69	23.8	54.6	43.8
66.4	24.3	45.4	52.2	52.4	44.5
47.5	50	37.9	58.1	58.7	34.1
35.9	61.7			27.1	71.7
				42.8	56
Figure 2e
# of Treg cells (×105)
SP		LI
Foxp3CreSetd2f/+	Foxp3CreSetd2f/f	Foxp3CreSetd2f/+	Foxp3CreSetd2f/f
0.564984	0.43248	0.412907	0.04355
0.187018	0.161288	0.378617	0.252724
0.085363	0.078037	1.24637	0.026385
0.069776	0.103098	0.115554	0.142311
0.01776	0.003427	0.57542	0.010695
0.032288	0.00529	0.364627	0.012602
0.023964	0.001499	0.104719	0.008746
0.035923	0.019578	5.45822	0.156294
0.01588	0.000549	1.79647	0.05117
0.015035
Figure 2f
% of Treg cells in CD4+ T cells
SP		LI
Foxp3CreSetd2f/+	Foxp3CreSetd2f/f	Foxp3CreSetd2f/+	Foxp3CreSetd2f/f
62.3	41.3	45.1	9.19
33.2	30.5	44.8	21.6
18.1	9.09	33	33.3
25.3	19.8	28.9	40.7
40.2	5.43	57.6	25.2
40.3	31.9	76	55
64.3	44.3	85.5	39.7
63.529	24.49	76.38	5.04
18.75	21.075	53.07	57.69
24.906	18.449	63.924	49.519
33.923	24.561	78.189	23.556
23.832		89.277	60
		62.057	11.328
Figure 2g
# of T cells (×105)
SP		LI
Foxp3CreSetd2f/+	Foxp3CreSetd2f/f	Foxp3CreSetd2f/+	Foxp3CreSetd2f/f
0.305928	0.4752	0.758819	0.365479
0.0853838	0.319562	1.22628	0.893646
0.220982	0.0422644	0.952475	0.0290618
0.0906005	0.0313884	0.351668	0.0246782
0.108917	0.0326691	0.672698	0.0332717
0.344358	0.00532588	1.74497	0.0508146
0.0145239	0.06811	0.14029	0.370435
0.050563	0.437242	7.11236	3.1947
0.606418	0.006649	3.35878	0.0860916
0.0518475
Figure 2h
% of Treg cells in CD4+ T cells
PBS		IL-2c
Foxp3CreSetd2f/+	Foxp3CreSetd2f/f	Foxp3CreSetd2f/+	Foxp3CreSetd2f/f
15	14.7	28.2	23.8
14.7	14.6	34.6	23.2
13.6	13.7	35.3	24.5
14.2	13.4	42.9	26.9
12.7	13.2	41.1	17.9
13.6	10.8	29.6	17.7
		31.5	19.4
		40.1	23.6
Figure 2i
# of Treg cells (×106)
PBS		IL-2c
Foxp3CreSetd2f/+	Foxp3CreSetd2f/f	Foxp3CreSetd2f/+	Foxp3CreSetd2f/f
0.816435	1.03746	1.74522	1.96335
0.766312	0.657899	3.65076	1.50187
0.56528	0.507171	3.7181	2.50224
0.529955	0.694545	6.42858	3.1246
0.548431	0.696701	4.74766	1.54358
0.810632	0.521053	4.24776	1.64544
		3.95289	2.02752
		4.72116	2.17881
Figure 2j
% of Treg cells in CD4+ T cells
PBS		IL-2c
Foxp3CreSetd2f/+	Foxp3CreSetd2f/f	Foxp3CreSetd2f/+	Foxp3CreSetd2f/f
33	20.1	47.4	27.4
34.7	27.5	51.4	32.9
41.4	32.4	56.9	35.6
38.3	21.5	60.5	40.9
38	31	60.9	31.4
34.1	29.8	55.3	38.2
		50	45.2
		53.9	34.8
Figure 2k
# of Treg cells (×106)
PBS		IL-2c
Foxp3CreSetd2f/+	Foxp3CreSetd2f/f	Foxp3CreSetd2f/+	Foxp3CreSetd2f/f
0.322545	0.109808	0.833204	0.297941
0.399962	0.245786	0.677131	0.307737
0.507656	0.31894	1.21861	0.687436
0.357735	0.378867	0.81155	0.481117
0.235144	0.398582	1.38157	0.452254
0.253373	0.275825	0.78125	0.685193
		0.456068	0.804696
		1.02478	0.275978
Figure 2l
% of c-Caspase3+ cells in Treg cells
PBS		IL-2c
Foxp3CreSetd2f/+	Foxp3CreSetd2f/f	Foxp3CreSetd2f/+	Foxp3CreSetd2f/f
13.043	9.348	10.959	37.284
7.784	17.653	32.339	39.174
6.04	14.644	26.837	40.271
5.755	15.294	29.781	25.341
		26.794	31.92
Figure 2m
% of c-Caspase3+ cells in Treg cells
PBS		IL-2c
Foxp3CreSetd2f/+	Foxp3CreSetd2f/f	Foxp3CreSetd2f/+	Foxp3CreSetd2f/f
4.293	14.059	2.362	9.91
3.132	8.123	4.382	6.53
2.96	6.31	5.04	6.62
3.74	14.57	6.06	6.9
		4.47
Figure 2n
% of Treg cells in CD4+ Tcells
DMSO		z-VAD+Nec1
Foxp3CreSetd2f/+	Foxp3CreSetd2f/f	Foxp3CreSetd2f/+	Foxp3CreSetd2f/f
54.1	30.4	56.9	42.7
59	23.2	54.1	34.8
59.1	35.3	64.3	37.6
56.7	26.5	57.5	37.9
Figure 2o
# of Treg cells (×106)
DMSO		z-VAD+Nec1
Foxp3CreSetd2f/+	Foxp3CreSetd2f/f	Foxp3CreSetd2f/+	Foxp3CreSetd2f/f
0.948733	0.349168	1.09333	0.445744
1.29374	0.131637	1.27908	0.649621
1.099	0.351403	1.22083	0.792766
1.07908	0.179907	1.15425	0.546566

## Sheet: Figure 3
Figure 3b
% of weight change
	CD45RBhigh T only									CD45RBhigh T+Ctrl Tregs									CD45RBhigh T+KO Tregs
week1	0	0	0	0	0	0	0	0	0	0	0	0	0	0	0	0	0	0	0	0	0	0	0	0	0	0	0	0
week2	2.98	2.1	5.78	3.64	2.25	2.99	2.14	3.79	3.83	2.31	4.26	5.63	5.59	1.98	3.02	5.42	3.71	3.18	2.25	3.19	6.22	3.8	3.06	5.82	3.11	3.39	6.27	4.3
week3	5.23	5.94	9.43	8.65	7.91	8.14	3.67	7.58	4.54	8.55	6.82	9.37	11.73	7.34	7.24	7.42	5.16	6.88	3.78	6.43	8.1	12.03	10.32	10.24	8.23	7.88	9.84	6.42
week4	13.27	10.58	10.4	4.76	3.15	3.9	-2.45	-2.75	-7.33	15.57	10.1	15.46	10.58	4.18	8.28	4.69	2.18	3.49	4.76	9.05	13.14	8.11	4.94	8.18	5.12	-0.96	5.41	-6.62
week5	16.35	9.78	7.11	-16.63	-12.63	1.54	-1.09	-10.95	-7.33	17.58	13.39	16.94	16.73	10.92	10.33	0.53	3.5	6.63	6.42	4.2	14	0.19	7.08	12.76	-7.05	-0.34	6.92	-5.28
week6	6.66	7.01	6.85	-16.63	-15.78	-5.98	-5.5	-8.83	-7.33	12.78	9.61	7.71	18.75	10.5	14.51	-7.5	0.43	6.93	-2.51	0.96	6.5	6.79	6.34	16.89	-4.45	-21.114	7.388	-5.045
week7	-7.25	3.97	1.42	-16.63	-7.91	-9.3	-13.93	-8.54	-7.33	9.68	11.89	7.38	19.94	12.86	17.07	-18.43	1.49	8.18	-9.65	-3.28	3.02	7.8	9.14	20.07	1.93	-21.114	5.54	-7.49
week8	-7.07	-0.09	3.51	-16.63	-19.06	-14.24	-11.485	-10.746	-7.33	14	13.35	12.23	17.6	9.87	14.4	-10.93	2.56	9.596	-9.82	0.57	-10.43	6.13	0.39	15.85	4.96	-21.114	2.792	-7.686
week9	-12.4	-3.35	0.93	-16.63	-13.98	-13				12.6	12.37	14.17	18.83	12.1	16.1				-7.78	-0.26	-11.12	9.86	-0.96	16.14	7.6
Figure 3d
Colon length (cm)
CD45RBhigh T only	CD45RBhigh T+Ctrl Tregs	CD45RBhigh T+KO Tregs
10	9.7	8.85
8.4	10.9	7.95
7.5	9.15	7.7
6.85	9.95	8.6
7.75	9.4	8.6
7.2	10.4	9.35
7.8	8.5	8.1
	9.9	9.2
	10.9	9.05
Figure 3f
Histology score
CD45RBhigh T only	CD45RBhigh T+Ctrl Tregs	CD45RBhigh T+KO Tregs
8	3	9
8	3	5
7	2	5
6	2	4
	1	4
	1	1
Figure 3g
# of eosinophils (×106)
CD45RBhigh T only	CD45RBhigh T+Ctrl Tregs	CD45RBhigh T+KO Tregs
1.97107	0.0813661	0.138499
1.58853	0.148993	0.30567
0.406585	0.126669	0.108107
0.351679	0.0376818	0.404208
0.112765	0.0360998	0.237891
1.69727	0.784973	0.220335
0.484797	0.455804	0.299491
	0.37377	1.02897
		0.61924
		0.470605
Figure 3h
# of neutrophils (×105)
CD45RBhigh T only	CD45RBhigh T+Ctrl Tregs	CD45RBhigh T+KO Tregs
4.44038	0.0457714	0.452723
5.57569	0.103487	2.16315
4.78112	0.0990792	0.187094
3.69827	0.391332	1.6604
0.582936	0.119886	1.31477
4.55006	2.20809	2.41931
2.26751	1.05436	3.58344
	0.873745	6.01119
		1.9567
		2.61595
Figure 3i
# of CD4+IFN-γ+ T cells (×105)
CD45RBhigh T only	CD45RBhigh T+Ctrl Tregs	CD45RBhigh T+KO Tregs
3.06893	1.08451	1.98492
1.89246	1.00699	2.14107
8.40417	0.492698	2.70927
19.5574	0.330542	4.05048
2.28886	0.784537	4.29825
5.90232	3.01454	7.94097
5.73594	2.09266	3.05062
	0.27285	2.63226
	0.199566	5.23765
		2.72297
Figure 3j
# of CD4+IL-17+ T cells (×105)
CD45RBhigh T only	CD45RBhigh T+Ctrl Tregs	CD45RBhigh T+KO Tregs
1.18714	0.583703	1.26321
0.197856	0.186764	1.25005
2.28685	0.573629	1.32937
2.13199	0.240809	1.5974
0.114767	0.529228	0.640886
1.27642	4.47665	0.364177
0.82446	0.115473	0.950626
	0.341438	0.646526
		5.85153
		6.00714
Figure 3k
% of Treg cells in CD4+ T cells
CD45RBhigh T only	CD45RBhigh T+Ctrl Tregs	CD45RBhigh T+KO Tregs
1.12	27.2	14.1
1.04	17.6	9.5
0.26	30.7	19.3
0.53	13.7	14.8
0.52	17.2	0.93
0.51	10.7	0.43
0.4	10.4	1.05
	14.4	3.14
	15.9	8.49
		3.26

## Sheet: Figure 4
Figure 4f
% of RORγt+ Treg cells in Treg cells
Foxp3CreSetd2f/+	Foxp3CreSetd2f/f
26.65	47.53
25.56	45.96
30.84	42.05
36.64	53.39
41.6	47.6
40.61	31.46
30.79	44.08
34.07
Figure 4h
% in Treg cells
DP		ST2 single
Foxp3CreSetd2f/+	Foxp3CreSetd2f/f	Foxp3CreSetd2f/+	Foxp3CreSetd2f/f
11.3	7.96	9.44	9.27
15	5.19	10.8	8.02
15.1	5.98	6.68	7.73
14.4	3.98	8.51	3.09
25.7	9.16	5.92	5.85
21.1	7.53	5.83	7.56
29.8	9.49	7.49	7.03
Figure 4j
% in Treg cells
DP		Helios Single		GATA3 Single		DN
Foxp3CreSetd2f/+	Foxp3CreSetd2f/f	Foxp3CreSetd2f/+	Foxp3CreSetd2f/f	Foxp3CreSetd2f/+	Foxp3CreSetd2f/f	Foxp3CreSetd2f/+	Foxp3CreSetd2f/f
20.7	8.39	28	44.7	10.3	14.8	40.9	32.1
21.6	5.87	31.7	37.8	9.19	13.9	37.6	42.4
18.3	4.9	23.7	38.2	8.87	8.14	49.1	48.8
14.5	4.2	24.7	35.9	9.79	4.52	51	55.4
17.6	6.68	28.1	41.1	6.88	10.8	47.4	41.4
19	9.26	27.5	26.7	6.93	15.8	46.6	48.2
	8.99		32.5		17.5		41
	8.51		23.5		13		55
Figure 4k
# of Treg subsets (×105)
DP		Helios Single		GATA3 Single		DN
Foxp3CreSetd2f/+	Foxp3CreSetd2f/f	Foxp3CreSetd2f/+	Foxp3CreSetd2f/f	Foxp3CreSetd2f/+	Foxp3CreSetd2f/f	Foxp3CreSetd2f/+	Foxp3CreSetd2f/f
0.334607	0.0731785	0.649191	0.288457	0.252825	0.118383	1.98883	0.618064
0.555335	0.0710268	0.788241	0.672827	0.356314	0.158755	2.29973	1.55525
0.97307	0.228343	1.06205	0.676783	0.383156	0.288811	2.65828	1.99546
0.718063	0.249733	0.685992	1.87162	0.375067	0.240294	1.79823	1.42702
0.464899	0.200776	0.382485	1.09499	0.393579	0.187278	1.50881	2.03914
0.524127	0.168557	0.76497	0.743571	0.37019	0.334447	1.16143	1.61196
Figure 4l
% of Helios+ST2+ cells in Treg cells
Fat		Lung		Liver
Foxp3CreSetd2f/+	Foxp3CreSetd2f/f	Foxp3CreSetd2f/+	Foxp3CreSetd2f/f	Foxp3CreSetd2f/+	Foxp3CreSetd2f/f
47	12.6	10.5	6.68	22.9	14.4
38.2	22.2	8.35	7.01	16.4	12.7
49.5	35	12.5	5.63	19.9	6.01
36.3	27.8	17.1	5.63	18.6	13.4
# of Helios+ST2+ Treg cells (×103)
Fat		Lung		Liver
Foxp3CreSetd2f/+	Foxp3CreSetd2f/f	Foxp3CreSetd2f/+	Foxp3CreSetd2f/f	Foxp3CreSetd2f/+	Foxp3CreSetd2f/f
0.00893864	0.00825	4.77884	2.84967	2.71805	1.83434
0.0162256	0.716679	4.13593	1.87453	0.987148	2.24083
0.0154226	0.0300038	6.08398	2.21553	7.64776	1.05034
0.0361839	0.0219231	5.9682	1.05921	3.16664	4.20705
Figure 4m
% of Helios+GATA3+ cells in Treg cells
Fat		Lung		Liver
Foxp3CreSetd2f/+	Foxp3CreSetd2f/f	Foxp3CreSetd2f/+	Foxp3CreSetd2f/f	Foxp3CreSetd2f/+	Foxp3CreSetd2f/f
19.3	7.43	13.3	22.1	12.1	12.5
22.6	16.5	16.2	22.5	12.1	16.3
31.6	38.3	12.9	11.3	14.7	7.67
36.7	25	19.4	7.28	13.9	12.4
# of Helios+GATA3+ Treg cells (×103)
Fat		Lung		Liver
Foxp3CreSetd2f/+	Foxp3CreSetd2f/f	Foxp3CreSetd2f/+	Foxp3CreSetd2f/f	Foxp3CreSetd2f/+	Foxp3CreSetd2f/f
0.00570628	0.00902786	6.0532	9.42779	2.0078	2.34099
0.0164044	0.644496	8.02419	6.01668	0.737707	2.0736
0.00633309	0.0176928	6.27867	4.44679	4.04096	0.911755
0.0214072	0.0162942	6.77094	1.36963	2.33636	5.3996

## Sheet: Figure 5
Figure 5b
% of GATA3─ST2+ cells in Helios+ Treg cells
	Foxp3CreSetd2f/+							Foxp3CreSetd2f/f
1w	12.9	9.82	15					12.1	12.2	7.72
2w	15.1	10.8	13.4	12.6	11	15.6		10.7	10.4	9.96	9.57	11.8	11.8
3w	16.5	14.6	20.2	13.4	14.1	14.2	14.8	13	9.81	9.24	10.6	9.5	10.9
Figure 5c
% of GATA3+ST2+ cells in Helios+ Treg cells
	Foxp3CreSetd2f/+							Foxp3CreSetd2f/f
1w	4.7	4.79	3.65					5.13	4.71	2.97
2w	7.12	3.15	4.32	2.93	1.95	2.05		2.29	0.78	1.17	0.87	1.09	1.22
3w	2.3	2.88	3.4	3.57	6.67	6.61	4.89	1.82	1.05	0.92	3.08	2.59	4.21
Figure 5d
% of GATA3+ST2─ cells in Helios+ Treg cells
	Foxp3CreSetd2f/+							Foxp3CreSetd2f/f
1w	9.04	8.45	10.3					10.8	9.54	14.7
2w	6.46	4.36	5.06	2.49	2.1	1.31		4.21	2.02	0.73	1.11	1.74	1.61
3w	2.49	2.54	0.94	5.05	8.52	8.95	5.9	3.53	1.97	2.23	8.24	5.57	11.2
Figure 5f
% of GATA3─ST2+ cells in Helios+ Treg cells
	Foxp3CreSetd2f/+							Foxp3CreSetd2f/f
1w	10.6	8.07	6.02					8.12	13	6.81
2w	26.7	27.5	27.9	11.2	17.1	8.38		21.1	17.2	22.5	14.9	15.2	12.3
3w	13.8	18	14.6	11.8	13.3	10.6	11.4	13.6	12	15.8	13	7.96	19.6
Figure 5g
% of GATA3+ST2+ cells in Helios+ Treg cells
	Foxp3CreSetd2f/+							Foxp3CreSetd2f/f
1w	7.96	11.2	6.02					16.9	17.7	14.2
2w	26.2	30.6	21	27.2	35.3	37.2		9.78	7.24	16.7	19.8	16.6	17.3
3w	57.8	41.9	51.5	52	52.9	62.4	60.4	29.4	29.8	23.7	31.5	33.6	26.2
Figure 5h
% of GATA3+ST2─ cells in Helios+ Treg cells
	Foxp3CreSetd2f/+							Foxp3CreSetd2f/f
1w	12.4	13	14.5					15	11.6	11.7
2w	4.34	3.51	2.51	11.7	8.81	17.5		5.05	4.07	5.04	10.5	11.6	10.4
3w	9.06	6.67	9.39	9.85	8.26	8.35	9.56	10.6	10.9	7.02	10.7	16.1	10.7
Figure 5j
% of GATA3+ cells in Treg cells
TCR		TCR+IL-2		TCR+IL-33
Foxp3CreSetd2f/+	Foxp3CreSetd2f/f	Foxp3CreSetd2f/+	Foxp3CreSetd2f/f	Foxp3CreSetd2f/+	Foxp3CreSetd2f/f
14.6	8.94	30.03	27.62	23.28	19.02
18.6	20.23	48.1	24.6	39.61	28.08
29.7	18.1	38.338	16.216	41.6	28.6
11.647	5.311	43.03	25.63	24.248	16.016
9.52	12.59	23.17	17.55
9.23	7.4	38.79	21.75
7.99	8.68	35.4	17.68
8.55	5.17
Figure 5k
% of ST2+ cells in Treg cells
TCR		TCR+IL-2		TCR+IL-33
Foxp3CreSetd2f/+	Foxp3CreSetd2f/f	Foxp3CreSetd2f/+	Foxp3CreSetd2f/f	Foxp3CreSetd2f/+	Foxp3CreSetd2f/f
18.92	12.4	18.969	6.467	23.58	16.43
15.834	8.082	30.962	11.311	22.325	11.955
22.984	9.94	31.8	17.907	29.589	15.948
32.2	16.734			40.7	23.411
Figure 5l
% of DP cells ST2+ Treg cells
TCR		TCR+IL-2		TCR+IL-33
Foxp3CreSetd2f/+	Foxp3CreSetd2f/f	Foxp3CreSetd2f/+	Foxp3CreSetd2f/f	Foxp3CreSetd2f/+	Foxp3CreSetd2f/f
38.657	28.873	79.943	49.69	60	50.1
41.923	28.69	67.359	42.653	63.1	53.204
32.729	32.485			52.924	45.192
Figure 5m
% of DP cells GATA3+ Treg cells
TCR		TCR+IL-2		TCR+IL-33
Foxp3CreSetd2f/+	Foxp3CreSetd2f/f	Foxp3CreSetd2f/+	Foxp3CreSetd2f/f	Foxp3CreSetd2f/+	Foxp3CreSetd2f/f
41.594	31.065	54.067	26.414	53.226	36.827
59.201	38.133	59.494	45.697	63.83	41.308
63.817	52.037			66.349	49.683
Figure 5n
% of GATA3+ cells in Thy1.1+ Treg cells
Thy1.1		Thy1.1-ST2
Foxp3CreSetd2f/+	Foxp3CreSetd2f/f	Foxp3CreSetd2f/+	Foxp3CreSetd2f/f
64.257	40.747	73.402	53.251
54.852	53.226	65.591	65.882
57.599	40.323	69.811	45.763
	28		40.851
	44.668		66.344
Figure 5o
% of ST2+ cells in Thy1.1+ Treg cells
Thy1.1		Thy1.1-GATA3
Foxp3CreSetd2f/+	Foxp3CreSetd2f/f	Foxp3CreSetd2f/+	Foxp3CreSetd2f/f
22.593	2.823	29.167	16.181
21.324	6.04	36.648	21.329
33.333	4.267	35.761	18.224
	5.828		23.513
	6.677		23.731
Figure 5p
% of GATA3+ST2+ cells in Helios+Treg cells (Normalized ratio)
IL33+/–Foxp3CreSetd2f/+	IL33+/–Foxp3CreSetd2f/f	IL33–/–Foxp3CreSetd2f/+	IL33–/–Foxp3CreSetd2f/f
1	0.535211	0.676056	0.269014
0.947183	0.260211	0.679577	0.219366
1	0.463636	0.697183	0.279577
1.05909	0.333182	0.936364	0.604545
1	0.293182	0.640909	0.219545
	0.257273	0.685131	0.233528
	0.427273	0.752187	0.091545
	0.309038
	0.128863

## Sheet: Figure 6
Figure 6b
% in CD4+ non-Treg cells
GATA3+ST2+		GATA3+ST2–
Foxp3CreSetd2f/+	Foxp3CreSetd2f/f	Foxp3CreSetd2f/+	Foxp3CreSetd2f/f
7.78	4.06	10.4	6.34
9.66	13.2	8.46	20.9
6.5	15.2	6.3	16
3.05	15.9	5.49	13.8
5.61	8.27	10.1	18.5
3.09	4.67	5.13	9.32
2.74	12	5.49	18.2
1.96	7.94	4.1	9.6
4.74	8.3	6.64	13.1
2.68	6.16	4.24	7.64
	4.44		7.47
	9.67		11.8
Figure 6c
# of Th2 cells (×105)
Foxp3CreSetd2f/+	Foxp3CreSetd2f/f
1.86221	2.24222
0.529832	2.90581
1.50322	1.87555
0.975595	2.33656
0.551805	1.4511
0.562739	1.04631
0.869815	0.39782
	5.21347
	2.41572
Figure 6e
% of GATA3+ Treg cells in CD4+T cells
PBS		IL-33
Foxp3CreSetd2f/+	Foxp3CreSetd2f/f	Foxp3CreSetd2f/+	Foxp3CreSetd2f/f
13.1	4.51	14.6	4.82
12.8	5.03	19.5	10.2
8.69	3.21	19.2	3.71
9.51	5.1	17.4	5.05
8.83	6.5	10.7	6.27
12.6	6.25	15.7	10.8
11.2	6.89	15.8	7.68
11.2	6.16	21.2	4.78
16.8
Figure 6f
% of Th2 cells in CD4+T cells
PBS		IL-33
Foxp3CreSetd2f/+	Foxp3CreSetd2f/f	Foxp3CreSetd2f/+	Foxp3CreSetd2f/f
6.43	10.7	5.47	6.89
6.55	13.4	9.6	18.4
15.2	18	12.9	25.2
11.5	12.1	9.58	21.1
3.27	12.8	7.9	20.7
4.98	8.64	7.42	35.5
10.6	16.4	23.7	22.8
8.36	15.2	12.2	31.9
15.9
Figure 6g
% of IL-5+ cells in CD4+T cells
PBS		IL-33
Foxp3CreSetd2f/+	Foxp3CreSetd2f/f	Foxp3CreSetd2f/+	Foxp3CreSetd2f/f
1.28	1.73	3.29	3.7
1.29	3.65	5.92	8.93
5.57	5.85	8.46	18.5
2.4	3.25	5.95	12.3
0.92	3.57	6.47	15.4
1.13	2.36	5.57	26.2
2.63	3.71	16.6	14
2.98	3.73	8.78	17.9
4.4
Figure 6h
% of IL-13+ cells in CD4+T cells
PBS		IL-33
Foxp3CreSetd2f/+	Foxp3CreSetd2f/f	Foxp3CreSetd2f/+	Foxp3CreSetd2f/f
0.41	0.89	2.63	2.61
0.48	2.09	4.85	7.01
2.57	3.29	5.74	12.6
0.88	1.2	4.09	7.92
0.39	0.97	3.77	11.8
0.32	0.77	2.97	20.8
2.27	2.03	11.7	10.7
2.29	2.13	6.78	10.8
2.41
Figure 6i
% of IL-4+ cells in CD4+T cells
PBS		IL-33
Foxp3CreSetd2f/+	Foxp3CreSetd2f/f	Foxp3CreSetd2f/+	Foxp3CreSetd2f/f
0.57	1.01	1.87	3.94
0.82	2.26	1.67	3.25
1.35	1.53	2.94	6.07
0.67	0.97	2.56	14
0.52	2.09
0.53	1.8
0.67	0.79
0.97	0.68
1.04
Figure 6j
Serum IgE (ng/ml)
PBS		IL-33
Foxp3CreSetd2f/+	Foxp3CreSetd2f/f	Foxp3CreSetd2f/+	Foxp3CreSetd2f/f
0.429683	0.780973	1.20918	2.72912
0.334544	1.00743	0.563888	2.06047
0.59586	1.37698	1.15462	4.02865
0.339419	0.938491	2.2305	2.87824
0.551879	0.844431	1.32883	2.71274
0.594138	2.10997	1.00024	1.97343
0.333577	0.465944	0.376711	2.25075
0.468648	0.810908	0.850128
Figure 6l
SETD2 MFI of Treg cells
Non- cancerous	Cancer
9667	13338
7117	10283
8628	14387
6262	8089
11466	12876
Figure 6n
MFI of GATA3 in Treg cells
Non- cancerous	Cancer
921	1085
190	280
245	387
279	363
417	499
Figure 6o
% of Th2 cells in CD4+ Tconv
Non- cancerous	Cancer
69.855	22.717
31.405	18.87
23.947	11.133
22.76	7.651
Figure 6p
% of IL-13 in CD4+ Tconv
Non- cancerous	Cancer
2.78	1.27
3.75	2.69
3.34	1.19
Figure 6r
% of SETD2-null cells in GFP+ Treg cells
Ctrl	SETD2 shRNA#1	SETD2 shRNA#2
3.72	25.12	37.12
4.7	25.32	27.36
5.82	26.45	29.48
3.22	24.86	25.09
Figure 6s
Normalized MFI of GATA3
Ctrl	SETD2 shRNA#1	SETD2 shRNA#2
1.0219	1.11975	1.55846
1.03179	1.24974	1.55316
0.946309	1.4373	1.4426
1	0.978612	1.17902
Figure 6t
Normalized MFI of GATA3
SETD2 shRNA#1		SETD2 shRNA#2
SETD2-sufficient	SETD2-null	SETD2-sufficient	SETD2-null
0.882435	0.400019	1.0266	0.37532
0.984875	0.435928	1.02311	0.421624
1.13269	0.460425	0.950283	0.528659
1	0.4254	1	0.382231

## Sheet: Figure 7
Figure 7h
Il1rl1 mRNA (relative to Rpl13a)
Foxp3CreSetd2f/+	Foxp3CreSetd2f/f
0.00537	0.00262
0.0078	0.00236
0.00425	0.00216
Figure 7i
Gata3 mRNA (relative to Rpl13a)
Foxp3CreSetd2f/+	Foxp3CreSetd2f/f
0.05827	0.0532
0.0646	0.04272
0.03606	0.03269

## Sheet: Supplementary Figure 1
Supplementary Figure 1c
MFI of Setd2
SP Treg	LI Treg
16120	17520
16133	18965
17548	17658
21270	17323
19157	18169
Supplementary Figure 1e
H3K36me3 intensity (normalized to SP Treg cells)
SP Treg	LI Treg
1	0.969435
1	1.00049
1	1.19551
Supplementary Figure 1g
# of Treg cells (×105)
SP		ILN		MLN		LI
Foxp3CreSetd2f/+	Foxp3CreSetd2f/f	Foxp3CreSetd2f/+	Foxp3CreSetd2f/f	Foxp3CreSetd2f/+	Foxp3CreSetd2f/f	Foxp3CreSetd2f/+	Foxp3CreSetd2f/f
5.21006	7.33956	2.66106	0.947334	8.32723	8.60663	4.67955	1.83627
8.32352	2.06485	1.96686	0.537242	7.60876	5.14581	1.96394	3.11817
9.10259	6.23396	2.07704	2.08879	4.47957	8.36226	5.26917	4.21811
8.16435	10.3746	0.795678	1.26131	14.2031	5.92116	2.66474	2.2565
7.66312	6.57899	1.84956	1.26617	10.4078	3.55846	2.26426	1.64124
5.6528	5.07171				6.69564	2.19911	1.43485
5.29955	6.94545					2.54431	1.40372
# of Tconv (×106)
SP		ILN		MLN		LI
Foxp3CreSetd2f/+	Foxp3CreSetd2f/f	Foxp3CreSetd2f/+	Foxp3CreSetd2f/f	Foxp3CreSetd2f/+	Foxp3CreSetd2f/f	Foxp3CreSetd2f/+	Foxp3CreSetd2f/f
4.734	5.85032	1.76116	0.788019	4.68076	5.33254	0.969283	0.748173
5.6662	1.94333	1.26172	0.547006	3.82194	3.11015	0.424521	0.834553
5.48794	5.63816	1.24665	1.88639	2.28078	5.46191	1.33991	1.38147
4.64016	6.04428	0.671831	1.37845	7.82949	6.00822	0.936174	1.10033
4.48783	3.87674	1.50177	2.30137	7.42375	4.52172	0.74369	0.744015
3.72256	3.37353				4.99817	0.549658	0.540276
3.46082	4.72773					0.668106	0.409762
# of CD3+CD4– cells (×106)
SP		ILN		MLN		LI
Foxp3CreSetd2f/+	Foxp3CreSetd2f/f	Foxp3CreSetd2f/+	Foxp3CreSetd2f/f	Foxp3CreSetd2f/+	Foxp3CreSetd2f/f	Foxp3CreSetd2f/+	Foxp3CreSetd2f/f
3.86198	4.3054	1.77379	0.662523	3.08942	3.55064	0.767188	0.350327
4.67686	1.16958	1.15238	0.28056	2.92249	1.9734	0.320022	0.559384
4.82301	3.91777	1.07136	1.57557	1.66802	3.25995	0.900791	0.700006
4.65715	5.65409	0.505598	1.249	5.36728	4.06362	0.59223	0.599833
4.42695	3.19423	0.98829	1.65715	4.28158	2.36393	0.536913	0.509781
4.38263	3.24281				2.71965	0.370026	0.472222
3.67886	4.20909					0.576046	0.38529
Supplementary Figure 1h
# of Treg cells (×104)
Fat		Lung		Liver
Foxp3CreSetd2f/+	Foxp3CreSetd2f/f	Foxp3CreSetd2f/+	Foxp3CreSetd2f/f	Foxp3CreSetd2f/+	Foxp3CreSetd2f/f
0.00180579	0.00235714	4.55128	4.26597	1.36585	3.05214
0.00446985	0.257798	4.9532	2.67408	0.530725	1.67226
0.00328139	0.0238126	4.86718	3.93522	3.33963	0.729404
0.00947222	0.00987527	3.49017	1.88137	1.93088	3.31264

## Sheet: Supplementary Figure 2
Supplementary Figure 2a
% of Ki67+ cells in Treg cells
SP		LI
Thy1.1 Foxp3CreSetd2f/+	Thy1.2 Foxp3CreSetd2f/f	Thy1.1 Foxp3CreSetd2f/+	Thy1.2 Foxp3CreSetd2f/f
30.15	25.04	21.54	28.36
18.88	20.51	21.28	24.8
36.8	27.41	23.25	24.82
30.76	22.96	17.03	20.08
13.15	12.83	23.95	21.82
16.38	16.08	29.97	38.94
23	16.98	29.73	36.13
Supplementary Figure 2c
% of cells in CD4+ Foxp3+ cells
YFP–	YFP+
81.1	17.1
76.7	21.9
66.9	30
75.2	20.8
Supplementary Figure 2e
% of Ki67+ cells in Treg cells
PBS		IL-2c
Foxp3CreSetd2f/+	Foxp3CreSetd2f/f	Foxp3CreSetd2f/+	Foxp3CreSetd2f/f
26.752	37.761	75.605	81.701
22.783	42.377	78.394	80.123
22.857	63.991	81.101	83.863
32.7	41.658	78.408	87.055
		77.851	74.669
Supplementary Figure 2f
% of Ki67+ cells in Treg cells
PBS		IL-2c
Foxp3CreSetd2f/+	Foxp3CreSetd2f/f	Foxp3CreSetd2f/+	Foxp3CreSetd2f/f
21.285	27.159	82.083	82.083
21.084	28.326	81.114	81.114
17.778	23.655	81.076	81.076
23.744	31.978	79.038	75.913
		75.05	66.874

## Sheet: Supplementary Figure 3
Supplementary Figure 3c
% of Foxp3+ cells in Thy1.2+ cells
Ctrl Tregs	KO Tregs
47.3	30.3
75.3	12.2
70.4	38.8
81.3	42.1
83.7
Supplementary Figure 3d
% of Thy1.2+ cells in non-Treg CD4+ T cells
Ctrl Tregs	KO Tregs
2.51	0.73
1.58	1.63
1.86	0.3
1.32	0.16
2.24
Supplementary Figure 3e
# of Thy1.2+ T cells(×105)
Ctrl Tregs	KO Tregs
4.5932	0.216194
0.905763	0.284289
0.936014	2.19478
1.85507	0.175731
0.587727

[truncated: 3 more sheets: Supplementary Figure 4, Supplementary Figure 5, Supplementary Figure 6]
